# Supplementary material for: Human Induced Pluripotent Stem Cell-Derived Mesenchymal Stem Cells Acquire Rejuvenation and Reduced Heterogeneity
Source: Front Cell Dev Biol. 2021 Sep 16;9:717772. doi: 10.3389/fcell.2021.717772 (PMC8481886; doi:10.3389/fcell.2021.717772)
Supplement: Supplementary Table — Subsets and GO analyses of relevant subsets of the venn diagram of fetal MSCs, iMSCs, adipose-tissue-MSCs, bone-marrow-MSCs and UC-MSCs (Figures 2 and 3). (A) subsets of genes, (B) Significant GO terms in fetal MSCs (401 genes), (C) Significant GO terms in UC-MSCs (558 genes), (D) Significant GO terms in iMSCs (374 genes), (E) Significant GO terms in adipose-tissue-derived MSCs (29 genes), (F) Significant GO terms in bone-marrow-derived MSCs (130 genes), (G) Significant GO terms in the intersection of all (9966 genes). [file Table_1.xlsx]

## Sheet: A_subsets
iMSC:UC_MSC	iMSC:fetal_MSC	bone_marrow_MSC	fetal_MSC:UC_MSC	adipose_tissue_MSC	iMSC:bone_marrow_MSC	iMSC:fetal_MSC:UC_MSC	UC_MSC:bone_marrow_MSC	iMSC:adipose_tissue_MSC	fetal_MSC:bone_marrow_MSC	UC_MSC:adipose_tissue_MSC	iMSC:UC_MSC:bone_marrow_MSC	fetal_MSC:adipose_tissue_MSC	iMSC:fetal_MSC:bone_marrow_MSC	iMSC:UC_MSC:adipose_tissue_MSC	fetal_MSC:UC_MSC:bone_marrow_MSC	iMSC:fetal_MSC:adipose_tissue_MSC	bone_marrow_MSC:adipose_tissue_MSC	fetal_MSC:UC_MSC:adipose_tissue_MSC	iMSC:fetal_MSC:UC_MSC:bone_marrow_MSC	iMSC:bone_marrow_MSC:adipose_tissue_MSC	iMSC	iMSC:fetal_MSC:UC_MSC:adipose_tissue_MSC	UC_MSC:bone_marrow_MSC:adipose_tissue_MSC	fetal_MSC:bone_marrow_MSC:adipose_tissue_MSC	iMSC:UC_MSC:bone_marrow_MSC:adipose_tissue_MSC	iMSC:fetal_MSC:bone_marrow_MSC:adipose_tissue_MSC	fetal_MSC:UC_MSC:bone_marrow_MSC:adipose_tissue_MSC	iMSC:fetal_MSC:UC_MSC:bone_marrow_MSC:adipose_tissue_MSC	UC_MSC	fetal_MSC_x000D_
ABHD7	AFF3	ADAMTS7	ABCG4	ASAP1IT1	ANKRD38	ABHD3	ARHGAP15	ENOX1	ADCY4	ARHGAP20	AACSL	CAMTA2	ABCA7	ALKBH8	ABCA9	CDH4	ABCC9	ABLIM3	ABCC3	AKR1C3	ACADS	ABCA2	ALPK1	AK5	AKR1C4	ARHGAP28	ABCA8	A2LD1	A1BG	ABCB8_x000D_
ACBD5	AJAP1	ADPRH	AKR1B10	CHAC1	C1QA	ADAMTS3	ARHGEF5	LOC654096	ANO9	ATRX	ABCA11	COL5A3	ADC	C9orf41	ABCC6P2	COLEC12	ALPL	AHDC1	ABCG1	C15orf59	AGMAT	ABCD1	C17orf60	C6orf85	AOX1	BAALC	ABTB2	A4GALT	AAA1	ABCC6_x000D_
ACOT11	ALOX5AP	ALOX15B	ALPI	CNIH3	C22orf33	AFAP1L1	ARL17P1	MGC45800	C4orf47	BLID	ACOT4	CXCR7	ANAPC2	EEA1	ADRA2B	EPB41L3	BAIAP2L2	ANKRD36	ABHD11	CACNA1C	ALDH1A2	ABCF3	CBX7	EBF3	AQP11	CHST15	ACVRL1	AAAS	ABCA3	ACAP3_x000D_
ADAMTSL3	AMBRA1	ANKRD20A1	ANKRD44	COL15A1	C4orf10	AFP	B3GALT2	RIN3	C5orf23	CCDC85A	AGPAT9	GPR68	ARL4D	GAS2L3	AMT	HOXD3	C9orf109	BNC1	ABLIM1	FLJ10916	ALG10	ADAM23	CPEB1	ENPP2	ARRDC4	CORO2B	ADAMTS2	AACS	ACSF3	ACSS1_x000D_
ADPRHL1	APOE	ANKRD24	APOBEC3D	EBF2	CCDC96	AGPAT3	B3GNT9		C7orf63	CLEC14A	ALDH5A1	IFI44L	C12orf68	GRINL1A	ARMCX4	KRT7	CH25H	C17orf75	ACER3	FLJ39632	ANKRD20B	ADCK4	CPNE8	FAM180A	BMPER	EBF1	AGTR1	AADACL1	ACSS3	AGR2_x000D_
AIFM2	AQP7P1	ATP6V1B1	ARAP2	FAM149A	CCIN	AHSP	C19orf21		C9orf93	FAM21A	ANKRD23	LAMA2	C19orf4	GTF2A1	C14orf21	LOC728855	COMP	CXCL1	ACP6	HOMER2	AOAH	ALB	CSMD2	FLJ27365	BST1	IL20RB	AKR1C2	AADAT	ADAMTS4	AMIGO1_x000D_
AKAP1	AR	ATP8B4	ARG2	GAS7	CGB1	ALG12	C1orf210		CLEC3B	HOXB7	ANKRD6	LOC91461	C9orf125	HIST1H4H	C1orf201	OLFML2B	FAM20A	CXCL6	ACRC	INHBE	APLN	ANKRD32	DEPDC6	GHDC	BTN3A3	LAMA4	AKT3	AAGAB	ADAT2	ANK1_x000D_
AMN1	ARFRP1	B3GNT3	ARHGAP4	GOLSYN	CLYBL	ALK	CACNA1S		DPF3	IL6ST	ATP6AP1L	PDPN	CEP250	HOM-TES-103	C1orf203	STAC	FLJ32255	DDIT4L	ACTG2	NFASC	AQP7P2	ANKRD52	EMX2	HEPH	CCDC137	LOC284297	AMPH	AAK1	ALDH1A1	ANKRD29_x000D_
ANK2	ARHGAP5	B3Gn-T6	ATAD3B	HOXB3	EIF4E1B	ALKBH4	CARD9		DUSP27	JARID1C	C19orf44	SCUBE3	DLX1	IFI27	C1orf51	WNK4	FNDC1	DST	ACTR3B	TNFSF9	ARHGAP8	ANXA10	FBLN7	HOXA4	CCL26	NLGN1	APOL3	AAMP	ANKRD19	ARID5A_x000D_
ANK3	ARL9	BEST1	ATP1A3	HOXB4	GPR112	ANKHD1-EIF4EBP3	CASP1		EFHD1	KCNE4	C1orf156	VEPH1	DOCK9	LAMA1	C21orf119		GREM2	EPHB1	ACTR5		ARHGEF4	APOM	FLJ35024	KCNK2	CDA	PAMR1	ARHGEF5L	AARS	AP1S3	ASCL5_x000D_
ANXA8	BEND5	C10orf11	BCHE	IL13RA2	HAVCR2	ANKRD47	CCDC89		ELN	KCNS3	C5orf42		EDA2R	LOC100129064	C21orf37		HOXD8	FERMT1	ADAMTSL5		ARRB2	ARHGDIB	GPC4	LOC653158	CDGAP	ProSAPiP1	ASTE1	AARS2	APOA1	BEGAIN_x000D_
AP1GBP1	BLM	C10orf41	BSPH1	LOC653924	LOC100130542	ANP32A	CHRNA2		EYA2	LOC400174	C5orf54		EGOT	LOC642678	C3orf18		LOC100131139	GCC2	ADAT3		BAPX1	ARHGEF11	HOXB5	LOC727899	DDX60L	PTGS1	ATP6V1G2	AARSD1	AQP6	C10orf67_x000D_
APBA2	C10orf114	C10orf54	C10orf75	MASP1	LOC100131447	ANP32C	CHRNB4		FER1L4	LOC651316	C6orf138		EPB41L1	LOC646674	C5orf4		LOC100132288	HOXA2	ADHFE1		BCL2A1	ARMC5	HSPG2	MAFB	ERAP2	STAT5B	BCORL1	AASDH	ARHGAP11B	C10orf93_x000D_
APLF	C10orf140	C1orf101	C1orf177	MICALCL	LOC100132703	ANXA3	CORO6		G0S2	LOC653468	C9orf169		FAM188B	LOC653110	CADPS		LOC642282	LOC401002	ADI1		BDH1	ARMC9	IRAK3	MGC24103	FHOD3		BDNF	AASDHPPT	ARSI	C11orf87_x000D_
ARL6	C17orf74	C4orf31	C4orf42	MIR125B1	LOC151300	ANXA4	CPPED1		GALIG	LOC730995	CD14		FARP2	LOC654069	CD34		MGC13057	LOC643905	ADORA2B		BMP2	ASB13	KCNJ8	NCALD	GDPD5		BMP6	AASS	ATOH7	C15orf28_x000D_
ARSG	C1orf104	C6orf117	CCDC152	MMP3	LOC340357	APOBEC3B	DHRS12		GOLGA8A	MIR21	CPN2		FLJ22536	MDM2	CDH24		MYO1D	LOC643977	ADRB2		C11orf20	ATOH8	LAMC2	PDE1C	GFRA1		C10orf116	AATF	ATP10D	C16orf11_x000D_
B4GALNT1	C1orf69	C6orf165	CDH10	MT1M	LOC644350	APOC1	DSCR10		GRAMD1B	PEX26	CPSF4L		FSIP1	NF2	CDKN2C		NCAM2	LOC648366	ADSSL1		C11orf36	AURKB	LARGE	PENK	GRIA3		C10orf33	AATK	ATP6V0D2	C16orf86_x000D_
BCL6B	C20orf62	C9orf50	CELSR2	MYST4	LOC652673	AQP12B	FAM59B		GRK4	PTPRB	DOPEY1		GPR125	ORAI2	CDYL2		NINJ2	LOC727900	AGFG1		C12orf34	B4GALNT4	LOC341230	PTGIS	HERC3		C11orf41	ABCA1	ATXN2L	C17orf44_x000D_
BCL7A	C6orf52	CBY3	CES8	NTNG1	LOC728951	ARFGEF2	FLJ20581		GXYLT2	RAB11B	DYSF		HCN3	PHLDB3	CEND1		PSG3	LOC731789	AIM1		C13orf15	BDKRB1	LOC642477	SGCD	HERC6		C13orf31	ABCB10	B3GAT1	C17orf67_x000D_
BOLA2B	CCDC113	CCDC146	CIDEA	OLFM1	LOC730877	ARHGAP11A	FLJ22662		HBA2	SCAF1	ELMOD3		HTR7	PITX2	CNFN		PSG5	MIR199A2	AIM2		C15orf20	BRF1	LOC653071	SNTB1	IFI30		C16orf30	ABCB6	BCAN	C17orf87_x000D_
BRWD3	CCDC147	CD1C	CIZ1	PDE1A	LOC732075	ARHGAP18	FLJ45244		HSPC047	SCN9A	ERCC6		IGFBP2	PMS2L1	CRHR1		RUNX1T1	PCIF1	AK2P2		C15orf42	C12orf77	LOC728802	STEAP2	IFIT3		C1orf162	ABCB7	BDP1	C1orf102_x000D_
BST2	CCDC19	CDC14C	CLDN1	PRG4	LRRC15	ARL3	FMOD		KIAA1875	SERPINB2	FAM126A		INHBB	PTPRD	CST6		SFRP4	PEG10	ALAS1		C15orf54	C14orf104	MFSD7	SYT7	ITGA1		C1R	ABCB9	BHLHB3	C1orf188_x000D_
C10orf51	CCDC68	CES1	CNNM2	PTGIR	MAP6	AS3MT	gm127		LGALS9B	SHC3	FAM46C		ITGA7	SPON2	CTSW		TMEM140	RAB7B	ALDH8A1		C19orf29OS	C1orf159	MR1	TIAM1	KRT34		C7orf58	ABCC1	BRD7P3	C1orf49_x000D_
C11orf31	CD24	CLEC4E	CNTNAP3	RORA	PI15	ASGR1	HHATL		LMTK2	SLC22A15	FLJ42258		JMJD2C	SPP1	CYHR1		WISP1	ROR2	ALG2		C19orf51	C1orf31	NDUFA4L2	TMEM119	LOC253039		C9orf150	ABCC10	BRIP1	C1orf95_x000D_
C12orf60	CELSR3	COL14A1	COL4A6	SCAMP5	PLCB4	ASPHD1	HTRA4		LOC100128300	TPK1	FLRT3		KIAA1217	TBC1D24	CYP11A1			SLC1A4	ALMS1		C1D	C20orf94	PI16	ZNF385D	LOC340274		CAT	ABCC4	BTBD11	C1QTNF4_x000D_
C12orf66	CENPI	CYP26B1	COX11P	SORCS2	RNF212	ATG2B	HUS1		LOC100130133	ZEB1	FLVCR1		LOC100129547	UFSP1	DIRAS3			SLC5A3	AMAC1L3		C1orf106	C6orf120	PIGZ		LOC392871		CD302	ABCC5	C10orf35	C22orf15_x000D_
C14orf11	CGA	CYP2E1	CPXM2	TSHZ2	SERPINA5	ATP7A	JRK		LOC100130229	ZNF641	GHR		LOC100129630	UHMK1	DKFZp686I15217			SLC7A8	AMOT		C1orf135	C7orf54	PPAPDC3		LOC400879		CEP170	ABCD3	C10orf46	C3orf42_x000D_
C14orf125	CHAF1A	DBC1	CSAG3	UNQ1940	SUV39H2	ATXN7L2	KIAA1432		LOC100132112		GIN1		LOC100132308	ZNF79	DMPK			SNORD114-1	ANKMY1		C1orf137	CAPZA1	SAMD9L		LOC441714		CFB	ABCE1	C10orf85	C3orf67_x000D_
C15orf48	CLUL1	DDX43	CXCL2	WNT2	SYTL3	B3GNT8	KLB		LOC100134728		HARBI1		LOC100134436		DNAJA4			TRPV2	ANKRD1		C20orf112	CCNT1	SCP2		LRRC16A		CLCN5	ABCF1	C11orf9	C3orf71_x000D_
C16orf69	CNTNAP5	DKFZp451M2119	DKFZp686K1684		TBC1D1	B4GALT6	LOC100132707		LOC154761		HHAT		LOC169834		DOCK3			ZFPM2	ANKRD13D		C21orf69	CD109	SLC15A3		MEIS3		CLEC11A	ABCF2	C13orf29	C6orf25_x000D_
C16orf88	CORO1A	DLX5	DSC2		TMEM30B	BACH1	LOC100132894		LOC161527		HSD17B6		LOC201229		DSCAM				ANO8		C2orf86	CD164	STAT5A		MID2		CMAH	ABHD10	C16orf74	C6orf59_x000D_
C17orf47	CRISPLD1	DNAH1	ECHDC3		TMTC1	BAT4	LOC121456		LOC284371		ICAM1		LOC440132		ERAP1				AP1G2		C6orf105	CD55	STXBP6		MSC		COX7A1	ABHD12	C18orf18	C7orf53_x000D_
C17orf59	DENND2A	DRD4	EID3		ZNF571	BATF3	LOC153684		LOC343052		KIAA1586		LOC441251		ESPNL				AP4M1		C6orf176	CDC42SE1	TNFSF4		NAT1		CPEB4	ABHD14A	C1orf152	C9orf38_x000D_
C19orf23	DENND3	DYNC1I1	ENHO		ZNF713	BEX2	LOC158572		LOC440258		KIAA1644		LOC642449		EVI1				APBA2BP		C6orf221	CDCA3			NEK7		CRYAB	ABHD14B	C1orf172	CA11_x000D_
C1orf170	DNM1	ECAT8	EPR1			BFSP1	LOC284648		LOC440993		KIF16B		LOC645378		FGL2				APBB2		C7orf29	CEP290			NHEDC2		CSGALNACT2	ABHD15	C1orf21	CA9_x000D_
C1orf9	DPH1	ECM2	ERBB2IP			BMP8B	LOC339778		LOC641802		KLF7		LOC645722		FLJ22531				APEG1		C9orf100	CGNL1			NXPH4		DCN	ABHD2	C1orf222	CADM4_x000D_
C2orf21	EBI3	ELOVL3	F8A3			BRD4	LOC390414		LOC643815		KLHDC10		LOC645904		FLJ44342				APOL2		C9orf45	CHST10			OAS3		DOK5	ABHD4	C1orf27	CCDC57_x000D_
C3orf22	EFNB3	EXTL1	FAM49A			BUB1	LOC392145		LOC643879		KLHL33		LOC651212		FOXO6				ARHGEF10L		CACNA1H	CKAP2L			PCGF5		EDIL3	ABHD5	C1orf58	CCDC61_x000D_
C3orf62	ETNK2	F8	FAM70A			C10orf119	LOC442057		LOC644580		KNCN		LOC728086		GAP43				ARHGEF19		CACNA2D3	CNOT3			PCTP		EGFLAM	ABHD6	C1orf84	CCR10_x000D_
C4orf16	FAM128B	FAM87A	FAM80B			C10orf125	LOC641710		LOC645165		LOC100127887		LOC728946		GGTL3				ARHGEF9		CACNG1	CPE			PML		ELK3	ABHD8	C1QL2	CD40_x000D_
C4orf29	FAM151B	FBXO16	FDXACB1			C10orf4	LOC641975		LOC645550		LOC100129906		LOC731724		GNG7				ARID2		CASZ1	CRTC2			PODN		ELTD1	ABI1	C2CD4C	CD74_x000D_
C4orf43	FAM69B	FLJ40852	FGD6			C10orf84	LOC642295		LOC645863		LOC100133099		MACROD1		HCLS1				ARID3B		CCDC3	CYP51A1			PPP1R3D		EMILIN1	ABI2	C3orf33	CDNF_x000D_
C5orf27	FAM71E1	FOXF2	FLJ35776			C13orf25	LOC643932		LOC646123		LOC100133443		MATN3		HEMK1				ARL15		CCNO	DHTKD1			RAB3IL1		ESM1	ABI3BP	C3orf55	CEBPA_x000D_
C6orf182	FCGR2A	FPR1	FLJ35934			C13orf3	LOC644423		LOC649639		LOC100133913		MGC4294		HIST2H2BF				ART1		CD163L1	DLEU2			RAET1G		FAM109B	ABL1	C4A	CEL_x000D_
CASC5	FLJ14107	GJA5	FLJ42986			C13orf7	LOC644760		LOC652541		LOC100133981		MKX		HOTAIR				ATAD2B		CD52	DPP4			RAP1A		FAM129A	ABL2	C4BPB	CNKSR2_x000D_
CBX8	FLJ25404	GLT25D2	FLJ43950			C14orf118	LOC645217		LOC653111		LOC155100		MMP24		HOXA11AS				ATG16L2		CEMP1	DSEL			RASSF2		FAM50B	ABR	C4orf39	CNTN3_x000D_
CCDC103	FLJ36032	GTF2IRD2	FLJ45256			C14orf145	LOC645284		LOC653125		LOC286467		MYPN		HOXC10				ATHL1		CENPP	DSG2			REEP3		FGFR1	ABT1	C6orf150	CNTNAP3B_x000D_
CCDC134	FOXD4L4	HAS1	FOXQ1			C14orf19	LOC645723		LOC653355		LOC339483		NPAS1		HPSE				ATP6V1E2		CERKL	DTL			RHOU		FLJ21986	ABTB1	C6orf168	COPG2IT1_x000D_
CCDC69	GARNL4	HAS3	FXYD1			C14orf80	LOC646208		LOC654433		LOC339760		OLFML2A		HSPA2				ATP9B		CHMP4C	ECE1			SLC1A3		GLI2	ACAA1	C7orf65	CPT1B_x000D_
CCDC81	GCNT2	ISM1	GATA6			C15orf21	LOC646783		LOC728411		LOC391429		OR2A20P		HSPB3				ATPBD3		CILP	EDN1			SULF2		GSTT2	ACAA2	C8orf34	CREB3L4_x000D_
CCNJ	GMFG	JHDM1D	GFRA2			C16orf59	LOC647102		LOC728448		LOC440459		PGF		HTR1E				ATPBD4		CLEC4D	EDNRA			TMEM171		GSTT2B	ACACA	C9orf24	CRYGS_x000D_
CCR9	GPR137C	KLHL25	GIYD2			C16orf79	LOC647947		LOC728537		LOC554208		PLCE1		ICAM4				AVP		CLSTN2	EFNB1			TMEM63A		HAPLN1	ACAD10	CA5BP	CSDC2_x000D_
CEP110	GZF1	KRT16	GLCCI1			C17orf65	LOC649897		LOC729339		LOC642769		PSCDBP		IFNE				BAHD1		COQ4	EHMT2			TNFAIP8L3		HHIP	ACAD11	CACNG6	CXXC6_x000D_
CHAC2	HCP5	KRTAP1-3	GNG2			C17orf82	LOC652755		LOC731007		LOC642981		PSG4		IRX5				BBS12		CPZ	ENTPD5			TNFRSF11B		HOXA5	ACAD8	CALML5	DBP_x000D_
CHD7	HDAC5	KRTAP2-1	GOLGA6B			C17orf89	LOC653113		MPP2		LOC645010		RNF150		JAM2				BCL11A		CRMP1	ERGIC2			TP53I11		HOXB2	ACAD9	CAMK4	DCHS1_x000D_
CNOT6L	HSFYP1	LMOD1	GPR153			C17orf98	LOC653270		MSH5		LOC645411		RNF182		KDM2B				BCL2		CRYBA2	ESCO1			ZFP3		HOXC4	ACADM	CARD16	DHODH_x000D_
CNTROB	IGDCC4	LOC100128163	GPRASP1			C18orf32	LOC653895		MXI1		LOC645659		RP11-49G10.8		KIAA0889				BCR		CYP4X1	ETS2			ZNF215		HOXC8	ACADVL	CASP8	DKK2_x000D_
COCH	IRX2	LOC100128309	GSTM4			C19orf20	LOC654002		NFKBID		LOC646038		SEMA3F		KIAA1086				BDKRB2		D4S234E	F2RL1			ZNF219		HOXC9	ACAP2	CCDC110	DLK1_x000D_
CPVL	KCNE1L	LOC100128816	GTF2H2			C19orf64	LOC654116		NRXN2		LOC648196		SFTA1P		KLHL3				BEND3		DCLRE1B	F2RL2			ZNF232		HSPB2	ACAT1	CCDC121	DPPA3_x000D_
CWC22	KCNIP3	LOC100129654	HGF			C1orf130	LOC730102		OAZ3		LOC648370		SLC6A16		KRT17				BGLAP		DGKH	FAM136B			ZNF323		HSPB6	ACAT2	CD200	DSCR5_x000D_
CXADR	KCNJ2	LOC100132048	HOXA11			C1orf189	LOC730268		PCDHGC3		LOC651073		SNORA68		LAT				BICD1		DISP2	FAM21C			ZNF573		HSPB7	ACBD3	CDC73	ECSCR_x000D_
CYCSP52	KCNK7	LOC100132354	HOXD11			C1orf26	LOC730360		PPFIA4		LOC653066		SPINT2		LOC100128893				BOAT		DNER	FAM46B			ZNF594		IL15	ACBD6	CEACAM21	ECT2L_x000D_
DDX20	KCNS1	LOC126520	HSD17B14			C1QTNF9B	LOC93349		PRO0628		LOC727868		TBX15		LOC100129195				BRCA1		DNM3	FAM64A			ZNF616		ISLR	ACCN2	CENPC1	EFCBP1_x000D_
DKFZP586I1420	KCTD7	LOC146909	IFNE1			C21orf124	MAGEA9B		PTAFR		LOC727948		TCP10L		LOC100131643				BTN2A2		DTX1	FAM83D					ITGA2	ACCS	CEP120	EFNA1_x000D_
DKFZP686E2158	KENAE	LOC255326	IL21R			C22orf27	MAP7		RASIP1		LOC731196		THNSL2		LOC100134152				BTRC		EBI2	FAM86C					ITGBL1	ACD	CEP68	EGR3_x000D_
DMXL1	KIAA0773	LOC283050	IMMP1L			C22orf32	MESDC2		RASSF9		LOC731231		TMEM8B		LOC100134282				BUB1B		EEF1A2	FANCD2					KCTD12	ACER2	CGB	ELFN2_x000D_
DNAH14	KLHDC9	LOC284352	ITGB3			C3orf70	MIRLET7D		RGN		LYPD6B		TNFRSF25		LOC100134634				C10orf10		EHMT1	FBS1					KIAA0776	ACIN1	CHN2	EZH1_x000D_
DNAJC16	LDLRAD3	LOC284998	KCNT2			C6orf134	MLH3		RPL32P3		LYST		TRAF1		LOC100134712				C10orf12		ELMOD1	FKBP8					LBA1	ACLY	CLDN23	F8A2_x000D_
DNTTIP2	LGALS12	LOC388237	KIAA0226			C6orf162	NIPAL2		RSPH9		MAPK14		VAX2		LOC150051				C10orf47		EPB49	GDPD1					LOC100128274	ACN9	CLDN4	FAIM2_x000D_
DPF1	LOC100127915	LOC388282	KIAA0492			C6orf204	NPL		SATB1		MBTPS2		VWA5A		LOC285908				C11orf84		EREG	GLB1L					LOC100129104	ACO1	CMTM1	FAM162B_x000D_
DUSP7	LOC100128168	LOC400406	KIAA1383			C6orf225	OR2B2		SCXA		MEGF10		WIZ		LOC388397				C14orf139		ERP44	GLYCTK					LOC100129342	ACO2	CNTN1	FBXO25_x000D_
DYNC1LI1	LOC100128598	LOC441054	KLF5			C7orf13	OTP		SEPT13		MGC11082				LOC401052				C15orf34		ESCO2	GMNN					LOC100129716	ACOT1	COLEC11	FBXO44_x000D_
EGF	LOC100128822	LOC641742	KRTAP10-2			C8orf30B	PDCD1LG2		SERPING1		MIR1909				LOC401561				C16orf5		FABP5L3	GPR126					LOC100132829	ACOT2	COX16	FCGR3A_x000D_
EGFL7	LOC100128881	LOC642325	LAT1-3TM			C9orf140	PPP1R1B		SHBG		MIR342				LOC641819				C17orf51		FAM57B	GTSE1					LOC100133840	ACOT7	CREB3L1	FIBIN_x000D_
EIF1AD	LOC100129055	LOC644144	LIMS3			C9orf72	PPP4R4		SPAG4		MITF				LOC641996				C17orf56		FAM65B	HAND2					LOC132241	ACOT8	CREM	FLJ10246_x000D_
ELK4	LOC100129101	LOC644404	LOC100127946			CABLES2	PTGDS		SPEG		MOSC2				LOC642548				C17orf68		FAM98B	HECW2					LOC205251	ACOT9	CSMD1	FLJ12355_x000D_
EPC2	LOC100129203	LOC645365	LOC100127984			CADM1	RASA2		SPESP1		MYST2				LOC643206				C17orf69		FBXL19	HMGB1					LOC285412	ACOX1	CSNK1A1L	FLJ27354_x000D_
EPOR	LOC100129503	LOC646372	LOC100128002			CAPN12	RASL11A		TBX19		NOXO1				LOC645520				C18orf54		FBXL8	HOXB6					LOC387647	ACOX2	CST7	FLJ30430_x000D_
ETAA1	LOC100129637	LOC647718	LOC100128083			CBWD1	SAMD10		ZNF135		OR2W3				LOC646916				C19orf30		FDXR	HYAL3					LOC440157	ACOX3	CSTF1	FLJ34047_x000D_
EXOC8	LOC100129652	LOC647910	LOC100128498			CBX2	SCRN2		ZNF667		PARS2				LOC647108				C19orf47		FERMT3	IGF1R					LOC641825	ACP1	CTAGE6	FLJ35220_x000D_
F11R	LOC100129977	LOC651397	LOC100128883			CCAR1	SH2D2A				PDIK1L				LOC647450				C1orf190		FGD3	IKZF4					LOC646576	ACP2	CTGLF1	FLJ41603_x000D_
FAM105A	LOC100130679	LOC652290	LOC100129335			CCDC132	SOS2				PFKFB2				LOC647481				C1orf56		FGR	IL1R1					LOC646808	ACPL2	CTRB2	FLJ41941_x000D_
FAM118A	LOC100130928	LOC652669	LOC100129343			CCDC58	SPEF1				PFN4				LOC648716				C1orf89		FLJ10088	IL32					LOC647251	ACSF2	CXCL5	FLJ42875_x000D_
FAM135A	LOC100131085	LOC653567	LOC100129540			CCDC88A	SYNPO2				PGBD2				LOC650757				C1orf91		FLJ10803	INCENP					LOC647444	ACSL1	CXorf15	FLJ44790_x000D_
FAM164C	LOC100131243	LOC653663	LOC100129580			CCDC94	TBRG1				PRAMEF7				LOC653073				C21orf122		FLJ36144	IRF2BP1					LOC650155	ACSL3	CXorf21	FMNL3_x000D_
FAM76A	LOC100131972	LOC728255	LOC100129720			CCNE2	TCN2				RALGPS2				LOC728262				C21orf2		FLJ41841	KIAA0415					LOC729421	ACSL4	CYorf15A	FMO2_x000D_
FAM83H	LOC100132266	LOC730027	LOC100129907			CCNJL	TRPC4				SCRN3				LOC728473				C21orf63		FOXH1	KIF15					LOC730051	ACSS2	DACH1	FOXD4_x000D_
FAM84B	LOC100132493	LOC730743	LOC100129960			CD79B	TSLP				SDC3				LOC728934				C2orf68		FRMPD3	KIF26B					LOC730284	ACTA2	DBF4	FOXS1_x000D_
FLJ10661	LOC100132526	MGC102966	LOC100129975			CDC25A	XRRA1				SEL1L				LOC729065				C3orf1		FSTL4	KIRREL					LUM	ACTB	DCAF4L1	FUT10_x000D_
FLJ21865	LOC100132678	MGC40170	LOC100129979			CDC25C	ZNF567				SGMS1				LOC729372				C3orf17		GABRB1	KLC2					MAN1A1	ACTG1	DDX26B	GAL3ST3_x000D_
FLJ38973	LOC100133200	MGC42105	LOC100130458			CDCA2	ZNF699				SLC46A1				LOC729799				C3orf60		GAL	LOC100129022					MEG3	ACTL6A	DERPC	GALNTL2_x000D_
FRMD3	LOC100133771	MGC71805	LOC100130552			CDH15	ZNF717				SNORD55				LOC730032				C3orf63		GALR2	LOC100129267					MGC16384	ACTN1	DHRS9	GATA2_x000D_
GAS2L1	LOC100133797	MNX1	LOC100130557			CDH20					SP140L				LOC730236				C4orf49		GEFT	LOC100130276					MIR221	ACTN4	DHX58	GDF5_x000D_
GCH1	LOC100134102	MTSS1L	LOC100130623			CDKAL1					SRCAP				LOC85390				C5		GNA14	LOC100132347					MMP23A	ACTR10	DKFZp434M131	GDF5OS_x000D_
GEN1	LOC100134540	MYOM1	LOC100130769			CDKN1C					TARSL2				LRG1				C5orf46		GPR143	LOC100132352					MRGPRF	ACTR1A	DKFZp434N035	GDPD4_x000D_
GNGT2	LOC283314	NCRNA00173	LOC100131187			CDT1					TENC1				LRRC56				C6orf148		GPRIN1	LOC100132740					NAALADL1	ACTR1B	DLK2	GEMIN7_x000D_
HCG9	LOC283970	NPR3	LOC100131721			CENPQ					TIGD6				LSR				C6orf167		GRASP	LOC100133264					NBPF11	ACTR2	DMD	GGT5_x000D_
HIST1H2BC	LOC342994	NRN1	LOC100131850			CEP57					TMEM170B				LTBP1				C6orf188		GRPR	LOC100134711					NID1	ACTR3	DNAJC22	GNB3_x000D_
HIST1H2BE	LOC400743	OAS2	LOC100131856			CFD					TRIM35				MAGI1				C8orf13		H2BFM	LOC147727					NTM	ACTR6	DNMBP	GPC5_x000D_
HIST1H2BJ	LOC440905	OLFML1	LOC100132091			CHD2					UBE2K				MAML2				C9orf167		HAUS6	LOC158160					NUPR1	ACTR8	DOK1	GPM6B_x000D_
HIST1H3D	LOC442162	OSCAR	LOC100132494			CIB2					USP53				MAP3K14				C9orf9		HERC5	LOC162073					OR11H1	ACTRT1	DTYMK	GPR101_x000D_
HIST1H4E	LOC642299	P2RY6	LOC100132793			CICK0721Q.1					ZCWPW2				MGC27348				CA13		HIST1H2AG	LOC391169					OR2A9P	ACVR1	EFHA2	GSTT1_x000D_
HS6ST1	LOC643872	PBX4	LOC100133070			CISD3					ZDHHC11				MIR373				CACNB1		HIST1H2BG	LOC441150					P8	ACVR1B	ELAVL3	GUCA1A_x000D_
HSP90AB2P	LOC644694	PCSK6	LOC100133591			CITED4					ZDHHC20				MYOM2				CALB2		HIST3H3	LOC641972					PLAC9	ACVR2A	ELMO3	H19_x000D_
IKBKAP	LOC644844	PLA2G6	LOC100133851			CLDN20					ZNF137				NCKAP5				CALML4		HOPX	LOC646817					PLAG1	ACY1	EPCAM	HIP1R_x000D_
IL12A	LOC646067	PMCHL1	LOC100134530			CLN6					ZNF138				NEK11				CAMK1D		HOXD4	LOC647195					PLD6	ACYP1	EPHA3	HIVEP3_x000D_
INA	LOC646446	PROP1	LOC100134571			CNGB1					ZNF167				NF1				CAND2		HRASLS2	LOC647322					PNMA2	ACYP2	EPHX2	HOXA3_x000D_
ING5	LOC646568	RARRES3	LOC134466			COL17A1					ZNF276				NFATC4				CAPS		HSD17B1	LOC648822					PRPH2	ADA	ERCC4	HOXC11_x000D_
ITGA6	LOC647741	RPH3AL	LOC149224			COL4A5					ZNF485				NLRP1				CARD11		IDO2	LOC649679					PRRX1	ADAL	ETV2	HSPA6_x000D_
ITPKB	LOC648237	SH3BP5	LOC163233			COPS2					ZNF509				NPR1				CARD8		IGF2AS	LOC653156					PSMB9	ADAM10	FAM101A	ICA1L_x000D_
KCNK13	LOC649095	SIX2	LOC283332			COX11					ZNF701				NPSR1				CASD1		IGLL3	LOC653583					PTGFR	ADAM12	FAM115B	ICF45_x000D_
KCNMB4	LOC650406	SLC27A6	LOC283874			CPNE2					ZNF765				OR56B1				CATSPER2P1		IGSF3	LOC653829					RGS17	ADAM15	FAM171B	ID4_x000D_
KCTD1	LOC652684	SLC2A5	LOC283922			CPSF6					ZNF77				OXCT2				CC2D1A		IL2RB	LOC654342					RGS4	ADAM17	FAM19A3	IFITM4P_x000D_
KIAA0284	LOC728181	SP8	LOC285216			CRNKL1									P2RX6				CCBL1		INSL5	LOC729646					SAMD11	ADAM19	FAM25C	IFT140_x000D_
KIAA0460	LOC728440	SPEF2	LOC339799			CRSP6									PASK				CCDC120		INSR	LSM6					SCARNA9	ADAM9	FAM81B	IGSF11_x000D_
KIAA1211	LOC728509	SPON1	LOC392221			CTSL2									PCDH10				CCDC126		KCNF1	MALL					SETBP1	ADAMTS1	FAM90A2P	IL17C_x000D_
KIAA1324L	LOC728831	SRGAP3	LOC400304			CUX1									PCDHGA5				CCDC138		KCNH2	MAMDC2					SGCE	ADAMTS6	FKBP7	IL1R2_x000D_
KIAA1333	LOC728945	SUSD3	LOC400958			CXorf23									PLCH2				CCDC21		KIAA1244	MBP					SLC39A8	ADAMTSL1	FLJ13305	IL34_x000D_
KIAA1571	LOC729397	TGFBR1	LOC401533			CYB5RL									PLCL1				CCDC8		KIAA1328	METRN					SLFN11	ADAMTSL4	FLJ25006	IRF8_x000D_
KIT	LOC729558	TGM3	LOC401648			CYTL1									PODNL1				CCHCR1		KIAA1666	METT10D					SNORA41	ADAR	FLJ26850	ITM2A_x000D_
KREMEN1	LOC729684	TMEM150B	LOC440313			DAB2IP									POL3S				CCNI2		KIF13A	MIIP					SNORA80	ADARB1	FLJ31568	KCND1_x000D_
KRI1	LOC730012	TNXA	LOC440349			DAK									RAB33A				CD3EAP		KIF24	MIR607					SNORD114-3	ADAT1	FLJ32810	KCNH8_x000D_
LIN9	LOC730704	TP63	LOC440525			DCLK2									RCBTB1				CD79A		KRT81	MIR635					STGC3	ADCK1	FLJ32955	KCTD14_x000D_
LOC100128269	LOC731642	TRIM36	LOC440748			DCUN1D2									REEP6				CD83		KRTAP1-5	MMP1					TCEAL7	ADCK2	FLJ37786	KCTD8_x000D_
LOC100128461	LOC731969	TRIM69	LOC441046			DDB2									RFTN2				CD86		KRTAP4-8	MMP23B					TCF7L2	ADCK5	FLJ39653	KDM6B_x000D_
LOC100128729	LOC732316	TSPAN18	LOC441126			DDX11									ROPN1L				CDC14A		KRTHB6	MPV17L2					TMEM200A	ADCY3	FLJ40453	KIAA1024_x000D_
LOC100129093	LOC90499	ULK4	LOC441505			DDX54									SAMD3				CDCP1		LDHC	MTF2					TMEM204	ADCY6	FLJ44606	KIAA1683_x000D_
LOC100130255	LPHN1	WISP2	LOC441907			DEF6									SH3RF3				CDH6		LMO2	MVK					TRIM52	ADCY7	FLJ77644	KLF15_x000D_
LOC100130522	LPPR4	ZMYND12	LOC442308			DEPDC1B									SHOX2				CDK5R1		LOC100127952	MYBBP1A					TSHZ3	ADCY9	FOXF1	KLHL13_x000D_
LOC100130556	LRIG3	ZSCAN12	LOC494141			DHFR									SIM2				CDKN2A		LOC100128191	NAT6					UNC5B	ADD1	FOXI3	KRT126P_x000D_
LOC100131061	LRP4		LOC641806			DHRS13									SIT1				CEP70		LOC100128201	NCAPD3					XYLT1	ADD3	FRS2	KRT18P30_x000D_
LOC100131308	MAGOHB		LOC641978			DIO2									SLA				CEP72		LOC100128221	NCRNA00095					ZNF365	ADH5	FRY	LCTL_x000D_
LOC100131688	MAP1D		LOC642443			DLG3									SLC12A6				CFHR2		LOC100128260	NCRNA00152						ADIPOR1	FSD1L	LECT1_x000D_
LOC100131894	MAPK1IP1L		LOC642969			DLL3									SLC14A1				CHAF1B		LOC100128304	NOX4						ADIPOR2	FXN	LGR6_x000D_
LOC100132024	MAPK8IP1		LOC643342			DNAJC11									SLC2A11				CHML		LOC100128370	NR3C2						ADK	GAB1	LILRA5_x000D_
LOC100132364	MFSD6L		LOC643505			DNAJC2									SNCAIP				CHRNE		LOC100128653	NXT2						ADM	GAGE12E	LILRB5_x000D_
LOC100132413	MIR450A1		LOC643986			DSC3									SNORD4A				CHST1		LOC100128672	ORAI1						ADM2	GALNTL4	LOC100128230_x000D_
LOC100132663	MIR877		LOC644949			DUSP13									SOX8				CHST2		LOC100128675	PABPC4L						ADNP	GBP3	LOC100128242_x000D_
LOC100132771	MSLN		LOC644992			DYDC2									TAPBPL				CHTF8		LOC100129365	PBX1						ADNP2	GBP4	LOC100128340_x000D_
LOC100132839	MYCBP		LOC645313			E2F1									TBC1D3C				CMTM8		LOC100129531	PCDH9						ADO	GDAP1	LOC100128528_x000D_
LOC100133080	MYOZ3		LOC645434			EAF2									TBC1D5				CNIH2		LOC100129705	PDGFA						ADORA1	GGTLC1	LOC100128750_x000D_
LOC100133398	NDP		LOC645508			EIF4E									TBN				CNTLN		LOC100130906	PDLIM4						ADPGK	GHRHR	LOC100129148_x000D_
LOC100133744	NFKBIL1		LOC645799			ELF3									TMEM35				COLQ		LOC100130934	PDZRN3						ADPRHL2	GPA33	LOC100129390_x000D_
LOC100134052	NINL		LOC646697			EPC1									TSPYL6				COQ7		LOC100130938	PERP						ADRA2A	GPR156	LOC100129410_x000D_
LOC100134067	NLE1		LOC647012			ERCC6L									TTC7A				CPM		LOC100130967	PITPNC1						ADRBK1	GPRC5B	LOC100129518_x000D_
LOC100134122	NNAT		LOC647456			ESPL1									VCAM1				CREBL1		LOC100131223	PLCB1						ADRM1	GRIK2	LOC100129623_x000D_
LOC100134147	PALM2		LOC647834			ETHE1									VENTXP1				CREBL2		LOC100131330	PODXL						ADSL	GTF3C4	LOC100129707_x000D_
LOC100134172	PARD3		LOC648742			ETV4									WDR89				CROCC		LOC100131621	POLD1						ADSS	HCK	LOC100129708_x000D_
LOC100134794	PAX8		LOC649260			EXO1									ZBBX				CRSP2		LOC100131705	PPARG						AEBP1	HFE	LOC100129795_x000D_
LOC121906	PBXIP1		LOC651075			EXOG									ZNF154				CRYM		LOC100131769	PRAMEF13						AEBP2	HIPK3	LOC100129860_x000D_
LOC283683	PDAP1		LOC652078			EYA3									ZNF177				CSF1R		LOC100131774	PRMT7						AEN	HNRNPCL1	LOC100130138_x000D_
LOC285407	PDE4B		LOC652589			F12									ZNF251				CSTF2T		LOC100131895	PRR11						AES	HOXA13	LOC100130387_x000D_
LOC339782	PHLPP1		LOC652657			FABP4									ZNF350				CTSH		LOC100132205	PTHLH						AFAP1	HOXD10	LOC100130413_x000D_
LOC387790	PIB5PA		LOC653303			FAM104B									ZNF517				CXorf36		LOC100132302	PTMA						AFF1	HSD17B7P2	LOC100130592_x000D_
LOC400836	PIK3R3		LOC654135			FAM161A									ZNF555				CYP27A1		LOC100132560	PTPN23						AFF4	HSF1	LOC100130604_x000D_
LOC401233	PILRA		LOC727950			FAM162A									ZNF658B				CYP27C1		LOC100132864	PYCRL						AFG3L1	HSP90AB4P	LOC100130667_x000D_
LOC401433	PM20D2		LOC728170			FAM179B									ZNF740				DAGLA		LOC100133222	PYGO2						AFG3L2	HYALP1	LOC100130812_x000D_
LOC439994	PODXL2		LOC728288			FAM21D									ZNF8				DAPK1		LOC100133632	RDH13						AFMID	ICOS	LOC100130827_x000D_
LOC440330	POLL		LOC728310			FAM30A									ZNF80				DCLK3		LOC100133737	RN5S9						AFTPH	ICOSLG	LOC100130887_x000D_
LOC441378	POU2F1		LOC728417			FAM53A									ZSCAN29				DCLRE1A		LOC100133997	RN7SK						AGA	IFIH1	LOC100130952_x000D_
LOC441528	PPP4R1L		LOC728607			FAM55C													DCP1B		LOC100134101	RNF215						AGAP3	IFRG15	LOC100131176_x000D_
LOC442064	PREX1		LOC728678			FAM72A													DDX19-DDX19L		LOC100134239	RNPEPL1						AGAP6	IHPK3	LOC100131452_x000D_
LOC642726	RABL5		LOC728889			FAM72D													DDX58		LOC100134498	RNU4-2						AGAP8	IL1A	LOC100131578_x000D_
LOC642812	RBL1		LOC728979			FANCB													DEPDC5		LOC100134499	RNY1						AGBL5	IL20	LOC100131683_x000D_
LOC642921	RELN		LOC729209			FANCC													DFNB59		LOC100134550	RNY4						AGFG2	IL33	LOC100131767_x000D_
LOC644019	RELT		LOC729260			FANCI													DHRS4L1		LOC100134710	RNY5						AGGF1	INHBA	LOC100131786_x000D_
LOC644094	RFX4		LOC729409			FAT3													DHX8		LOC100134825	ROBO1						AGK	IRF2	LOC100132147_x000D_
LOC644496	RGS14		LOC729652			FAT4													DIP2A		LOC126860	RPS26P10						AGL	IRS4	LOC100132456_x000D_
LOC645726	RIMS4		LOC729667			FBXO2													DIS3		LOC145783	RRM2						AGPAT1	JRKL	LOC100132491_x000D_
LOC646049	RNF144B		LOC729950			FCHO2													DLG1		LOC285296	RRP9						AGPAT2	KCTD16	LOC100132648_x000D_
LOC647224	RPP30		LOC730005			FKBP1P1													DMXL2		LOC415056	RUFY2						AGPAT4	KIAA0692	LOC100132657_x000D_
LOC647326	RRAD		LOC730183			FLJ14166													DNA2		LOC439949	S1PR3						AGPAT5	KIAA1161	LOC100132831_x000D_
LOC647691	SAMD5		LOC730427			FLJ35409													DNALI1		LOC440577	SCARNA18						AGPAT6	KIAA1271	LOC100132920_x000D_
LOC648494	SAMD7		LOC732450			FLJ40113													DNMT3B		LOC440585	SEMA4B						AGPS	KIAA1324	LOC100132948_x000D_
LOC648758	SCARNA12		LOC91664			FLJ45032													DOCK2		LOC441007	SLC9A4						AGRN	KIAA1462	LOC100133036_x000D_
LOC648863	SCARNA16		LRFN5			FLJ45248													DOT1L		LOC441179	SMCR5						AGTPBP1	KIAA1958	LOC100133118_x000D_
LOC650826	SEMA6C		LRRC16B			FMO6P													DPY19L3		LOC641518	SNORA57						AGTRAP	KIAA1984	LOC100133312_x000D_
LOC652326	SESN3		MAGED4			FOXK2													DPYSL4		LOC642243	SNORA73A						AGXT2L2	KLRG1	LOC100133551_x000D_
LOC653115	SFI1		MAOA			FPGS													DTX3L		LOC642458	SNORD13						AHCTF1	KRT75	LOC100133572_x000D_
LOC653189	SHC4		MAST4			FRAS1													DUSP15		LOC642749	SNORD36A						AHCY	KRTAP20-3	LOC100133747_x000D_
LOC653513	SHISA2		MATK			FRMD5													DYRK1B		LOC643389	SSTR1						AHCYL1	KSR1	LOC100134241_x000D_
LOC654201	SIPA1L2		MERTK			FRZB													E2F2		LOC643713	SYN1						AHCYL2	LAX1	LOC100134253_x000D_
LOC727833	SIX1		MGC12760			FUBP1													ECHDC1		LOC643733	TACC3						AHI1	LBX2	LOC100134348_x000D_
LOC728024	SLC29A2		MIA3			FUT6													EDARADD		LOC644436	TADA2A						AHNAK	LDHAL6A	LOC100134357_x000D_
LOC728190	SLC2A12		MIR302C			FZD6													EDG4		LOC644632	TAF1						AHNAK2	LENG8	LOC100134466_x000D_
LOC728344	SLC43A2		MIR564			FZD9													EFCAB4A		LOC644640	TFAMP1						AHR	LIN7A	LOC100134563_x000D_
LOC728844	SLC4A3		MIR886			FZR1													EFNB2		LOC644689	TFPI2						AHSA1	LOC100127894	LOC100170939_x000D_
LOC728901	SLC9A3R2		MIR98			GABBR1													EFR3B		LOC644919	TMEM104						AHSA2	LOC100127925	LOC100192379_x000D_
LOC729020	SNAP25		MKS1			GADD45GIP1													EHD3		LOC645181	TNFRSF10A						AIDA	LOC100128476	LOC100216001_x000D_
LOC729513	SNORA59B		MMP16			GALNT3													EHHADH		LOC645804	TNFRSF6B						AIF1	LOC100128526	LOC149134_x000D_
LOC729581	SNORA5B		MT1F			GALNT6													ELAC1		LOC646106	TRAPPC9						AIF1L	LOC100128562	LOC149351_x000D_
LOC729810	SNORD3C		MYB			GALNTL1													ELAVL1		LOC646276	TYRO3						AIFM1	LOC100128747	LOC221442_x000D_
LOC729832	STK33		NBLA00301			GAN													ELL3		LOC646350	UBR1						AIG1	LOC100128765	LOC283767_x000D_
LOC729837	STX18		NBPF15			GCA													EME1		LOC646548	ULBP1						AIMP2	LOC100129117	LOC284890_x000D_
LOC730535	SYCE1L		NEK10			GINS4													EML2		LOC646677	VAC14						AIP	LOC100129295	LOC339535_x000D_
LOC731139	TAGLN3		NR1D1			GLI4													ENO3		LOC646906	VPS26						AIRE	LOC100129303	LOC342346_x000D_
LOC731432	TCF7		ORAI3			GMIP													EPHA8		LOC646938	ZC3H12A						AK1	LOC100129375	LOC388692_x000D_
LOC731605	TCL6		PARD6A			GPD2													EPHB2		LOC647083	ZDHHC14						AK2	LOC100129436	LOC389523_x000D_
LOXHD1	TET1		PCTK1			GPM6A													ERI2		LOC647306	ZFYVE27						AK3	LOC100129461	LOC390372_x000D_
LRRC8C	TLR4		PDE8B			GPR182													ETV3		LOC647630	ZNF480						AK3L1	LOC100129602	LOC400145_x000D_
LYPD6	TMEM100		PLA2G4A			GPR3													EXOC6		LOC648470	ZNF688						AKAP10	LOC100129681	LOC400831_x000D_
MAPK8	TMEM155		PLK3			GPR37													EYS		LOC648748							AKAP11	LOC100129744	LOC401317_x000D_
MED21	TMEM201		POM121L4P			GPR56													FAM107B		LOC648987							AKAP12	LOC100129908	LOC401620_x000D_
METTL2B	TMEM86B		PRKCE			GPRC5A													FAM108B1		LOC649299							AKAP13	LOC100130195	LOC441124_x000D_
MGC12965	TNFRSF10C		PROK1			GPRC5C													FAM114A2		LOC649580							AKAP2	LOC100130758	LOC441268_x000D_
MIR574	TRIM58		PRR19			GPSM3													FAM193B		LOC649596							AKAP7	LOC100130803	LOC441416_x000D_
MIR593	TRIM62		PRSS3			GRM2													FAM21B		LOC650098							AKAP8	LOC100130992	LOC606724_x000D_
MKI67	TSPAN1		PRSS35			GSG2													FAM26F		LOC650293							AKAP8L	LOC100131265	LOC641365_x000D_
MPP3	TTC7B		PRSS7			GTPBP2													FAM38B		LOC650853							AKIRIN1	LOC100131512	LOC641820_x000D_
MYOZ1	UMOD		PTK9			GULP1													FAM75B		LOC651404							AKIRIN2	LOC100131868	LOC642373_x000D_
NAALAD2	VANGL2		PTPRR			HBQ1													FAM86D		LOC651933							AKNA	LOC100131968	LOC642384_x000D_
NBR2	VPS13D		RGPD4			HCG18													FBXL17		LOC652044							AKR1A1	LOC100131999	LOC642456_x000D_
NCAM1	VSNL1		RGR			HDAC4													FBXO45		LOC652683							AKR1B1	LOC100132292	LOC642503_x000D_
NDUFB4	VWCE		RNU11			HDLBP													FBXW8		LOC652698							AKR1D1	LOC100132402	LOC642553_x000D_
NEIL3	WDR85		RPL29P2			HECA													FDX1		LOC652734							AKR7A2	LOC100132738	LOC643008_x000D_
NLRP3	WWC1		RPS6KL1			HEXDC													FGF1		LOC653100							AKR7A3	LOC100132773	LOC643159_x000D_
NPAT	ZNF335		RXRG			HHEX													FGF18		LOC653107							AKT1	LOC100132973	LOC643396_x000D_
NRGN	ZNF346		S100A9			HIST1H1A													FGF23		LOC653265							AKT1S1	LOC100133033	LOC643451_x000D_
NUDCD1	ZNF423		SCN1B			HIST1H2BH													FGF5		LOC653458							AKTIP	LOC100133111	LOC644384_x000D_
OLR1	ZNF48		SDR39U1			HIST1H3E													FGFR3		LOC653610							ALAD	LOC100133234	LOC644573_x000D_
OOEP	ZNF507		SEMA3B			HIST1H3F													FIGNL2		LOC654109							ALCAM	LOC100133315	LOC644672_x000D_
OPHN1			SERPINA10			HIST1H4J													FKBP9		LOC727884							ALDH16A1	LOC100133463	LOC644827_x000D_
PAG1			SH3BP1			HIST2H4B													FKBPL		LOC727938							ALDH18A1	LOC100133655	LOC644978_x000D_
PART1			SIGLEC6			HKR1													FLCN		LOC728147							ALDH1A3	LOC100133695	LOC645079_x000D_
PGPEP1			SLC2A14			HMGN3													FLJ10781		LOC728205							ALDH1B1	LOC100133760	LOC645133_x000D_
PHF7			SLC30A3			HOMER1													FLJ10996		LOC728326							ALDH1L2	LOC100133770	LOC645431_x000D_
PIK3C2B			SLCO4A1			HRASLS													FLJ12688		LOC728500							ALDH2	LOC100133972	LOC645558_x000D_
PLA2G4C			SLITRK4			HSF2BP													FLJ20674		LOC729046							ALDH3A2	LOC100134000	LOC646194_x000D_
PLEKHG5			SMA5			HSPA4L													FLJ20850		LOC729198							ALDH3B1	LOC100134100	LOC646481_x000D_
PNPLA4			SNORA28			HSPCAL3													FLJ20920		LOC730226							ALDH4A1	LOC100134330	LOC646496_x000D_
PP14571			SNORA77			IGF2BP1													FLJ22795		LOC731486							ALDH6A1	LOC100134363	LOC646513_x000D_
PRPS1L1			SNORD123			IGF2BP3													FLJ32011		LOC731835							ALDH7A1	LOC100134624	LOC646547_x000D_
PVRL1			SNORD12C			IGFBPL1													FLJ35801		LOH12CR1							ALDH9A1	LOC100189589	LOC646572_x000D_
PYROXD1			SNORD14B			IGHMBP2													FLJ36070		LRRC18							ALDOA	LOC116412	LOC646981_x000D_
RAD51L1			SNORD15B			IL1B													FLJ37396		LTB4R							ALDOC	LOC128322	LOC647054_x000D_
RANBP2			SNORD32A			IL1RAPL1													FLJ37512		M160							ALG1	LOC220729	LOC647060_x000D_
RASGRP4			SNORD34			INSM1													FLJ45202		MAN2A2							ALG10B	LOC283487	LOC647651_x000D_
RASL10B			SNORD38A			IPPK													FLJ45337		MAPK4							ALG11	LOC284293	LOC647827_x000D_
RBMY2FP			SNORD48			ISL1													FLJ90757		MAPK8IP2							ALG13	LOC284422	LOC648293_x000D_
RCAN3			SNORD49A			KAL1													FLYWCH1		MARVELD2							ALG14	LOC284701	LOC648984_x000D_
REPS1			SNORD57			KBTBD3													FOS		MED13							ALG3	LOC285047	LOC649023_x000D_
RGS5			SNORD99			KBTBD8													FOSB		MGAT3							ALG5	LOC285205	LOC649680_x000D_
RNF126P1			SOS1			KCNQ2													FOXO1		MGAT5B							ALG6	LOC285501	LOC650030_x000D_
RPESP			SOX30			KIAA0082													FSD1		MGC29506							ALG8	LOC286297	LOC651738_x000D_
RPP25			SPIN2B			KIAA0649													FUZ		MGC57359							ALG9	LOC339047	LOC652082_x000D_
RRAGD			SRRM5			KIAA0802													GABRB3		MIR604							ALKBH1	LOC342892	LOC652377_x000D_
RTN4R			ST3GAL6			KIAA0895L													GAPDHL6		MIR665							ALKBH2	LOC388181	LOC652470_x000D_
SAMD8			ST6GALNAC3			KIAA1033													GBGT1		MIR761							ALKBH3	LOC388444	LOC652904_x000D_
SEC15L2			ST8SIA4			KIAA1524													GCHFR		MLC1							ALKBH5	LOC389053	LOC653204_x000D_
SEPT8			STAG3			KIF4A													GGT3		MRM1							ALKBH6	LOC389300	LOC653464_x000D_
SFMBT1			SV2A			KILLIN													GM2A		MSX2							ALKBH7	LOC390933	LOC653515_x000D_
SHPRH			SYDE2			KLF3													GMPR		MTBP							ALPK2	LOC391352	LOC653720_x000D_
SLC13A3			TBC1D3H			KRT18P17													GNAI1		MTERFD2							ALPP	LOC391764	LOC727831_x000D_
SLC25A32			TBC1D3I			KRT18P28													GOLGA7B		MURC							ALS2	LOC392264	LOC727913_x000D_
SLC35D1			TBC1D8			KRT8													GPATCH8		MYADML							ALS2CR14	LOC392288	LOC727997_x000D_
SLC4A11			THSD4			LAMB3													GPR107		MYBL2							ALS2CR4	LOC392713	LOC728291_x000D_
SLC7A11			TMCO6			LCP1													GPR162		MYEOV							ALX1	LOC399829	LOC728510_x000D_
SMN2			TMEFF2			LETM2													GRB14		MYOG							AMACR	LOC400759	LOC728683_x000D_
SMURF2			TMEM26			LIFR													GRIP2		NAT11							AMD1	LOC401237	LOC729196_x000D_
SNORD56			TMEM88			LIG4													GRK6		NCF2							AMDHD2	LOC401431	LOC729212_x000D_
SPAG1			TRIM47			LIPG													GSDM1		NCRNA00181							AMFR	LOC401588	LOC729234_x000D_
STRA6			TRUB1			LMF1													GSTM3		NEFL							AMMECR1	LOC401622	LOC729459_x000D_
STX11			UMPS			LMTK3													GSTO2		NEIL1							AMMECR1L	LOC402116	LOC729570_x000D_
SUDS3			UNC5C			LOC100127893													GTF2H1		NETO1							AMOTL2	LOC441487	LOC729609_x000D_
TAF1A			WDR69			LOC100127922													GTF2IRD2P		NFKBIL2							AMY1A	LOC442041	LOC730286_x000D_
TAF5L			ZNF165			LOC100127999													GYG2		NLRC3							AMY1B	LOC442180	LOC730644_x000D_
TAF8			ZNF519			LOC100128291													H2AFV		NR1I2							AMY1C	LOC442517	LOC731074_x000D_
THEM5			ZNF716			LOC100128295													HAPLN3		NR2E1							AMZ2	LOC474170	LOC731658_x000D_
THEX1			ZNF804A			LOC100128337													HDAC11		NUDT8							ANAPC1	LOC541472	LOC732229_x000D_
TLR6			ZNF844			LOC100128423													HDAC8		OR10AG1							ANAPC10	LOC641522	LOC732300_x000D_
TMCC1			ZXDB			LOC100128460													HDAC9		OR13C2							ANAPC11	LOC641953	LOH12CR2_x000D_
TMCO4						LOC100128469													HDHD3		OR1L8							ANAPC13	LOC642780	LRRC4C_x000D_
TMEM110						LOC100128525													HECTD2		OR2W5							ANAPC4	LOC642935	LTF_x000D_
TMEM120B						LOC100128548													HELLS		OSGIN1							ANAPC5	LOC642954	LY6K_x000D_
TMEM144						LOC100128695													HES1		PALMD							ANAPC7	LOC642960	LYPD3_x000D_
TMEM149						LOC100128737													HES4		PAPLN							ANG	LOC642962	LYZL1_x000D_
TMEM65						LOC100128760													HES6		PCDHA1							ANGEL1	LOC643033	MAB21L1_x000D_
TMPRSS7						LOC100128775													HEXIM1		PCDHAC2							ANGEL2	LOC643634	MAB21L2_x000D_
TOR2A						LOC100128836													HEXIM2		PCDHB10							ANGPT1	LOC643831	MAP2_x000D_
TRAM1L1						LOC100129067													HEY1		PCDHB17							ANGPTL2	LOC643896	MAPK10_x000D_
TRDMT1						LOC100129138													HGD		PCDHB2							ANGPTL4	LOC643913	MCM3APAS_x000D_
TRIM16L						LOC100129139													HIP1		PCDHB5							ANKDD1A	LOC644295	MDS1_x000D_
TRIM7						LOC100129149													HIRA		PDYN							ANKFY1	LOC644667	MEF2B_x000D_
TRQ1						LOC100129191													HLA-DMA		PELI3							ANKHD1	LOC645027	METTL7A_x000D_
TSN						LOC100129243													HMGA2		PGA3							ANKIB1	LOC645084	MFNG_x000D_
UBE2MP1						LOC100129361													HMGB3		PKNOX2							ANKLE2	LOC645312	MGC23284_x000D_
UTP20						LOC100129426													HMOX2		PLA2G12B							ANKMY2	LOC645563	MGC3020_x000D_
WARS2						LOC100129445													HNRNPA1L2		PLAC8							ANKRA2	LOC645648	MIR2116_x000D_
WDR5B						LOC100129622													HNRNPUL1		PPARGC1A							ANKRD10	LOC645822	MIR214_x000D_
WIPF2						LOC100129667													HPS4		PPL							ANKRD11	LOC645848	MIR760_x000D_
WWC2						LOC100130009													HS2ST1		PRAC							ANKRD12	LOC645944	MOSC1_x000D_
WWOX						LOC100130111													HSD17B8		PRAMEF17							ANKRD13A	LOC645978	MPL_x000D_
XYLB						LOC100130123													HSPA1L		PRKY							ANKRD13C	LOC646100	MPPED1_x000D_
ZBTB41						LOC100130171													HSPA7		PROL1							ANKRD16	LOC646154	MSMP_x000D_
ZNF184						LOC100130224													HSPC159		PRPF39							ANKRD17	LOC646358	MUC4_x000D_
ZNF268						LOC100130233													HUS1B		PTGER3							ANKRD22	LOC646437	NEFM_x000D_
ZNF341						LOC100130263													HVCN1		PTPRN							ANKRD26	LOC646853	NEK8_x000D_
ZNF417						LOC100130289													IFT57		PTPRS							ANKRD27	LOC646869	NIPAL1_x000D_
ZNF443						LOC100130353													IFT81		PWWP2							ANKRD28	LOC646920	NLGN4X_x000D_
ZNF491						LOC100130776													IKZF2		RAB14							ANKRD30B	LOC647044	NOVA1_x000D_
ZNF543						LOC100130802													IL17D		RASD2							ANKRD33	LOC647288	NPAS3_x000D_
ZNF597						LOC100130837													IL18BP		RASGRP2							ANKRD34A	LOC647328	NPTX1_x000D_
ZNF630						LOC100130935													IL27RA		RBM47							ANKRD35	LOC647357	NPTXR_x000D_
ZNF642						LOC100131017													IL5RA		RBP5							ANKRD36B	LOC647592	NR4A3_x000D_
ZNF658						LOC100131160													IMPACT		RBP7							ANKRD37	LOC648302	NUDT4_x000D_
ZNF670						LOC100131323													INPP4A		RECQL5							ANKRD39	LOC648509	OPN5_x000D_
ZNF679						LOC100131349													INTS8		RFT1							ANKRD40	LOC648708	OR2T12_x000D_
ZNF680						LOC100131530													IQGAP3		RGNEF							ANKRD46	LOC649025	OR52N2_x000D_
ZNF792						LOC100131572													IQSEC2		RIBC1							ANKRD49	LOC649174	OR8U9_x000D_
						LOC100131655													ISG20		RNF111							ANKRD50	LOC649366	OSR2_x000D_
						LOC100131675													ISYNA1		RPH3A							ANKRD54	LOC649661	PCSK1N_x000D_
						LOC100131733													ITPKA		RUNDC2B							ANKRD57	LOC650159	PDXDC2_x000D_
						LOC100131835													ITPKC		SART1							ANKRD9	LOC650188	PHEX_x000D_
						LOC100131970													ITPR1		SCGB3A2							ANKS1A	LOC650339	PHYHD1_x000D_
						LOC100132011													JAG1		SDR16C5							ANKS3	LOC650433	PKIB_x000D_
						LOC100132086													JAK2		SERPINB9							ANKZF1	LOC650538	PLCD4_x000D_
						LOC100132167													JMJD2A		SIRT4							ANLN	LOC650546	PLD4_x000D_
						LOC100132346													JMY		SLC37A1							ANO10	LOC650638	PLEKHH2_x000D_
						LOC100132475													JUP		SLC6A1							ANO6	LOC650759	PLXNA4_x000D_
						LOC100132496													KAZALD1		SLC7A14							ANP32B	LOC650950	PNRC1_x000D_
						LOC100132553													KBTBD11		SLC8A3							ANPEP	LOC651166	POTEG_x000D_
						LOC100132565													KBTBD6		SLMO2							ANTXR1	LOC651621	PRDM16_x000D_
						LOC100132705													KBTBD7		SNX32							ANTXR2	LOC651772	PRRT1_x000D_
						LOC100132724													KCNK1		SORL1							ANXA1	LOC652226	PRUNE2_x000D_
						LOC100132728													KCNMB3		SPANXB1							ANXA11	LOC652271	PTPN7_x000D_
						LOC100132774													KHDC1		SPATA5							ANXA2	LOC652342	RAB20_x000D_
						LOC100132794													KIAA0133		SPO11							ANXA2P1	LOC652493	RAB26_x000D_
						LOC100132888													KIAA0232		SPTA1							ANXA2P2	LOC652688	RAB9B_x000D_
						LOC100133211													KIAA0258		ST8SIA2							ANXA2P3	LOC652725	RAMP1_x000D_
						LOC100133277													KIAA0367		STK32C							ANXA5	LOC652771	RAPGEF5_x000D_
						LOC100133329													KIAA0652		STXBP2							ANXA6	LOC652881	RASSF4_x000D_
						LOC100133503													KIAA0672		SUPT7L							ANXA7	LOC653184	RBM19_x000D_
						LOC100133565													KIAA1009		SYT3							AOF2	LOC653234	RCAN2_x000D_
						LOC100133568													KIAA1345		TAF3							AP1B1	LOC653297	REL_x000D_
						LOC100133673													KIAA1545		TBX1							AP1G1	LOC653337	RETNLB_x000D_
						LOC100133773													KIAA1671		TEKT1							AP1M1	LOC653524	RFX2_x000D_
						LOC100133916													KIAA1862		TFAP2C							AP1S1	LOC653602	RHBDL1_x000D_
						LOC100134011													KIAA1908		TFAP4							AP1S2	LOC653643	RHOF_x000D_
						LOC100134291													KIF13B		TFEC							AP2A1	LOC653650	RNF207_x000D_
						LOC100134440													KLC4		THAP8							AP2A2	LOC653717	RNU4-1_x000D_
						LOC100134688													KLHL17		TIMP4							AP2B1	LOC653803	RNU5A_x000D_
						LOC100134785													KLHL26		TMEM151							AP2M1	LOC727751	RTN4RL1_x000D_
						LOC119358													KLK1		TNFAIP2							AP2S1	LOC728257	SCML2_x000D_
						LOC126235													KLK3		TRAIP							AP3B1	LOC728518	SCN3A_x000D_
						LOC131691													KPNA5		TRIL							AP3D1	LOC728530	SEMA4A_x000D_
						LOC146053													KPTN		TTC28							AP3M1	LOC728660	SERPINA1_x000D_
						LOC148137													KRR1		TYMP							AP3M2	LOC728686	SGIP1_x000D_
						LOC149501													KRT17P3		UBE2NL							AP3S1	LOC728819	SHF_x000D_
						LOC150223													KRT18		UCN2							AP3S2	LOC728895	SHOX_x000D_
						LOC152217													KRT80		UNC13A							AP4B1	LOC729335	SLC16A9_x000D_
						LOC154860													KRTAP10-11		USP25							AP4E1	LOC729389	SLC25A45_x000D_
						LOC168474													KSR2		USP40							APAF1	LOC729533	SLC26A10_x000D_
						LOC202051													L3MBTL		USP45							APBA3	LOC729562	SLC28A1_x000D_
						LOC283849													L3MBTL4		VDAC2							APBB1IP	LOC729595	SLC35F3_x000D_
						LOC285359													LAMP3		VIPR1							APBB3	LOC729629	SLCO1B1_x000D_
						LOC340598													LCAT		WDR62							APCDD1L	LOC729706	SMOC1_x000D_
						LOC344328													LDLRAP1		WDR65							APEH	LOC729806	SNORA11E_x000D_
						LOC346950													LEPR		XAGE1							APEX1	LOC729826	SNORA27_x000D_
						LOC388344													LIF		XDH							APEX2	LOC730058	SNORA72_x000D_
						LOC388401													LIMCH1		ZC3H7B							APH1A	LOC730393	SNORA7A_x000D_
						LOC388907													LIMK2		ZDHHC21							APH1B	LOC730964	SNORA84_x000D_
						LOC388955													LIN7C		ZNF347							API5	LOC731002	SNORD10_x000D_
						LOC389156													LMBR1L		ZNF354A							APIP	LOC732111	SNORD12B_x000D_
						LOC389465													LMNB1		ZNF454							APITD1	LOC732371	SNORD35A_x000D_
						LOC389641													LMO7		ZNF467							APLP1	LOC732415	SNORD46_x000D_
						LOC390578													LOC100009676		ZNF510							APLP2	LOC93432	SOX12_x000D_
						LOC390660													LOC100128326		ZNF516							APOA1BP	LRRC33	SOX15_x000D_
						LOC390705													LOC100128392		ZNF551							APOBEC3C	LSM14B	SOX18_x000D_
						LOC390735													LOC100128398		ZNF574							APOBEC3F	LUZP2	SPIRE2_x000D_
						LOC390956													LOC100128425		ZNF611							APOBEC3G	LY6G5C	SPNS2_x000D_
						LOC391044													LOC100128485		ZNF702P							APOLD1	LYPD2	SPRR1B_x000D_
						LOC391655													LOC100128516		ZNF772							APOO	LYZ	SPTLC3_x000D_
						LOC391670													LOC100128533		ZNF785							APOOL	MAP9	ST7OT1_x000D_
						LOC391692													LOC100128585		ZRANB3							APP	MARK1	STAR_x000D_
						LOC391769													LOC100128781									APPBP2	MCC	STON1_x000D_
						LOC391825													LOC100128888									APPL1	MCF2L2	SV2B_x000D_
						LOC392008													LOC100129076									APPL2	MDM4	TACSTD2_x000D_
						LOC392301													LOC100129147									APRT	MEI1	TBC1D21_x000D_
						LOC392501													LOC100129441									APTX	MFAP3L	TBKBP1_x000D_
						LOC392522													LOC100129645									AQR	MFSD2	TBX6_x000D_
						LOC392635													LOC100129882									ARAF	MIR1267	TBXAS1_x000D_
						LOC399881													LOC100129934									ARAP1	MIR219-2	TCEAL2_x000D_
						LOC400389													LOC100130131									ARAP3	MIR611	TESK2_x000D_
						LOC400750													LOC100130367									ARCN1	MIR658	THEM4_x000D_
						LOC401074													LOC100130746									ARD1A	MOCS3	TIGIT_x000D_
						LOC401677													LOC100130750									ARF1	MPEG1	TLE2_x000D_
						LOC401805													LOC100130914									ARF3	MRPL42P5	TMEM108_x000D_
						LOC401817													LOC100131009									ARF4	MTMR1	TNNC1_x000D_
						LOC402342													LOC100131368									ARF5	MUC12	TOP_x000D_
						LOC402509													LOC100131381									ARFGAP1	MX2	TTYH2_x000D_
						LOC402562													LOC100131403									ARFGAP2	MYL1	UBQLNL_x000D_
						LOC402677													LOC100131460									ARFGAP3	NBR1	VASH2_x000D_
						LOC439950													LOC100131471									ARFGEF1	NEUROG2	WBSCR19_x000D_
						LOC439992													LOC100131510									ARFIP1	NOL9	WDR40B_x000D_
						LOC440366													LOC100131608									ARGLU1	NOS3	WNT7B_x000D_
						LOC440509													LOC100131744									ARHGAP1	NPPB	YPEL1_x000D_
						LOC441032													LOC100132356									ARHGAP10	NPY	ZAN_x000D_
						LOC441114													LOC100132439									ARHGAP12	NRXN3	ZDHHC23_x000D_
						LOC441426													LOC100132444									ARHGAP17	OPRD1	ZNF385B_x000D_
						LOC441550													LOC100132474									ARHGAP19	OR12D3	ZNF521_x000D_
						LOC441743													LOC100132485									ARHGAP21	OR4C12	ZNF695_x000D_
						LOC441864													LOC100132503									ARHGAP22	OR4D10	_x000D_
						LOC442181													LOC100132513									ARHGAP23	OR51E2	_x000D_
						LOC442442													LOC100132519									ARHGAP24	OTUD7B	_x000D_
						LOC442727													LOC100132652									ARHGAP30	P4HA3	_x000D_
						LOC641367													LOC100132787									ARHGDIA	PAPOLG	_x000D_
						LOC641746													LOC100132804									ARHGEF1	PARM1	_x000D_
						LOC641750													LOC100133017									ARHGEF10	PCDHGA10	_x000D_
						LOC641788													LOC100133045									ARHGEF12	PCYT1A	_x000D_
						LOC641849													LOC100133075									ARHGEF17	PDE4DIP	_x000D_
						LOC642156													LOC100133129									ARHGEF18	PGBD4	_x000D_
						LOC642585													LOC100133224									ARHGEF2	PHF6	_x000D_
						LOC642661													LOC100133232									ARHGEF3	PLAC1	_x000D_
						LOC643233													LOC100133242									ARHGEF6	POGZ	_x000D_
						LOC643308													LOC100133435									ARHGEF7	POTE2	_x000D_
						LOC643431													LOC100133459									ARID1A	PP8961	_x000D_
						LOC643534													LOC100133482									ARID3A	PPIL2	_x000D_
						LOC643665													LOC100133666									ARID4A	PPP4R2	_x000D_
						LOC643918													LOC100133719									ARID4B	PRLR	_x000D_
						LOC643960													LOC100133758									ARID5B	PRSS2	_x000D_
						LOC643995													LOC100133930									ARIH1	PRSS8	_x000D_
						LOC644006													LOC100134098									ARIH2	PTPRH	_x000D_
						LOC644037													LOC100134261									ARL1	PTPRJ	_x000D_
						LOC644096													LOC100134300									ARL13B	RANBP2L1	_x000D_
						LOC644248													LOC100134301									ARL16	RARB	_x000D_
						LOC644254													LOC100134468									ARL17B	RFX3	_x000D_
						LOC644338													LOC100190939									ARL2	RGL4	_x000D_
						LOC644380													LOC137107									ARL2BP	RGP1	_x000D_
						LOC644482													LOC143666									ARL4A	RGPD2	_x000D_
						LOC644589													LOC150568									ARL4C	RGPD5	_x000D_
						LOC644816													LOC151457									ARL5A	RGS11	_x000D_
						LOC644860													LOC158301									ARL5B	RGS21	_x000D_
						LOC644889													LOC202134									ARL6IP1	RHBDL3	_x000D_
						LOC645086													LOC286135									ARL6IP4	RINL	_x000D_
						LOC645231													LOC286208									ARL6IP5	RNF180	_x000D_
						LOC645289													LOC338799									ARL6IP6	RNF6	_x000D_
						LOC645304													LOC388122									ARL8B	RNPC2	_x000D_
						LOC645314													LOC388588									ARMC1	RTN1	_x000D_
						LOC645334													LOC391132									ARMC10	S1PR1	_x000D_
						LOC645351													LOC399744									ARMC6	S1PR4	_x000D_
						LOC645430													LOC399965									ARMC7	SAC	_x000D_
						LOC645605													LOC400652									ARMC8	SCARNA14	_x000D_
						LOC645737													LOC401093									ARMCX1	SCIN	_x000D_
						LOC645968													LOC401321									ARMCX2	SCRT1	_x000D_
						LOC646638													LOC401650									ARMCX3	SDCCAG3L	_x000D_
						LOC646784													LOC401717									ARMCX5	SDHAP3	_x000D_
						LOC646836													LOC440396									ARMCX6	SELE	_x000D_
						LOC646841													LOC440563									ARMET	SEMA3D	_x000D_
						LOC646949													LOC440776									ARNT	SEMA6A	_x000D_
						LOC646966													LOC440900									ARNT2	SETD7	_x000D_
						LOC647086													LOC441009									ARNTL	SFRS12IP1	_x000D_
						LOC647250													LOC441454									ARPC1A	SGPP1	_x000D_
						LOC647928													LOC441711									ARPC1B	SGTB	_x000D_
						LOC647949													LOC441896									ARPC2	SH3GL3	_x000D_
						LOC647954													LOC442270									ARPC3	SH3TC1	_x000D_
						LOC648057													LOC442582									ARPC4	SIKE	_x000D_
						LOC648059													LOC572558									ARPC5	SLC16A14	_x000D_
						LOC648659													LOC641765									ARPC5L	SLC18A1	_x000D_
						LOC648931													LOC641983									ARPM1	SLC22A7	_x000D_
						LOC648982													LOC642342									ARPP19	SLC24A3	_x000D_
						LOC649214													LOC642377									ARRB1	SLC7A5P1	_x000D_
						LOC649754													LOC642468									ARRDC2	SNORA16A	_x000D_
						LOC649801													LOC642502									ARRDC3	SNORA21	_x000D_
						LOC649839													LOC642691									ARS2	SNORA31	_x000D_
						LOC649841													LOC642732									ARSA	SNORA32	_x000D_
						LOC649864													LOC642838									ARSB	SNORA4	_x000D_
						LOC649873													LOC643011									ARSD	SNORA42	_x000D_
						LOC650037													LOC643176									ARSJ	SNORA66	_x000D_
						LOC650321													LOC643550									ARSK	SNORA70C	_x000D_
						LOC650698													LOC643624									ARV1	SNORD11	_x000D_
						LOC650739													LOC643894									ASAH1	SNORD30	_x000D_
						LOC650780													LOC644075									ASAH2C	SNORD58B	_x000D_
						LOC650815													LOC644113									ASAM	SNORD65	_x000D_
						LOC650898													LOC644172									ASAP1	SNORD76	_x000D_
						LOC651745													LOC644353									ASAP2	SNORD84	_x000D_
						LOC651777													LOC644360									ASAP3	SP6	_x000D_
						LOC651919													LOC644544									ASB1	SPDYA	_x000D_
						LOC652291													LOC644617									ASB3	SRD5A3	_x000D_
						LOC652565													LOC644642									ASB6	SRGAP2L	_x000D_
						LOC652607													LOC644670									ASB7	ST6GALNAC5	_x000D_
						LOC652634													LOC644743									ASB8	STARD4	_x000D_
						LOC652993													LOC644809									ASCC1	STMN2	_x000D_
						LOC653119													LOC645001									ASCC2	STYX	_x000D_
						LOC653319													LOC645362									ASCC3	SYNPO2L	_x000D_
						LOC653324													LOC646093									ASF1A	SYT1	_x000D_
						LOC653487													LOC646301									ASF1B	TACR2	_x000D_
						LOC653596													LOC646426									ASH2L	TACR3	_x000D_
						LOC653604													LOC646476									ASL	TACSTD1	_x000D_
						LOC653696													LOC646508									ASMTL	TBC1D12	_x000D_
						LOC653877													LOC646897									ASNA1	TBCEL	_x000D_
						LOC654123													LOC646900									ASNS	TCF21	_x000D_
						LOC654264													LOC647074									ASNSD1	TDO2	_x000D_
						LOC723805													LOC647243									ASPH	TERC	_x000D_
						LOC727818													LOC647363									ASPHD2	TEX9	_x000D_
						LOC727908													LOC647971									ASPM	TINAGL1	_x000D_
						LOC727914													LOC648103									ASPSCR1	TLR3	_x000D_
						LOC727935													LOC648605									ASS1	TM6SF1	_x000D_
						LOC727947													LOC648665									ASTN2	TM6SF2	_x000D_
						LOC727962													LOC648740									ASXL1	TMEM133	_x000D_
						LOC727963													LOC649044									ASXL2	TMEM161B	_x000D_
						LOC727987													LOC649143									ATAD1	TMEM191C	_x000D_
						LOC728034													LOC649209									ATAD2	TMTC2	_x000D_
						LOC728115													LOC649365									ATAD3A	TncRNA	_x000D_
						LOC728179													LOC649445									ATE1	TNFSF12-TNFSF13	_x000D_
						LOC728275													LOC650034									ATF1	TNIK	_x000D_
						LOC728465													LOC650116									ATF2	TNKS	_x000D_
						LOC728467													LOC650251									ATF3	TOP1P1	_x000D_
						LOC728572													LOC650840									ATF4	TPD52	_x000D_
						LOC728612													LOC650909									ATF5	TREML1	_x000D_
						LOC728715													LOC651137									ATF6	TRIM16	_x000D_
						LOC728728													LOC651296									ATF6B	TRIM43	_x000D_
						LOC728774													LOC651380									ATG10	TRIM59	_x000D_
						LOC728780													LOC652045									ATG12	TRIM6-TRIM34	_x000D_
						LOC728992													LOC652281									ATG16L1	TRIML1	_x000D_
						LOC729004													LOC652324									ATG2A	TRPV1	_x000D_
						LOC729057													LOC652741									ATG3	TSPAN15	_x000D_
						LOC729231													LOC652900									ATG4A	TSPAN8	_x000D_
						LOC729313													LOC653034									ATG4B	TTC30B	_x000D_
						LOC729332													LOC653210									ATG4C	TXNL4A	_x000D_
						LOC729362													LOC653242									ATG4D	UBE2B	_x000D_
						LOC729366													LOC653333									ATG5	UBXN7	_x000D_
						LOC729404													LOC653382									ATG7	USP18	_x000D_
						LOC729438													LOC653419									ATG9A	USP32	_x000D_
						LOC729484													LOC653421									ATIC	USP54	_x000D_
						LOC729510													LOC653590									ATL1	VAT1L	_x000D_
						LOC729587													LOC653635									ATL2	VPRBP	_x000D_
						LOC729623													LOC653752									ATL3	VPS53	_x000D_
						LOC729666													LOC653878									ATM	VTN	_x000D_
						LOC729669													LOC653930									ATMIN	VTRNA1-1	_x000D_
						LOC729677													LOC654074									ATN1	VWA3A	_x000D_
						LOC729683													LOC654126									ATOX1	WASF1	_x000D_
						LOC729687													LOC654155									ATP10A	WDR49	_x000D_
						LOC729760													LOC727735									ATP11B	WDR76	_x000D_
						LOC729898													LOC727762									ATP11C	WNT3	_x000D_
						LOC729941													LOC727773									ATP13A1	XAGE1D	_x000D_
						LOC729952													LOC727797									ATP13A2	XAGE1E	_x000D_
						LOC729954													LOC727820									ATP13A3	XRCC4	_x000D_
						LOC730060													LOC727967									ATP1A1	YY2	_x000D_
						LOC730202													LOC728002									ATP1B1	ZBTB32	_x000D_
						LOC730525													LOC728142									ATP1B3	ZC3H11A	_x000D_
						LOC731308													LOC728207									ATP2A2	ZC3HAV1L	_x000D_
						LOC732146													LOC728229									ATP2B1	ZDHHC8P	_x000D_
						LOC732419													LOC728249									ATP2B4	ZFP57	_x000D_
						LOC90342													LOC728664									ATP2C1	ZNF121	_x000D_
						LOC90624													LOC728741									ATP5A1	ZNF124	_x000D_
						LOC91431													LOC728758									ATP5B	ZNF132	_x000D_
						LOC92973													LOC728919									ATP5C1	ZNF181	_x000D_
						LPAR3													LOC728931									ATP5D	ZNF192	_x000D_
						LRP12													LOC729081									ATP5E	ZNF236	_x000D_
						LRP6													LOC729157									ATP5EP2	ZNF431	_x000D_
						LRRC45													LOC729259									ATP5F1	ZNF460	_x000D_
						LYPLA2P1													LOC729272									ATP5G1	ZNF493	_x000D_
						LYSMD3													LOC729348									ATP5G2	ZNF57	_x000D_
						LZTS1													LOC729519									ATP5G3	ZNF623	_x000D_
						MAF													LOC729780									ATP5H	ZNF681	_x000D_
						MAP2K6													LOC729839									ATP5I	ZNF703	_x000D_
						MAPKBP1													LOC729859									ATP5J	ZNF747	_x000D_
						MARK2													LOC729905									ATP5J2	ZSCAN12L1	_x000D_
						MCAM													LOC729920									ATP5L		_x000D_
						MCTS1													LOC729985									ATP5O		_x000D_
						MDN1													LOC730050									ATP5S		_x000D_
						MECR													LOC730063									ATP5SL		_x000D_
						MEGF9													LOC730092									ATP6AP1		_x000D_
						MESDC1													LOC730134									ATP6AP2		_x000D_
						METTL2A													LOC730235									ATP6V0A1		_x000D_
						METTL6													LOC730254									ATP6V0A2		_x000D_
						MFHAS1													LOC730256									ATP6V0B		_x000D_
						MGC5457													LOC730273									ATP6V0C		_x000D_
						MIR130A													LOC730746									ATP6V0D1		_x000D_
						MIR1974													LOC730841									ATP6V0E1		_x000D_
						MIR599													LOC731915									ATP6V0E2		_x000D_
						MKL2													LOC731954									ATP6V1A		_x000D_
						MLF1													LOC81691									ATP6V1B2		_x000D_
						MLF1IP													LOC85389									ATP6V1C1		_x000D_
						MPP4													LPAR2									ATP6V1D		_x000D_
						MSH2													LPCAT2									ATP6V1E1		_x000D_
						MSI2													LQK1									ATP6V1F		_x000D_
						MSL2													LRP5L									ATP6V1G1		_x000D_
						MTHFR													LRRC1									ATP6V1H		_x000D_
						MTHFSD													LRRC23									ATP7B		_x000D_
						MXD3													LRRC3									ATP8B1		_x000D_
						MYBL1													LRRN3									ATP8B2		_x000D_
						MYLIP													LSAMP									ATP9A		_x000D_
						NACAD													LTA									ATPAF1		_x000D_
						NAGA													LYL1									ATPAF2		_x000D_
						NANOS1													LYSMD1									ATPBD1B		_x000D_
						NBEAL2													MANSC1									ATPIF1		_x000D_
						NCRNA00081													MAP2K7									ATRIP		_x000D_
						NDUFA5													MAP3K10									ATRN		_x000D_
						NEURL4													MAP3K5									ATXN1		_x000D_
						NFKBIE													MAPK11									ATXN10		_x000D_
						NLK													MAPKSP1									ATXN1L		_x000D_
						NPW													MBD5									ATXN2		_x000D_
						NUPL1													MBOAT1									ATXN3		_x000D_
						OTUB2													MCCC2									ATXN7L3		_x000D_
						OTUD3													MDM1									AUH		_x000D_
						OVCA2													MEAF6									AUP1		_x000D_
						PARD6G													MED17									AURKA		_x000D_
						PARP11													MEST									AURKAIP1		_x000D_
						PCDHB9													METTL10									AUTS2		_x000D_
						PDE4D													MFI2									AVEN		_x000D_
						PDGFRL													MGC27345									AVL9		_x000D_
						PDP2													MGC35361									AVPI1		_x000D_
						PELI2													MGC42630									AVPR2		_x000D_
						PFDN4													MGC57346									AXIN1		_x000D_
						PGGT1B													MGC61598									AXIN2		_x000D_
						PI4KA													MIB1									AXL		_x000D_
						PIM2													MICALL2									AXUD1		_x000D_
						PIP5K1A													MIPOL1									AYP1p1		_x000D_
						PKMYT1													MIR1253									AZI1		_x000D_
						PKN3													MIR155HG									AZI2		_x000D_
						PLEKHA5													MLLT3									AZIN1		_x000D_
						PLS1													MLYCD									B2M		_x000D_
						PLXNA2													MMAB									B3GALNT1		_x000D_
						PLXNB1													MMP11									B3GALNT2		_x000D_
						PLXNB3													MORG1									B3GALT6		_x000D_
						PMAIP1													MOS									B3GALTL		_x000D_
						PMS1													MPG									B3GAT3		_x000D_
						PMS2L2													MPND									B3GNT1		_x000D_
						PNMA3													MST1									B3GNT2		_x000D_
						POLM													MTG1									B3GNT6		_x000D_
						POLR2K													MTHFD2L									B3GNTL1		_x000D_
						POMZP3													MTRF1									B4GALT1		_x000D_
						POTEE													MYCL1									B4GALT2		_x000D_
						PPAN-P2RY11													NANP									B4GALT3		_x000D_
						PPIB													NAPEPLD									B4GALT4		_x000D_
						PPIF													NBEA									B4GALT5		_x000D_
						PPM1H													NCAN									B4GALT7		_x000D_
						PPM2C													NCAPG2									B9D1		_x000D_
						PPP1R15B													NCOA6IP									B9D2		_x000D_
						PQLC2													NCRNA00092									BACE1		_x000D_
						PRIM2													NCRNA00153									BACE2		_x000D_
						PRKACB													NDUFC2									BAD		_x000D_
						PRKCZ													NEDD4L									BAG2		_x000D_
						PRR7													NEK2									BAG3		_x000D_
						PSORS1C1													NEURL2									BAG4		_x000D_
						PSTK													NFATC1									BAG5		_x000D_
						PTGER1													NFE2L3									BAIAP2		_x000D_
						PTN													NFRKB									BAIAP2L1		_x000D_
						PTPN3													NFYA									BAK1		_x000D_
						PTPRT													NFYB									BAMBI		_x000D_
						PWP2													NID2									BANF1		_x000D_
						RAB11FIP1													NIT1									BANP		_x000D_
						RAB15													NOD1									BAP1		_x000D_
						RAB33B													NOV									BARD1		_x000D_
						RAB36													NPB									BASP1		_x000D_
						RAC3													NPHP1									BAT1		_x000D_
						RAD54L													NPHP4									BAT2		_x000D_
						RAD9A													NRK									BAT2D1		_x000D_
						RAMP2													NRP2									BAT2L		_x000D_
						RANBP9													NTF3									BAT3		_x000D_
						RANGRF													NUF2									BAT5		_x000D_
						RCADH5													NUFIP1									BAX		_x000D_
						RECQL4													NUP98									BAZ1A		_x000D_
						REEP2													OAS1									BAZ1B		_x000D_
						REST													OPRL1									BAZ2B		_x000D_
						REV3L													OR2A42									BBC3		_x000D_
						RGAG4													ORC1L									BBS1		_x000D_
						RGS20													ORC4L									BBS10		_x000D_
						RND2													OVGP1									BBS2		_x000D_
						RNF112													P2RY11									BBS4		_x000D_
						RNF128													P2RY5									BBS7		_x000D_
						RNF144													PACSIN3									BBS9		_x000D_
						RNF144A													PARP16									BBX		_x000D_
						RNF152													PCBD2									BCAP29		_x000D_
						RNU4ATAC													PCTK2									BCAP31		_x000D_
						RNU6ATAC													PDCD11									BCAR1		_x000D_
						RPL12P6													PDE5A									BCAR3		_x000D_
						RPS6KA1													PDF									BCAS2		_x000D_
						RPS6KA5													PDGFD									BCAS4		_x000D_
						RSC1A1													PDK2									BCAT1		_x000D_
						RTF1													PDK3									BCAT2		_x000D_
						SAMD14													PER3									BCCIP		_x000D_
						SBK1													PEX11A									BCDIN3D		_x000D_
						SBNO1													PGAP1									BCKDHA		_x000D_
						SCLT1													PHKA1									BCKDHB		_x000D_
						SEC61A2													PIGL									BCKDK		_x000D_
						SEMA4C													PIK3CB									BCL10		_x000D_
						SENP3													PIM3									BCL2L1		_x000D_
						SEPT7													PIN4									BCL2L12		_x000D_
						SFRS11													PITX1									BCL2L13		_x000D_
						SFXN2													PLA2G12A									BCL2L2		_x000D_
						SLC22A5													PLEKHF2									BCL3		_x000D_
						SLC25A29													PLEKHG2									BCL6		_x000D_
						SLC27A5													PLEKHG3									BCL7B		_x000D_
						SLC29A1													PNMAL1									BCL7C		_x000D_
						SLC39A13													PNPLA7									BCL9		_x000D_
						SLC40A1													POLR1A									BCL9L		_x000D_
						SLC43A1													POLR2E									BCLAF1		_x000D_
						SLC45A3													POT1									BCOR		_x000D_
						SLC5A10													POU6F1									BCS1L		_x000D_
						SLC5A12													PPAP2C									BCYRN1		_x000D_
						SLC6A8													PPID									BECN1		_x000D_
						SLC7A2													PPP1R13B									BEND6		_x000D_
						SLC7A3													PRKAR1B									BEND7		_x000D_
						SLC9A5													PRKCABP									BET1		_x000D_
						SMC6													PRKX									BET1L		_x000D_
						SMCP													PRR4									BEX1		_x000D_
						SMPD2													PRRT2									BEX4		_x000D_
						SMPD4													PTGER2									BEXL1		_x000D_
						SNHG10													PTGER4									BFAR		_x000D_
						SNHG4													PTK2B									BGN		_x000D_
						SNORA1													PTP4A3									BHLHB2		_x000D_
						SNORA14B													PTPRU									BHLHB9		_x000D_
						SNORA3													PTX3									BICD2		_x000D_
						SNORA58													PURG									BID		_x000D_
						SNORA71A													PVT1									BIN1		_x000D_
						SNORD110													RAB12									BIN3		_x000D_
						SNORD17													RAB38									BIRC2		_x000D_
						SNORD21													RABGGTA									BIRC3		_x000D_
						SNORD25													RABIF									BIRC5		_x000D_
						SNORD33													RAPGEFL1									BIRC6		_x000D_
						SNORD3D													RASD1									BIVM		_x000D_
						SNORD73A													RAVER2									BLCAP		_x000D_
						SNORD80													RBPMS2									BLMH		_x000D_
						SNRPE													RCCD1									BLOC1S1		_x000D_
						SOCS7													RCHY1									BLOC1S2		_x000D_
						SORD													RCOR2									BLVRA		_x000D_
						SOX11													RCP9									BLVRB		_x000D_
						SPAG5													RDH5									BLZF1		_x000D_
						SPATA4													REC8									BMI1		_x000D_
						SPHAR													REP15									BMP1		_x000D_
						SPN													RFK									BMP2K		_x000D_
						SPOPL													RG9MTD2									BMP4		_x000D_
						SPRYD5													RGS3									BMPR1A		_x000D_
						ST6GAL1													RHOBTB2									BMPR2		_x000D_
						STARD8													RICH2									BMS1		_x000D_
						STK32B													RIPK4									BMS1P5		_x000D_
						STOX2													RNASE10									BNC2		_x000D_
						STRBP													RNF122									BNIP1		_x000D_
						SUMO1													RNF138									BNIP2		_x000D_
						SUV420H2													RNF166									BNIP3		_x000D_
						SYNGR1													RNF169									BNIP3L		_x000D_
						TBC1D3G													RNF44									BOK		_x000D_
						TCAM1													RNFT2									BOLA1		_x000D_
						TCF19													RNU105A									BOLA2		_x000D_
						TFAP2A													RNU105C									BOLA3		_x000D_
						TGFB2													RNU86									BOP1		_x000D_
						THAP3													RPL31P10									BP75		_x000D_
						THAP4													RREB1									BPGM		_x000D_
						TLE3													RSPO2									BPHL		_x000D_
						TMEM156													RUNX3									BPNT1		_x000D_
						TMEM161A													S100A14									BPTF		_x000D_
						TMEM191B													SALL2									BRCC3		_x000D_
						TMEM25													SAMD6									BRD1		_x000D_
						TMEM53													SARM1									BRD2		_x000D_
						TMSB15A													SART3									BRD3		_x000D_
						TMTC4													SASS6									BRD7		_x000D_
						TNFAIP8L1													SCAND2									BRD7P2		_x000D_
						TOE1													SCARNA13									BRD8		_x000D_
						TOM1L1													SCLY									BRD9		_x000D_
						TOP1P2													SCNN1D									BRE		_x000D_
						TP53TG1													SDPR									BRF2		_x000D_
						TRAF2													SEC14L2									BRI3		_x000D_
						TRAF3													SELENBP1									BRI3BP		_x000D_
						TRMT2A													SEMA3A									BRI3P1		_x000D_
						TRNAU1AP													SEMA4G									BRIX1		_x000D_
						TSEN54													SEMA6B									BRMS1		_x000D_
						TTC33													SEPSECS									BRMS1L		_x000D_
						TTLL11													SEPT4									BRP44		_x000D_
						TTLL4													SERPINA3									BRP44L		_x000D_
						TTRAP													SERPINI1									BRPF1		_x000D_
						TUBA3E													SERTAD4									BRPF3		_x000D_
						TUBD1													SETD4									BRSK1		_x000D_
						UACA													SEZ6L2									BRWD1		_x000D_
						UBE2CBP													SFT2D3									BRWD2		_x000D_
						UBOX5													SGMS2									BSCL2		_x000D_
						UBQLN3													SGOL1									BSDC1		_x000D_
						UBXN11													SH2D5									BSG		_x000D_
						UCP2													SH3BGR									BTAF1		_x000D_
						VGF													SH3BGRL2									BTBD1		_x000D_
						WASH3P													SH3RF2									BTBD10		_x000D_
						WFDC3													SHROOM2									BTBD12		_x000D_
						WHSC1													SHROOM3									BTBD15		_x000D_
						WNK3													SIK1									BTBD2		_x000D_
						YKT6													SIK2									BTBD3		_x000D_
						YLPM1													SIPA1L3									BTBD6		_x000D_
						YTHDC2													SLC16A4									BTBD7		_x000D_
						ZBTB11													SLC17A9									BTD		_x000D_
						ZBTB2													SLC19A1									BTF3		_x000D_
						ZBTB7B													SLC22A1									BTF3L4		_x000D_
						ZBTB8A													SLC23A2									BTG1		_x000D_
						ZFP1													SLC24A1									BTG2		_x000D_
						ZFP30													SLC26A11									BTG3		_x000D_
						ZKSCAN5													SLC29A4									BTN2A1		_x000D_
						ZNF155													SLC2A8									BTN3A1		_x000D_
						ZNF202													SLC45A1									BTN3A2		_x000D_
						ZNF222													SLC45A4									BUB3		_x000D_
						ZNF235													SLC6A6									BUD13		_x000D_
						ZNF286A													SLC7A7									BUD31		_x000D_
						ZNF296													SLC9A8									BVES		_x000D_
						ZNF34													SMAD6									BYSL		_x000D_
						ZNF498													SMCHD1									BZW1		_x000D_
						ZNF563													SMG6									BZW2		_x000D_
						ZNF589													SMO									C10orf104		_x000D_
						ZNF600													SMURF1									C10orf118		_x000D_
						ZNF606													SMYD5									C10orf137		_x000D_
						ZNF608													SNCA									C10orf2		_x000D_
						ZNF643													SNN									C10orf26		_x000D_
						ZNF664													SNORA45									C10orf28		_x000D_
						ZNF684													SNORA59A									C10orf32		_x000D_
						ZNF761													SNORA5C									C10orf57		_x000D_
						ZNF776													SNORA64									C10orf58		_x000D_
						ZNF813													SNORA73B									C10orf59		_x000D_
						ZSCAN16													SNORD100									C10orf6		_x000D_
						ZSCAN5A													SNORD114-2									C10orf61		_x000D_
																			SNORD14A									C10orf72		_x000D_
																			SNORD22									C10orf76		_x000D_
																			SNORD52									C10orf78		_x000D_
																			SNORD69									C10orf88		_x000D_
																			SNX15									C11orf1		_x000D_
																			SNX26									C11orf10		_x000D_
																			SOCS3									C11orf17		_x000D_
																			SOCS6									C11orf2		_x000D_
																			SORBS2									C11orf24		_x000D_
																			SP4									C11orf46		_x000D_
																			SPATA2									C11orf48		_x000D_
																			SPATC1									C11orf49		_x000D_
																			SPC25									C11orf51		_x000D_
																			SPPL3									C11orf54		_x000D_
																			SPRY1									C11orf57		_x000D_
																			SPTBN4									C11orf58		_x000D_
																			SREBF2									C11orf59		_x000D_
																			SSX3									C11orf60		_x000D_
																			ST3GAL2									C11orf61		_x000D_
																			ST7L									C11orf63		_x000D_
																			STBD1									C11orf67		_x000D_
																			STK17A									C11orf68		_x000D_
																			STK38L									C11orf70		_x000D_
																			STX17									C11orf73		_x000D_
																			STXBP4									C11orf74		_x000D_
																			SUSD2									C11orf75		_x000D_
																			SUSD5									C11orf80		_x000D_
																			SVEP1									C11orf82		_x000D_
																			SYN2									C11orf83		_x000D_
																			SYNE2									C12orf10		_x000D_
																			SYTL4									C12orf11		_x000D_
																			TAF1D									C12orf23		_x000D_
																			TASP1									C12orf24		_x000D_
																			TBC1D3B									C12orf26		_x000D_
																			TCF7L1									C12orf29		_x000D_
																			TESSP5									C12orf30		_x000D_
																			TEX11									C12orf31		_x000D_
																			TGIF2									C12orf32		_x000D_
																			THRAP5									C12orf35		_x000D_
																			THSD1									C12orf4		_x000D_
																			THSD1P									C12orf41		_x000D_
																			TIAM2									C12orf43		_x000D_
																			TIGD7									C12orf44		_x000D_
																			TIMM17A									C12orf45		_x000D_
																			TIRAP									C12orf47		_x000D_
																			TM7SF2									C12orf48		_x000D_
																			TMC4									C12orf49		_x000D_
																			TMEFF1									C12orf5		_x000D_
																			TMEM107									C12orf51		_x000D_
																			TMEM118									C12orf52		_x000D_
																			TMEM128									C12orf57		_x000D_
																			TMEM132B									C12orf62		_x000D_
																			TMEM143									C12orf65		_x000D_
																			TMEM164									C12orf76		_x000D_
																			TMEM180									C13orf1		_x000D_
																			TMEM186									C13orf23		_x000D_
																			TMEM20									C13orf27		_x000D_
																			TMEM59L									C13orf33		_x000D_
																			TMEM67									C13orf34		_x000D_
																			TRIM45									C13orf37		_x000D_
																			TRIM46									C14orf100		_x000D_
																			TRIM65									C14orf101		_x000D_
																			TRIM78P									C14orf102		_x000D_
																			TRMT2B									C14orf106		_x000D_
																			TRMT6									C14orf109		_x000D_
																			TSPYL4									C14orf112		_x000D_
																			TSTD1									C14orf124		_x000D_
																			TSTD2									C14orf126		_x000D_
																			TTC12									C14orf129		_x000D_
																			TTC30A									C14orf131		_x000D_
																			TTLL7									C14orf132		_x000D_
																			TUBA4A									C14orf133		_x000D_
																			TUBB2B									C14orf135		_x000D_
																			TXNL4B									C14orf138		_x000D_
																			UBASH3B									C14orf142		_x000D_
																			UBE2R2									C14orf143		_x000D_
																			UCK1									C14orf147		_x000D_
																			UCN									C14orf149		_x000D_
																			ULK3									C14orf153		_x000D_
																			USH1G									C14orf156		_x000D_
																			USP12									C14orf159		_x000D_
																			USP30									C14orf166		_x000D_
																			USP41									C14orf167		_x000D_
																			UXS1									C14orf169		_x000D_
																			VASH1									C14orf173		_x000D_
																			VWA1									C14orf174		_x000D_
																			WAPAL									C14orf179		_x000D_
																			WDHD1									C14orf2		_x000D_
																			WDR27									C14orf28		_x000D_
																			WDR35									C14orf32		_x000D_
																			WDR79									C14orf37		_x000D_
																			WHSC1L1									C14orf4		_x000D_
																			XIAP									C14orf43		_x000D_
																			XKR6									C14orf45		_x000D_
																			ZBTB39									C14orf78		_x000D_
																			ZBTB42									C14orf79		_x000D_
																			ZBTB6									C14orf82		_x000D_
																			ZC4H2									C14orf85		_x000D_
																			ZFP64									C14orf93		_x000D_
																			ZIK1									C15orf17		_x000D_
																			ZNF10									C15orf23		_x000D_
																			ZNF131									C15orf24		_x000D_
																			ZNF136									C15orf29		_x000D_
																			ZNF182									C15orf38		_x000D_
																			ZNF185									C15orf39		_x000D_
																			ZNF2									C15orf40		_x000D_
																			ZNF205									C15orf41		_x000D_
																			ZNF224									C15orf44		_x000D_
																			ZNF225									C15orf52		_x000D_
																			ZNF24									C15orf57		_x000D_
																			ZNF250									C15orf63		_x000D_
																			ZNF254									C16orf13		_x000D_
																			ZNF28									C16orf33		_x000D_
																			ZNF280B									C16orf35		_x000D_
																			ZNF324B									C16orf42		_x000D_
																			ZNF333									C16orf45		_x000D_
																			ZNF334									C16orf48		_x000D_
																			ZNF33B									C16orf52		_x000D_
																			ZNF383									C16orf53		_x000D_
																			ZNF404									C16orf56		_x000D_
																			ZNF414									C16orf57		_x000D_
																			ZNF415									C16orf58		_x000D_
																			ZNF432									C16orf61		_x000D_
																			ZNF433									C16orf62		_x000D_
																			ZNF439									C16orf63		_x000D_
																			ZNF442									C16orf68		_x000D_
																			ZNF468									C16orf7		_x000D_
																			ZNF470									C16orf70		_x000D_
																			ZNF484									C16orf72		_x000D_
																			ZNF512B									C16orf75		_x000D_
																			ZNF561									C16orf80		_x000D_
																			ZNF584									C16orf87		_x000D_
																			ZNF624									C16orf91		_x000D_
																			ZNF649									C16orf93		_x000D_
																			ZNF673									C17orf100		_x000D_
																			ZNF763									C17orf101		_x000D_
																			ZNF767									C17orf106		_x000D_
																			ZNF771									C17orf37		_x000D_
																			ZNF821									C17orf39		_x000D_
																			ZNF837									C17orf42		_x000D_
																			ZNF841									C17orf45		_x000D_
																			ZNF845									C17orf48		_x000D_
																			ZNF860									C17orf49		_x000D_
																			ZNRF3									C17orf53		_x000D_
																			ZRSR2									C17orf58		_x000D_
																			ZXDC									C17orf61		_x000D_
																												C17orf62		_x000D_
																												C17orf63		_x000D_
																												C17orf70		_x000D_
																												C17orf71		_x000D_
																												C17orf79		_x000D_
																												C17orf80		_x000D_
																												C17orf81		_x000D_
																												C17orf85		_x000D_
																												C17orf88		_x000D_
																												C17orf90		_x000D_
																												C17orf91		_x000D_
																												C17orf95		_x000D_
																												C17orf96		_x000D_
																												C17orf97		_x000D_
																												C18orf10		_x000D_
																												C18orf19		_x000D_
																												C18orf21		_x000D_
																												C18orf22		_x000D_
																												C18orf25		_x000D_
																												C18orf45		_x000D_
																												C18orf55		_x000D_
																												C18orf56		_x000D_
																												C18orf8		_x000D_
																												C19orf10		_x000D_
																												C19orf12		_x000D_
																												C19orf2		_x000D_
																												C19orf22		_x000D_
																												C19orf24		_x000D_
																												C19orf25		_x000D_
																												C19orf28		_x000D_
																												C19orf29		_x000D_
																												C19orf31		_x000D_
																												C19orf40		_x000D_
																												C19orf42		_x000D_
																												C19orf43		_x000D_
																												C19orf48		_x000D_
																												C19orf50		_x000D_
																												C19orf52		_x000D_
																												C19orf53		_x000D_
																												C19orf54		_x000D_
																												C19orf56		_x000D_
																												C19orf6		_x000D_
																												C19orf60		_x000D_
																												C19orf61		_x000D_
																												C19orf62		_x000D_
																												C19orf63		_x000D_
																												C19orf66		_x000D_
																												C19orf70		_x000D_
																												C1GALT1		_x000D_
																												C1GALT1C1		_x000D_
																												C1orf107		_x000D_
																												C1orf109		_x000D_
																												C1orf112		_x000D_
																												C1orf122		_x000D_
																												C1orf123		_x000D_
																												C1orf124		_x000D_
																												C1orf128		_x000D_
																												C1orf131		_x000D_
																												C1orf133		_x000D_
																												C1orf144		_x000D_
																												C1orf149		_x000D_
																												C1orf151		_x000D_
																												C1orf163		_x000D_
																												C1orf166		_x000D_
																												C1orf174		_x000D_
																												C1orf19		_x000D_
																												C1orf198		_x000D_
																												C1orf212		_x000D_
																												C1orf216		_x000D_
																												C1orf218		_x000D_
																												C1orf24		_x000D_
																												C1orf25		_x000D_
																												C1orf35		_x000D_
																												C1orf41		_x000D_
																												C1orf43		_x000D_
																												C1orf50		_x000D_
																												C1orf52		_x000D_
																												C1orf53		_x000D_
																												C1orf54		_x000D_
																												C1orf55		_x000D_
																												C1orf57		_x000D_
																												C1orf59		_x000D_
																												C1orf63		_x000D_
																												C1orf66		_x000D_
																												C1orf71		_x000D_
																												C1orf74		_x000D_
																												C1orf77		_x000D_
																												C1orf83		_x000D_
																												C1orf85		_x000D_
																												C1orf86		_x000D_
																												C1orf93		_x000D_
																												C1orf97		_x000D_
																												C1QBP		_x000D_
																												C1QTNF1		_x000D_
																												C1QTNF5		_x000D_
																												C1QTNF6		_x000D_
																												C1RL		_x000D_
																												C1S		_x000D_
																												C20orf100		_x000D_
																												C20orf108		_x000D_
																												C20orf11		_x000D_
																												C20orf111		_x000D_
																												C20orf117		_x000D_
																												C20orf127		_x000D_
																												C20orf177		_x000D_
																												C20orf191		_x000D_
																												C20orf194		_x000D_
																												C20orf199		_x000D_
																												C20orf20		_x000D_
																												C20orf24		_x000D_
																												C20orf27		_x000D_
																												C20orf29		_x000D_
																												C20orf3		_x000D_
																												C20orf30		_x000D_
																												C20orf4		_x000D_
																												C20orf43		_x000D_
																												C20orf45		_x000D_
																												C20orf52		_x000D_
																												C20orf55		_x000D_
																												C20orf7		_x000D_
																												C20orf72		_x000D_
																												C21orf126		_x000D_
																												C21orf24		_x000D_
																												C21orf30		_x000D_
																												C21orf33		_x000D_
																												C21orf34		_x000D_
																												C21orf45		_x000D_
																												C21orf51		_x000D_
																												C21orf55		_x000D_
																												C21orf56		_x000D_
																												C21orf57		_x000D_
																												C21orf58		_x000D_
																												C21orf59		_x000D_
																												C21orf66		_x000D_
																												C21orf7		_x000D_
																												C21orf70		_x000D_
																												C21orf91		_x000D_
																												C22orf13		_x000D_
																												C22orf25		_x000D_
																												C22orf28		_x000D_
																												C22orf29		_x000D_
																												C22orf30		_x000D_
																												C22orf36		_x000D_
																												C22orf39		_x000D_
																												C22orf40		_x000D_
																												C22orf9		_x000D_
																												C2CD2		_x000D_
																												C2orf18		_x000D_
																												C2orf24		_x000D_
																												C2orf25		_x000D_
																												C2orf28		_x000D_
																												C2orf29		_x000D_
																												C2orf30		_x000D_
																												C2orf32		_x000D_
																												C2orf34		_x000D_
																												C2orf37		_x000D_
																												C2orf42		_x000D_
																												C2orf43		_x000D_
																												C2orf44		_x000D_
																												C2orf47		_x000D_
																												C2orf49		_x000D_
																												C2orf56		_x000D_
																												C2orf63		_x000D_
																												C2orf64		_x000D_
																												C2orf69		_x000D_
																												C2orf7		_x000D_
																												C2orf76		_x000D_
																												C2orf79		_x000D_
																												C3orf10		_x000D_
																												C3orf14		_x000D_
																												C3orf19		_x000D_
																												C3orf21		_x000D_
																												C3orf23		_x000D_
																												C3orf26		_x000D_
																												C3orf31		_x000D_
																												C3orf34		_x000D_
																												C3orf37		_x000D_
																												C3orf38		_x000D_
																												C3orf39		_x000D_
																												C3orf50		_x000D_
																												C3orf52		_x000D_
																												C3orf54		_x000D_
																												C3orf58		_x000D_
																												C3orf59		_x000D_
																												C3orf64		_x000D_
																												C3orf75		_x000D_
																												C4orf14		_x000D_
																												C4orf18		_x000D_
																												C4orf23		_x000D_
																												C4orf27		_x000D_
																												C4orf32		_x000D_
																												C4orf33		_x000D_
																												C4orf34		_x000D_
																												C4orf41		_x000D_
																												C4orf46		_x000D_
																												C4orf48		_x000D_
																												C5orf13		_x000D_
																												C5orf15		_x000D_
																												C5orf21		_x000D_
																												C5orf22		_x000D_
																												C5orf24		_x000D_
																												C5orf25		_x000D_
																												C5orf28		_x000D_
																												C5orf30		_x000D_
																												C5orf32		_x000D_
																												C5orf33		_x000D_
																												C5orf34		_x000D_
																												C5orf35		_x000D_
																												C5orf37		_x000D_
																												C5orf39		_x000D_
																												C5orf41		_x000D_
																												C5orf44		_x000D_
																												C5orf5		_x000D_
																												C5orf51		_x000D_
																												C5orf53		_x000D_
																												C5orf62		_x000D_
																												C6orf1		_x000D_
																												C6orf106		_x000D_
																												C6orf108		_x000D_
																												C6orf111		_x000D_
																												C6orf115		_x000D_
																												C6orf125		_x000D_
																												C6orf129		_x000D_
																												C6orf130		_x000D_
																												C6orf136		_x000D_
																												C6orf145		_x000D_
																												C6orf153		_x000D_
																												C6orf160		_x000D_
																												C6orf170		_x000D_
																												C6orf173		_x000D_
																												C6orf192		_x000D_
																												C6orf203		_x000D_
																												C6orf211		_x000D_
																												C6orf47		_x000D_
																												C6orf48		_x000D_
																												C6orf57		_x000D_
																												C6orf61		_x000D_
																												C6orf62		_x000D_
																												C6orf64		_x000D_
																												C6orf66		_x000D_
																												C6orf70		_x000D_
																												C6orf72		_x000D_
																												C6orf89		_x000D_
																												C7orf10		_x000D_
																												C7orf11		_x000D_
																												C7orf20		_x000D_
																												C7orf23		_x000D_
																												C7orf25		_x000D_
																												C7orf26		_x000D_
																												C7orf27		_x000D_
																												C7orf28A		_x000D_
																												C7orf28B		_x000D_
																												C7orf30		_x000D_
																												C7orf36		_x000D_
																												C7orf38		_x000D_
																												C7orf40		_x000D_
																												C7orf41		_x000D_
																												C7orf42		_x000D_
																												C7orf43		_x000D_
																												C7orf44		_x000D_
																												C7orf47		_x000D_
																												C7orf49		_x000D_
																												C7orf50		_x000D_
																												C7orf55		_x000D_
																												C7orf59		_x000D_
																												C7orf68		_x000D_
																												C7orf70		_x000D_
																												C8orf33		_x000D_
																												C8orf37		_x000D_
																												C8orf38		_x000D_
																												C8orf40		_x000D_
																												C8orf41		_x000D_
																												C8orf45		_x000D_
																												C8orf48		_x000D_
																												C8orf55		_x000D_
																												C8orf58		_x000D_
																												C8orf59		_x000D_
																												C8orf76		_x000D_
																												C8orf83		_x000D_
																												C9orf102		_x000D_
																												C9orf103		_x000D_
																												C9orf10OS		_x000D_
																												C9orf114		_x000D_
																												C9orf116		_x000D_
																												C9orf119		_x000D_
																												C9orf123		_x000D_
																												C9orf127		_x000D_
																												C9orf130		_x000D_
																												C9orf142		_x000D_
																												C9orf156		_x000D_
																												C9orf16		_x000D_
																												C9orf21		_x000D_
																												C9orf23		_x000D_
																												C9orf25		_x000D_
																												C9orf3		_x000D_
																												C9orf30		_x000D_
																												C9orf37		_x000D_
																												C9orf40		_x000D_
																												C9orf46		_x000D_
																												C9orf5		_x000D_
																												C9orf6		_x000D_
																												C9orf64		_x000D_
																												C9orf69		_x000D_
																												C9orf7		_x000D_
																												C9orf75		_x000D_
																												C9orf78		_x000D_
																												C9orf80		_x000D_
																												C9orf82		_x000D_
																												C9orf85		_x000D_
																												C9orf86		_x000D_
																												C9orf89		_x000D_
																												C9orf90		_x000D_
																												C9orf91		_x000D_
																												C9orf95		_x000D_
																												CA12		_x000D_
																												CA5B		_x000D_
																												CAB39		_x000D_
																												CAB39L		_x000D_
																												CABC1		_x000D_
																												CABIN1		_x000D_
																												CABLES1		_x000D_
																												CABYR		_x000D_
																												CACHD1		_x000D_
																												CACNB3		_x000D_
																												CACYBP		_x000D_
																												CAD		_x000D_
																												CADPS2		_x000D_
																												CALCOCO1		_x000D_
																												CALCOCO2		_x000D_
																												CALD1		_x000D_
																												CALHM2		_x000D_
																												CALM1		_x000D_
																												CALM2		_x000D_
																												CALM3		_x000D_
																												CALN1		_x000D_
																												CALR		_x000D_
																												CALU		_x000D_
																												CAMK1		_x000D_
																												CAMK2D		_x000D_
																												CAMK2G		_x000D_
																												CAMK2N1		_x000D_
																												CAMKK2		_x000D_
																												CAMLG		_x000D_
																												CAMSAP1		_x000D_
																												CAMSAP1L1		_x000D_
																												CAND1		_x000D_
																												CANT1		_x000D_
																												CANX		_x000D_
																												CAP1		_x000D_
																												CAP2		_x000D_
																												CAPG		_x000D_
																												CAPN1		_x000D_
																												CAPN2		_x000D_
																												CAPN5		_x000D_
																												CAPN7		_x000D_
																												CAPNS1		_x000D_
																												CAPRIN1		_x000D_
																												CAPRIN2		_x000D_
																												CAPS2		_x000D_
																												CAPZA2		_x000D_
																												CAPZB		_x000D_
																												CARD10		_x000D_
																												CARD14		_x000D_
																												CARHSP1		_x000D_
																												CARKD		_x000D_
																												CARM1		_x000D_
																												CARS		_x000D_
																												CARS2		_x000D_
																												CASC3		_x000D_
																												CASC4		_x000D_
																												CASK		_x000D_
																												CASP2		_x000D_
																												CASP3		_x000D_
																												CASP4		_x000D_
																												CASP6		_x000D_
																												CASP7		_x000D_
																												CASP9		_x000D_
																												CAST		_x000D_
																												CATSPER2		_x000D_
																												CAV1		_x000D_
																												CAV2		_x000D_
																												CBARA1		_x000D_
																												CBFA2T2		_x000D_
																												CBFB		_x000D_
																												CBL		_x000D_
																												CBLB		_x000D_
																												CBLL1		_x000D_
																												CBLN3		_x000D_
																												CBR1		_x000D_
																												CBR3		_x000D_
																												CBR4		_x000D_
																												CBS		_x000D_
																												CBWD3		_x000D_
																												CBWD5		_x000D_
																												CBX1		_x000D_
																												CBX3		_x000D_
																												CBX4		_x000D_
																												CBX5		_x000D_
																												CBX6		_x000D_
																												CBY1		_x000D_
																												CC2D1B		_x000D_
																												CC2D2A		_x000D_
																												CCBE1		_x000D_
																												CCBL2		_x000D_
																												CCDC101		_x000D_
																												CCDC102A		_x000D_
																												CCDC104		_x000D_
																												CCDC106		_x000D_
																												CCDC107		_x000D_
																												CCDC109A		_x000D_
																												CCDC109B		_x000D_
																												CCDC111		_x000D_
																												CCDC112		_x000D_
																												CCDC115		_x000D_
																												CCDC117		_x000D_
																												CCDC12		_x000D_
																												CCDC123		_x000D_
																												CCDC124		_x000D_
																												CCDC125		_x000D_
																												CCDC127		_x000D_
																												CCDC128		_x000D_
																												CCDC130		_x000D_
																												CCDC135		_x000D_
																												CCDC136		_x000D_
																												CCDC14		_x000D_
																												CCDC15		_x000D_
																												CCDC16		_x000D_
																												CCDC18		_x000D_
																												CCDC22		_x000D_
																												CCDC23		_x000D_
																												CCDC24		_x000D_
																												CCDC25		_x000D_
																												CCDC28A		_x000D_
																												CCDC28B		_x000D_
																												CCDC34		_x000D_
																												CCDC41		_x000D_
																												CCDC43		_x000D_
																												CCDC45		_x000D_
																												CCDC46		_x000D_
																												CCDC47		_x000D_
																												CCDC49		_x000D_
																												CCDC5		_x000D_
																												CCDC50		_x000D_
																												CCDC51		_x000D_
																												CCDC53		_x000D_
																												CCDC55		_x000D_
																												CCDC56		_x000D_
																												CCDC59		_x000D_
																												CCDC6		_x000D_
																												CCDC66		_x000D_
																												CCDC71		_x000D_
																												CCDC72		_x000D_
																												CCDC74A		_x000D_
																												CCDC74B		_x000D_
																												CCDC76		_x000D_
																												CCDC77		_x000D_
																												CCDC80		_x000D_
																												CCDC84		_x000D_
																												CCDC85B		_x000D_
																												CCDC86		_x000D_
																												CCDC90A		_x000D_
																												CCDC90B		_x000D_
																												CCDC91		_x000D_
																												CCDC92		_x000D_
																												CCDC93		_x000D_
																												CCDC97		_x000D_
																												CCDC99		_x000D_
																												CCL2		_x000D_
																												CCL5		_x000D_
																												CCM2		_x000D_
																												CCNA2		_x000D_
																												CCNB1		_x000D_
																												CCNB1IP1		_x000D_
																												CCNB2		_x000D_
																												CCNC		_x000D_
																												CCND1		_x000D_
																												CCND2		_x000D_
																												CCND3		_x000D_
																												CCNDBP1		_x000D_
																												CCNE1		_x000D_
																												CCNF		_x000D_
																												CCNG1		_x000D_
																												CCNG2		_x000D_
																												CCNH		_x000D_
																												CCNI		_x000D_
																												CCNK		_x000D_
																												CCNL1		_x000D_
																												CCNL2		_x000D_
																												CCNT2		_x000D_
																												CCNY		_x000D_
																												CCNYL1		_x000D_
																												CCPG1		_x000D_
																												CCR6		_x000D_
																												CCRK		_x000D_
																												CCRN4L		_x000D_
																												CCS		_x000D_
																												CCT2		_x000D_
																												CCT3		_x000D_
																												CCT4		_x000D_
																												CCT5		_x000D_
																												CCT6A		_x000D_
																												CCT6B		_x000D_
																												CCT6P1		_x000D_
																												CCT7		_x000D_
																												CCT8		_x000D_
																												CD151		_x000D_
																												CD248		_x000D_
																												CD276		_x000D_
																												CD2AP		_x000D_
																												CD2BP2		_x000D_
																												CD320		_x000D_
																												CD44		_x000D_
																												CD46		_x000D_
																												CD47		_x000D_
																												CD58		_x000D_
																												CD59		_x000D_
																												CD63		_x000D_
																												CD68		_x000D_
																												CD81		_x000D_
																												CD82		_x000D_
																												CD9		_x000D_
																												CD97		_x000D_
																												CD99		_x000D_
																												CD99L2		_x000D_
																												CDAN1		_x000D_
																												CDC123		_x000D_
																												CDC14B		_x000D_
																												CDC16		_x000D_
																												CDC2		_x000D_
																												CDC20		_x000D_
																												CDC23		_x000D_
																												CDC25B		_x000D_
																												CDC26		_x000D_
																												CDC2L1		_x000D_
																												CDC2L2		_x000D_
																												CDC2L5		_x000D_
																												CDC2L6		_x000D_
																												CDC34		_x000D_
																												CDC37		_x000D_
																												CDC40		_x000D_
																												CDC42		_x000D_
																												CDC42BPA		_x000D_
																												CDC42BPB		_x000D_
																												CDC42EP1		_x000D_
																												CDC42EP2		_x000D_
																												CDC42EP3		_x000D_
																												CDC42EP4		_x000D_
																												CDC42EP5		_x000D_
																												CDC42SE2		_x000D_
																												CDC45L		_x000D_
																												CDC5L		_x000D_
																												CDC7		_x000D_
																												CDCA4		_x000D_
																												CDCA5		_x000D_
																												CDCA7		_x000D_
																												CDCA7L		_x000D_
																												CDCA8		_x000D_
																												CDH11		_x000D_
																												CDH13		_x000D_
																												CDH2		_x000D_
																												CDIPT		_x000D_
																												CDK10		_x000D_
																												CDK2		_x000D_
																												CDK2AP1		_x000D_
																												CDK2AP2		_x000D_
																												CDK4		_x000D_
																												CDK5		_x000D_
																												CDK5RAP1		_x000D_
																												CDK5RAP2		_x000D_
																												CDK5RAP3		_x000D_
																												CDK6		_x000D_
																												CDK7		_x000D_
																												CDK8		_x000D_
																												CDK9		_x000D_
																												CDKL3		_x000D_
																												CDKN1A		_x000D_
																												CDKN1B		_x000D_
																												CDKN2AIP		_x000D_
																												CDKN2AIPNL		_x000D_
																												CDKN2B		_x000D_
																												CDKN2D		_x000D_
																												CDKN3		_x000D_
																												CDO1		_x000D_
																												CDR2		_x000D_
																												CDR2L		_x000D_
																												CDRT4		_x000D_
																												CDS2		_x000D_
																												CDV3		_x000D_
																												CDYL		_x000D_
																												CEBPB		_x000D_
																												CEBPD		_x000D_
																												CEBPG		_x000D_
																												CEBPZ		_x000D_
																												CECR5		_x000D_
																												CECR7		_x000D_
																												CENPA		_x000D_
																												CENPB		_x000D_
																												CENPBD1		_x000D_
																												CENPE		_x000D_
																												CENPF		_x000D_
																												CENPH		_x000D_
																												CENPJ		_x000D_
																												CENPK		_x000D_
																												CENPL		_x000D_
																												CENPM		_x000D_
																												CENPN		_x000D_
																												CENPO		_x000D_
																												CENPT		_x000D_
																												CENPV		_x000D_
																												CENTA1		_x000D_
																												CENTB2		_x000D_
																												CENTD2		_x000D_
																												CENTG2		_x000D_
																												CENTG3		_x000D_
																												CEP135		_x000D_
																												CEP152		_x000D_
																												CEP164		_x000D_
																												CEP192		_x000D_
																												CEP27		_x000D_
																												CEP350		_x000D_
																												CEP55		_x000D_
																												CEP63		_x000D_
																												CEP78		_x000D_
																												CEPT1		_x000D_
																												CERCAM		_x000D_
																												CERK		_x000D_
																												CES2		_x000D_
																												CETN2		_x000D_
																												CETN3		_x000D_
																												CFDP1		_x000D_
																												CFH		_x000D_
																												CFI		_x000D_
																												CFL1		_x000D_
																												CFL2		_x000D_
																												CFLAR		_x000D_
																												CGGBP1		_x000D_
																												CGI-96		_x000D_
																												CGRRF1		_x000D_
																												CHCHD1		_x000D_
																												CHCHD10		_x000D_
																												CHCHD2		_x000D_
																												CHCHD3		_x000D_
																												CHCHD4		_x000D_
																												CHCHD5		_x000D_
																												CHCHD6		_x000D_
																												CHCHD7		_x000D_
																												CHCHD8		_x000D_
																												CHCHD9		_x000D_
																												CHD1		_x000D_
																												CHD1L		_x000D_
																												CHD3		_x000D_
																												CHD4		_x000D_
																												CHD6		_x000D_
																												CHD8		_x000D_
																												CHD9		_x000D_
																												CHEK1		_x000D_
																												CHEK2		_x000D_
																												CHERP		_x000D_
																												CHES1		_x000D_
																												CHFR		_x000D_
																												CHI3L1		_x000D_
																												CHIC2		_x000D_
																												CHKA		_x000D_
																												CHKB		_x000D_
																												CHM		_x000D_
																												CHMP1A		_x000D_
																												CHMP1B		_x000D_
																												CHMP2A		_x000D_
																												CHMP2B		_x000D_
																												CHMP4A		_x000D_
																												CHMP4B		_x000D_
																												CHMP5		_x000D_
																												CHMP6		_x000D_
																												CHMP7		_x000D_
																												CHN1		_x000D_
																												CHORDC1		_x000D_
																												CHP		_x000D_
																												CHPF		_x000D_
																												CHPF2		_x000D_
																												CHPT1		_x000D_
																												CHRAC1		_x000D_
																												CHRNA5		_x000D_
																												CHRNB1		_x000D_
																												CHST12		_x000D_
																												CHST14		_x000D_
																												CHST3		_x000D_
																												CHST7		_x000D_
																												CHSY1		_x000D_
																												CHSY3		_x000D_
																												CHTF18		_x000D_
																												CHUK		_x000D_
																												CHURC1		_x000D_
																												CIAO1		_x000D_
																												CIAPIN1		_x000D_
																												CIB1		_x000D_
																												CIC		_x000D_
																												CICE		_x000D_
																												CIDECP		_x000D_
																												CINP		_x000D_
																												CIP29		_x000D_
																												CIR1		_x000D_
																												CIRBP		_x000D_
																												CIRH1A		_x000D_
																												CISD1		_x000D_
																												CISD2		_x000D_
																												CITED2		_x000D_
																												CKAP2		_x000D_
																												CKAP4		_x000D_
																												CKAP5		_x000D_
																												CKB		_x000D_
																												CKLF		_x000D_
																												CKS1B		_x000D_
																												CKS2		_x000D_
																												CLASP1		_x000D_
																												CLASP2		_x000D_
																												CLCC1		_x000D_
																												CLCF1		_x000D_
																												CLCN3		_x000D_
																												CLCN6		_x000D_
																												CLCN7		_x000D_
																												CLDN11		_x000D_
																												CLDN12		_x000D_
																												CLDN14		_x000D_
																												CLDN15		_x000D_
																												CLDND1		_x000D_
																												CLDND2		_x000D_
																												CLEC16A		_x000D_
																												CLEC2D		_x000D_
																												CLIC1		_x000D_
																												CLIC3		_x000D_
																												CLIC4		_x000D_
																												CLINT1		_x000D_
																												CLIP1		_x000D_
																												CLIP2		_x000D_
																												CLIP3		_x000D_
																												CLIP4		_x000D_
																												CLK1		_x000D_
																												CLK2		_x000D_
																												CLK3		_x000D_
																												CLK4		_x000D_
																												CLN3		_x000D_
																												CLN5		_x000D_
																												CLN8		_x000D_
																												CLNS1A		_x000D_
																												CLOCK		_x000D_
																												CLP1		_x000D_
																												CLPP		_x000D_
																												CLPTM1		_x000D_
																												CLPTM1L		_x000D_
																												CLPX		_x000D_
																												CLRN1		_x000D_
																												CLSTN1		_x000D_
																												CLTA		_x000D_
																												CLTB		_x000D_
																												CLTC		_x000D_
																												CLTCL1		_x000D_
																												CLUAP1		_x000D_
																												CMAS		_x000D_
																												CMBL		_x000D_
																												CMC1		_x000D_
																												CMIP		_x000D_
																												CMPK1		_x000D_
																												CMTM3		_x000D_
																												CMTM4		_x000D_
																												CMTM6		_x000D_
																												CMTM7		_x000D_
																												CNBP		_x000D_
																												CNDP2		_x000D_
																												CNIH		_x000D_
																												CNIH4		_x000D_
																												CNKSR3		_x000D_
																												CNN1		_x000D_
																												CNN2		_x000D_
																												CNN3		_x000D_
																												CNNM3		_x000D_
																												CNO		_x000D_
																												CNOT1		_x000D_
																												CNOT10		_x000D_
																												CNOT2		_x000D_
																												CNOT4		_x000D_
																												CNOT6		_x000D_
																												CNOT7		_x000D_
																												CNOT8		_x000D_
																												CNPY2		_x000D_
																												CNPY3		_x000D_
																												CNPY4		_x000D_
																												CNRIP1		_x000D_
																												CNTNAP1		_x000D_
																												COASY		_x000D_
																												COBLL1		_x000D_
																												COBRA1		_x000D_
																												COG1		_x000D_
																												COG2		_x000D_
																												COG3		_x000D_
																												COG4		_x000D_
																												COG5		_x000D_
																												COG6		_x000D_
																												COG7		_x000D_
																												COG8		_x000D_
																												COIL		_x000D_
																												COL11A1		_x000D_
																												COL12A1		_x000D_
																												COL13A1		_x000D_
																												COL16A1		_x000D_
																												COL18A1		_x000D_
																												COL1A1		_x000D_
																												COL1A2		_x000D_
																												COL3A1		_x000D_
																												COL4A1		_x000D_
																												COL4A2		_x000D_
																												COL4A3BP		_x000D_
																												COL5A1		_x000D_
																												COL5A2		_x000D_
																												COL6A1		_x000D_
																												COL6A2		_x000D_
																												COL6A3		_x000D_
																												COL7A1		_x000D_
																												COL8A1		_x000D_
																												COL8A2		_x000D_
																												COMMD1		_x000D_
																												COMMD10		_x000D_
																												COMMD2		_x000D_
																												COMMD3		_x000D_
																												COMMD4		_x000D_
																												COMMD5		_x000D_
																												COMMD6		_x000D_
																												COMMD7		_x000D_
																												COMMD8		_x000D_
																												COMMD9		_x000D_
																												COMT		_x000D_
																												COMTD1		_x000D_
																												COPA		_x000D_
																												COPB1		_x000D_
																												COPB2		_x000D_
																												COPE		_x000D_
																												COPG		_x000D_
																												COPG2		_x000D_
																												COPS3		_x000D_
																												COPS4		_x000D_
																												COPS5		_x000D_
																												COPS6		_x000D_
																												COPS7A		_x000D_
																												COPS7B		_x000D_
																												COPS8		_x000D_
																												COPZ1		_x000D_
																												COPZ2		_x000D_
																												COQ10A		_x000D_
																												COQ10B		_x000D_
																												COQ2		_x000D_
																												COQ3		_x000D_
																												COQ5		_x000D_
																												COQ6		_x000D_
																												COQ9		_x000D_
																												CORO1B		_x000D_
																												CORO1C		_x000D_
																												CORO2A		_x000D_
																												CORO7		_x000D_
																												COTL1		_x000D_
																												COX10		_x000D_
																												COX15		_x000D_
																												COX17		_x000D_
																												COX19		_x000D_
																												COX4I1		_x000D_
																												COX4NB		_x000D_
																												COX5A		_x000D_
																												COX5B		_x000D_
																												COX6A1		_x000D_
																												COX6B1		_x000D_
																												COX6C		_x000D_
																												COX7A2		_x000D_
																												COX7A2L		_x000D_
																												COX7B		_x000D_
																												COX7C		_x000D_
																												COX8A		_x000D_
																												CP110		_x000D_
																												CPA4		_x000D_
																												CPD		_x000D_
																												CPEB2		_x000D_
																												CPEB3		_x000D_
																												CPNE1		_x000D_
																												CPNE3		_x000D_
																												CPOX		_x000D_
																												CPS1		_x000D_
																												CPSF1		_x000D_
																												CPSF2		_x000D_
																												CPSF3		_x000D_
																												CPSF3L		_x000D_
																												CPSF4		_x000D_
																												CPT1A		_x000D_
																												CPT1C		_x000D_
																												CPT2		_x000D_
																												CPXM1		_x000D_
																												CRABP2		_x000D_
																												CRADD		_x000D_
																												CRAMP1L		_x000D_
																												CRAT		_x000D_
																												CRBN		_x000D_
																												CRCP		_x000D_
																												CREB1		_x000D_
																												CREB3		_x000D_
																												CREB3L2		_x000D_
																												CREB5		_x000D_
																												CREBBP		_x000D_
																												CREBZF		_x000D_
																												CREG1		_x000D_
																												CRELD1		_x000D_
																												CRELD2		_x000D_
																												CRIM1		_x000D_
																												CRIP1		_x000D_
																												CRIP2		_x000D_
																												CRIPAK		_x000D_
																												CRIPT		_x000D_
																												CRISPLD2		_x000D_
																												CRK		_x000D_
																												CRKL		_x000D_
																												CRKRS		_x000D_
																												CRLF1		_x000D_
																												CRLF3		_x000D_
																												CRLS1		_x000D_
																												CROP		_x000D_
																												CROT		_x000D_
																												CRSP9		_x000D_
																												CRTAP		_x000D_
																												CRTC3		_x000D_
																												CRY1		_x000D_
																												CRY2		_x000D_
																												CRYBB2		_x000D_
																												CRYL1		_x000D_
																												CRYZ		_x000D_
																												CRYZL1		_x000D_
																												CS		_x000D_
																												CSAD		_x000D_
																												CSDA		_x000D_
																												CSDE1		_x000D_
																												CSE1L		_x000D_
																												CSF2RA		_x000D_
																												CSHL1		_x000D_
																												CSK		_x000D_
																												CSNK1A1		_x000D_
																												CSNK1D		_x000D_
																												CSNK1E		_x000D_
																												CSNK1G1		_x000D_
																												CSNK1G2		_x000D_
																												CSNK1G3		_x000D_
																												CSNK2A1		_x000D_
																												CSNK2A1P		_x000D_
																												CSNK2A2		_x000D_
																												CSNK2B		_x000D_
																												CSPG4		_x000D_
																												CSPP1		_x000D_
																												CSRNP2		_x000D_
																												CSRP1		_x000D_
																												CSRP2		_x000D_
																												CSRP2BP		_x000D_
																												CST3		_x000D_
																												CSTB		_x000D_
																												CSTF2		_x000D_
																												CSTF3		_x000D_
																												CTBP1		_x000D_
																												CTBP2		_x000D_
																												CTBS		_x000D_
																												CTCF		_x000D_
																												CTDP1		_x000D_
																												CTDSP1		_x000D_
																												CTDSP2		_x000D_
																												CTDSPL		_x000D_
																												CTDSPL2		_x000D_
																												CTF1		_x000D_
																												CTGF		_x000D_
																												CTGLF3		_x000D_
																												CTGLF7		_x000D_
																												CTH		_x000D_
																												CTHRC1		_x000D_
																												CTNNA1		_x000D_
																												CTNNAL1		_x000D_
																												CTNNB1		_x000D_
																												CTNNBIP1		_x000D_
																												CTNNBL1		_x000D_
																												CTNND1		_x000D_
																												CTNS		_x000D_
																												CTPS		_x000D_
																												CTPS2		_x000D_
																												CTR9		_x000D_
																												CTSA		_x000D_
																												CTSB		_x000D_
																												CTSC		_x000D_
																												CTSD		_x000D_
																												CTSF		_x000D_
																												CTSK		_x000D_
																												CTSL1		_x000D_
																												CTSO		_x000D_
																												CTSZ		_x000D_
																												CTTN		_x000D_
																												CTTNBP2NL		_x000D_
																												CTU2		_x000D_
																												CTXN1		_x000D_
																												CUEDC1		_x000D_
																												CUEDC2		_x000D_
																												CUGBP1		_x000D_
																												CUL1		_x000D_
																												CUL2		_x000D_
																												CUL4A		_x000D_
																												CUL4B		_x000D_
																												CUL5		_x000D_
																												CUL7		_x000D_
																												CUL9		_x000D_
																												CUTA		_x000D_
																												CUTC		_x000D_
																												CUTL1		_x000D_
																												CWC15		_x000D_
																												CWF19L1		_x000D_
																												CWF19L2		_x000D_
																												CXCL12		_x000D_
																												CXorf12		_x000D_
																												CXorf26		_x000D_
																												CXorf38		_x000D_
																												CXorf39		_x000D_
																												CXorf40A		_x000D_
																												CXorf40B		_x000D_
																												CXorf45		_x000D_
																												CXorf56		_x000D_
																												CXorf64		_x000D_
																												CXXC1		_x000D_
																												CXXC5		_x000D_
																												CYB561		_x000D_
																												CYB561D1		_x000D_
																												CYB561D2		_x000D_
																												CYB5A		_x000D_
																												CYB5B		_x000D_
																												CYB5D1		_x000D_
																												CYB5D2		_x000D_
																												CYB5R1		_x000D_
																												CYB5R2		_x000D_
																												CYB5R3		_x000D_
																												CYB5R4		_x000D_
																												CYBA		_x000D_
																												CYBASC3		_x000D_
																												CYBRD1		_x000D_
																												CYC1		_x000D_
																												CYCS		_x000D_
																												CYCSL1		_x000D_
																												CYFIP1		_x000D_
																												CYFIP2		_x000D_
																												CYGB		_x000D_
																												CYLD		_x000D_
																												CYLN2		_x000D_
																												CYP1B1		_x000D_
[truncated: 7,967 more rows]

## Sheet: B_GO_401_fetal_MSC
GOID	Pvalue	OddsRatio	ExpCount	Count	Size	Term	GO_type	genes_x000D_
GO:0021615	0.00066797	93.8154	0.0426107	2	4	glossopharyngeal nerve morphogenesis	GO_BP	HOXA3,PLXNA4_x000D_
GO:0045944	0.000797688	2.15509	12.5808	25	1181	positive regulation of transcription by RNA polymerase II	GO_BP	ASCL5,CD40,CEBPA,CREB3L4,DBP,EGR3,EZH1,GATA2,HOXA3,HOXC11,ID4,IRF8,KDM6B,KLF15,MEF2B,NPAS3,NR4A3,OSR2,REL,RFX2,SHOX,SOX12,SOX15,SOX18,TBX6_x000D_
GO:0048731	0.00097514	1.73461	34.5564	52	3447	system development	GO_BP	ACAP3,AGR2,AMIGO1,CD40,CD74,CDNF,CEBPA,CEL,CNTN3,CRYGS,DBP,DCHS1,DHODH,ECSCR,EFNA1,EGR3,EZH1,FAIM2,FMNL3,FOXS1,FUT10,GATA2,GDF5,GPM6B,HIP1R,HIVEP3,HOXA3,HOXC11,ID4,IFT140,IL34,IRF8,ITM2A,KDM6B,KLF15,LRRC4C,LTF,MAB21L1,MAB21L2,MAP2,MEF2B,MFNG,MIR214,MPL,NEFM,NEK8,NLGN4X,NPTX1,NPTXR,NR4A3,OSR2,PHEX,PLD4,PLXNA4,PRDM16,RAB26,RAMP1,RAPGEF5,RNF207,RTN4RL1,SEMA4A,SHOX,SMOC1,SOX12,SOX15,SOX18,SPNS2,SPRR1…
GO:0021766	0.00146691	6.50078	0.830909	5	78	hippocampus development	GO_BP	EZH1,ID4,KDM6B,NR4A3,TMEM108_x000D_
GO:0060482	0.00164658	46.9026	0.0639161	2	6	lobar bronchus development	GO_BP	AGR2,WNT7B_x000D_
GO:0045657	0.00386937	26.7971	0.0958741	2	9	positive regulation of monocyte differentiation	GO_BP	CD74,IL34_x000D_
GO:0060872	0.00386937	26.7971	0.0958741	2	9	semicircular canal development	GO_BP	GATA2,NR4A3_x000D_
GO:0045669	0.00405966	6.63176	0.649813	4	61	positive regulation of osteoblast differentiation	GO_BP	CEBPA,ID4,LTF,WNT7B_x000D_
GO:0097105	0.0048029	23.4462	0.106527	2	10	presynaptic membrane assembly	GO_BP	CEL,NLGN4X_x000D_
GO:2000253	0.0048029	23.4462	0.106527	2	10	positive regulation of feeding behavior	GO_BP	NR4A3,SGIP1_x000D_
GO:0021537	0.00520274	3.18448	2.64186	8	248	telencephalon development	GO_BP	EZH1,FUT10,ID4,KDM6B,NR4A3,PLXNA4,RTN4RL1,TMEM108_x000D_
GO:0003174	0.00582923	20.8399	0.117179	2	11	mitral valve development	GO_BP	DCHS1,EFNA1_x000D_
GO:0060992	0.00582923	20.8399	0.117179	2	11	response to fungicide	GO_BP	KDM6B,STAR_x000D_
GO:1903508	0.00601179	1.76754	17.0017	28	1596	positive regulation of nucleic acid-templated transcription	GO_BP	ASCL5,CD40,CD74,CEBPA,CREB3L4,DBP,EGR3,EZH1,GATA2,HIVEP3,HOXA3,HOXC11,ID4,IRF8,KDM6B,KLF15,MEF2B,NPAS3,NR4A3,OSR2,PRDM16,REL,RFX2,SHOX,SOX12,SOX15,SOX18,TBX6_x000D_
GO:0097104	0.00694627	18.7549	0.127832	2	12	postsynaptic membrane assembly	GO_BP	CEL,NLGN4X_x000D_
GO:0098962	0.00694627	18.7549	0.127832	2	12	regulation of postsynaptic neurotransmitter receptor activity	GO_BP	NPTX1,NPTXR_x000D_
GO:0022008	0.00796074	1.7429	16.5649	27	1555	neurogenesis	GO_BP	ACAP3,AMIGO1,CDNF,DCHS1,EFNA1,FAIM2,GATA2,GDF5,ID4,IFT140,KLF15,LRRC4C,MAP2,NEFM,NLGN4X,NPTX1,NPTXR,NR4A3,PLXNA4,PRDM16,RTN4RL1,SEMA4A,STAR,TBX6,TMEM108,WNT7B,ZNF521_x000D_
GO:0050872	0.00815201	17.049	0.138485	2	13	white fat cell differentiation	GO_BP	CEBPA,PRDM16_x000D_
GO:0035239	0.00854561	1.96434	9.68329	18	909	tube morphogenesis	GO_BP	AGR2,CD40,DCHS1,ECSCR,EFNA1,EGR3,FMNL3,GATA2,HOXA3,MIR214,NR4A3,RAMP1,RNF207,SEMA4A,SOX18,TACSTD2,VASH2,WNT7B_x000D_
GO:0072498	0.00944443	15.6274	0.149138	2	14	embryonic skeletal joint development	GO_BP	HOXC11,OSR2_x000D_
GO:0070169	0.0114436	6.88521	0.468718	3	44	positive regulation of biomineral tissue development	GO_BP	GPM6B,LTF,OSR2_x000D_
GO:0051254	0.0116765	1.66924	17.8965	28	1680	positive regulation of RNA metabolic process	GO_BP	ASCL5,CD40,CD74,CEBPA,CREB3L4,DBP,EGR3,EZH1,GATA2,HIVEP3,HOXA3,HOXC11,ID4,IRF8,KDM6B,KLF15,MEF2B,NPAS3,NR4A3,OSR2,PRDM16,REL,RFX2,SHOX,SOX12,SOX15,SOX18,TBX6_x000D_
GO:0007423	0.0118647	2.21738	5.66723	12	532	sensory organ development	GO_BP	CEBPA,CRYGS,DCHS1,GATA2,IFT140,MAB21L1,MAB21L2,NR4A3,OSR2,PRDM16,SMOC1,WNT7B_x000D_
GO:0045598	0.0120202	3.8476	1.36354	5	128	regulation of fat cell differentiation	GO_BP	CEBPA,GATA2,GNB3,ID4,PRDM16_x000D_
GO:0007158	0.0122816	13.3934	0.170443	2	16	neuron cell-cell adhesion	GO_BP	CEL,NLGN4X_x000D_
GO:0010557	0.0125029	1.63222	19.6435	30	1844	positive regulation of macromolecule biosynthetic process	GO_BP	ASCL5,CD40,CD74,CEBPA,CREB3L4,DBP,EGR3,EZH1,GATA2,HIVEP3,HOXA3,HOXC11,ID4,IRF8,KDM6B,KLF15,MEF2B,NPAS3,NR4A3,OSR2,PKIB,PRDM16,RAMP1,REL,RFX2,SHOX,SOX12,SOX15,SOX18,TBX6_x000D_
GO:0050770	0.0127839	3.27171	1.91748	6	180	regulation of axonogenesis	GO_BP	AMIGO1,EFNA1,LRRC4C,MAP2,PLXNA4,SEMA4A_x000D_
GO:0007155	0.0130057	1.71938	14.8072	24	1390	cell adhesion	GO_BP	AGR2,AMIGO1,CADM4,CD74,CEL,CNTN3,CNTNAP3B,DCHS1,EFNA1,EGR3,GPM6B,IGSF11,LRRC4C,LYPD3,MPL,MUC4,NLGN4X,NR4A3,PLXNA4,TACSTD2,TESK2,TIGIT,WNT7B,ZAN_x000D_
GO:0030182	0.0132103	1.73678	14.0296	23	1317	neuron differentiation	GO_BP	ACAP3,AMIGO1,CDNF,EFNA1,FAIM2,GATA2,GDF5,ID4,IFT140,LRRC4C,MAP2,NEFM,NLGN4X,NPTX1,NPTXR,NR4A3,PLXNA4,RTN4RL1,SEMA4A,TBX6,TMEM108,WNT7B,ZNF521_x000D_
GO:0031328	0.0132295	1.61257	20.5646	31	1940	positive regulation of cellular biosynthetic process	GO_BP	ASCL5,CD40,CD74,CEBPA,CREB3L4,DBP,EGR3,EZH1,GATA2,GUCA1A,HIVEP3,HOXA3,HOXC11,ID4,IRF8,KDM6B,KLF15,MEF2B,NPAS3,NR4A3,OSR2,PKIB,PRDM16,RAMP1,REL,RFX2,SHOX,SOX12,SOX15,SOX18,STAR,TBX6_x000D_
GO:0001892	0.0145414	4.49346	0.937436	4	88	embryonic placenta development	GO_BP	CEBPA,GATA2,VASH2,WNT7B_x000D_
GO:1902904	0.0152864	3.61104	1.44876	5	136	negative regulation of supramolecular fiber organization	GO_BP	HIP1R,MAP2,MIR214,PLEKHH2,TACSTD2_x000D_
GO:0046456	0.0153161	6.13514	0.521981	3	49	icosanoid biosynthetic process	GO_BP	CD74,GGT5,TBXAS1_x000D_
GO:0043931	0.0154423	11.7179	0.191748	2	18	ossification involved in bone maturation	GO_BP	DCHS1,LTF_x000D_
GO:0010628	0.0158429	1.58725	20.8473	31	1957	positive regulation of gene expression	GO_BP	AGR2,ASCL5,CD40,CD74,CEBPA,CREB3L4,DBP,EGR3,EZH1,GATA2,HIVEP3,HOXA3,HOXC11,ID4,IRF8,KDM6B,KLF15,MEF2B,NPAS3,NR4A3,OSR2,PRDM16,REL,RFX2,RNF207,SHOX,SOX12,SOX15,SOX18,STAR,TBX6_x000D_
GO:0048869	0.0162026	1.42475	45.6148	59	4282	cellular developmental process	GO_BP	ACAP3,AGR2,AMIGO1,CD74,CDNF,CEBPA,DCHS1,DLK1,ECSCR,EFNA1,EGR3,FAIM2,FMNL3,FOXD4,FOXS1,GATA2,GDF5,GNB3,GPM6B,HIVEP3,ICA1L,ID4,IFT140,IL34,IRF8,ITM2A,KDM6B,KLF15,LRRC4C,LTF,MAP2,MFNG,MIR214,MPL,NEFM,NLGN4X,NPTX1,NPTXR,NR4A3,OSR2,PLD4,PLXNA4,PRDM16,RFX2,RHOF,RTN4RL1,SEMA4A,SMOC1,SOX12,SOX15,SOX18,SPRR1B,STAR,TACSTD2,TBC1D21,TBX6,TMEM108,WNT7B,ZNF521_x000D_
GO:0032535	0.017125	2.3987	3.90953	9	367	regulation of cellular component size	GO_BP	GNB3,HIP1R,MAP2,MIR214,PLEKHH2,PLXNA4,SEMA4A,SPIRE2,WNT7B_x000D_
GO:0021533	0.0171393	11.0281	0.202401	2	19	cell differentiation in hindbrain	GO_BP	FAIM2,GATA2_x000D_
GO:0051239	0.0171493	1.82236	10.4597	18	1029	regulation of multicellular organismal process	GO_BP	ACAP3,AMIGO1,C1QTNF4,CD40,CD74,CEBPA,ECSCR,EFNA1,EGR3,FOXS1,GATA2,GDF5,GPM6B,HIP1R,HOXC11,ID4,IL1R2,IL34,IRF8,KDM6B,LRRC4C,LTF,MAP2,MIR214,MPL,NLGN4X,NOVA1,NPTX1,NPTXR,NR4A3,OSR2,PLXNA4,PRDM16,RBM19,REL,RNF207,RTN4RL1,SEMA4A,SMOC1,SOX15,STAR,TACSTD2,TBX6,TIGIT,TMEM108,TNNC1,VASH2,WNT7B_x000D_
GO:0048704	0.0174808	4.23986	0.990699	4	93	embryonic skeletal system morphogenesis	GO_BP	HOXA3,HOXC11,IFT140,OSR2_x000D_
GO:0051494	0.0180928	3.45176	1.51268	5	142	negative regulation of cytoskeleton organization	GO_BP	HIP1R,MAP2,MIR214,PLEKHH2,TACSTD2_x000D_
GO:0036065	0.0189118	10.4148	0.213054	2	20	fucosylation	GO_BP	FUT10,MFNG_x000D_
GO:0042832	0.0189118	10.4148	0.213054	2	20	defense response to protozoan	GO_BP	CD40,IRF8_x000D_
GO:0010771	0.0194097	4.10092	1.02266	4	96	negative regulation of cell morphogenesis involved in differentiation	GO_BP	EFNA1,MAP2,SEMA4A,TACSTD2_x000D_
GO:0032970	0.0196986	2.3387	4.00541	9	376	regulation of actin filament-based process	GO_BP	GPM6B,HIP1R,MIR214,PLEKHH2,RHOF,RNF207,SPIRE2,TACSTD2,TNNC1_x000D_
GO:0001501	0.020015	2.12676	5.39026	11	506	skeletal system development	GO_BP	DCHS1,GDF5,HOXA3,HOXC11,IFT140,LTF,OSR2,PHEX,SHOX,SPNS2,WNT7B_x000D_
GO:0045649	0.0207578	9.86613	0.223706	2	21	regulation of macrophage differentiation	GO_BP	GATA2,IL34_x000D_
GO:0010977	0.0212202	3.30583	1.5766	5	148	negative regulation of neuron projection development	GO_BP	EFNA1,MAP2,RTN4RL1,SEMA4A,TBX6_x000D_
GO:0048598	0.0214623	2.19234	4.74935	10	452	embryonic morphogenesis	GO_BP	EFNA1,GATA2,GDF5,HOXA3,HOXC11,IFT140,KDM6B,MAB21L2,NR4A3,OSR2,RNF207,SOX18,TBX6,WNT7B_x000D_
GO:0048534	0.022013	1.8256	9.17196	16	861	hematopoietic or lymphoid organ development	GO_BP	CD74,CEBPA,EGR3,FUT10,GATA2,HOXA3,IL34,IRF8,ITM2A,LTF,MFNG,MPL,NR4A3,PLD4,SEMA4A,SPNS2_x000D_
GO:0003181	0.0226757	9.37231	0.234359	2	22	atrioventricular valve morphogenesis	GO_BP	DCHS1,EFNA1_x000D_
GO:0044321	0.0226757	9.37231	0.234359	2	22	response to leptin	GO_BP	NR4A3,STAR_x000D_
GO:0001525	0.0236834	1.99908	6.25312	12	587	angiogenesis	GO_BP	CD40,ECSCR,EFNA1,EGR3,FMNL3,GATA2,HOXA3,MIR214,RAMP1,SEMA4A,SOX18,VASH2_x000D_
GO:0045778	0.0238869	9.08402	0.240831	2	23	positive regulation of ossification	GO_BP	CEBPA,GPM6B,ID4,LTF,OSR2,WNT7B_x000D_
GO:0014888	0.0239341	5.12868	0.617855	3	58	striated muscle adaptation	GO_BP	KLF15,MIR214,TNNC1_x000D_
GO:0002021	0.0246636	8.92552	0.245012	2	23	response to dietary excess	GO_BP	PCSK1N,SGIP1_x000D_
GO:0002335	0.0246636	8.92552	0.245012	2	23	mature B cell differentiation	GO_BP	ITM2A,MFNG_x000D_
GO:2000353	0.0246636	8.92552	0.245012	2	23	positive regulation of endothelial cell apoptotic process	GO_BP	CD40,ECSCR_x000D_
GO:0048568	0.0249153	2.37254	3.50242	8	334	embryonic organ development	GO_BP	CEBPA,EFNA1,GATA2,HOXA3,HOXC11,IFT140,NR4A3,OSR2,RNF207,SOX18,VASH2,WNT7B_x000D_
GO:0001516	0.02672	8.51935	0.255664	2	24	prostaglandin biosynthetic process	GO_BP	CD74,TBXAS1_x000D_
GO:0048799	0.02672	8.51935	0.255664	2	24	animal organ maturation	GO_BP	DCHS1,LTF_x000D_
GO:0042733	0.0272812	4.8626	0.649813	3	61	embryonic digit morphogenesis	GO_BP	HOXC11,IFT140,OSR2_x000D_
GO:0099173	0.0278272	3.06784	1.69378	5	159	postsynapse organization	GO_BP	CEL,CNKSR2,EFNA1,NLGN4X,TMEM108_x000D_
GO:0072009	0.029255	3.59062	1.16114	4	109	nephron epithelium development	GO_BP	DCHS1,KLF15,TACSTD2,WNT7B_x000D_
GO:0032501	0.0305849	1.40848	42.1282	53	4412	multicellular organismal process	GO_BP	ABCC6,ACAP3,AGR2,AMIGO1,C1QTNF4,CD40,CD74,CDNF,CEBPA,CEL,CNTN3,CREB3L4,CRYGS,DBP,DCHS1,DHODH,DKK2,DPPA3,ECSCR,EFNA1,EGR3,EZH1,FAIM2,FMNL3,FOXS1,FUT10,GATA2,GDF5,GNB3,GPM6B,GUCA1A,HIP1R,HIVEP3,HOXA3,HOXC11,ICA1L,ID4,IFT140,IL1R2,IL34,IRF8,ITM2A,KDM6B,KLF15,LRRC4C,LTF,MAB21L1,MAB21L2,MAP2,MEF2B,MFNG,MIR214,MPL,MUC4,NEFM,NEK8,NLGN4X,NOVA1,NPTX1,NPTXR,NR4A3,OPN5,OR2T12,OR52N2,OR8U9,OSR2,PCSK1N,PHEX,P…
GO:0022604	0.0309702	2.05514	5.04937	10	474	regulation of cell morphogenesis	GO_BP	AMIGO1,EFNA1,FMNL3,LRRC4C,MAP2,MPL,PLXNA4,RHOF,SEMA4A,TACSTD2_x000D_
GO:0070528	0.0310315	7.80855	0.27697	2	26	protein kinase C signaling	GO_BP	CD40,FIBIN_x000D_
GO:0023052	0.0311199	1.3276	68.9761	82	6475	signaling	GO_BP	AGR2,ANK1,C1QTNF4,CCR10,CD40,CD74,CDNF,CEBPA,CEL,CNKSR2,CREB3L4,DCHS1,DKK2,DLK1,ECT2L,EFNA1,EGR3,FAIM2,FCGR3A,FIBIN,GATA2,GDF5,GNB3,GPC5,GPR101,GUCA1A,HIP1R,IFT140,IL17C,IL1R2,IL34,IRF8,KCNH8,KCTD8,LGR6,LILRB5,LRRC4C,LTF,MAPK10,MFNG,MPL,MUC4,NEK8,NLGN4X,NOVA1,NPTX1,NPTXR,NR4A3,NUDT4,OPN5,OR2T12,OR52N2,OR8U9,PCSK1N,PHEX,PLCD4,PLXNA4,PRDM16,RAB20,RAB26,RAB9B,RAMP1,RAPGEF5,RASSF4,RCAN2,REL,RETNLB,RH…
GO:0048729	0.0312751	1.91308	6.51944	12	612	tissue morphogenesis	GO_BP	CA9,CRYGS,DCHS1,ID4,KDM6B,NR4A3,RNF207,SOX18,TACSTD2,TBX6,TNNC1,WNT7B_x000D_
GO:0001568	0.0319159	1.80988	8.05343	14	756	blood vessel development	GO_BP	CD40,ECSCR,EFNA1,EGR3,FMNL3,FOXS1,GATA2,HOXA3,MIR214,RAMP1,SEMA4A,SOX18,VASH2,WNT7B_x000D_
GO:0006066	0.0333112	2.23542	3.70713	8	348	alcohol metabolic process	GO_BP	ACSS1,CEBPA,CEL,GNB3,NUDT4,PLCD4,PLD4,STAR_x000D_
GO:0072001	0.0338889	2.37915	3.04667	7	286	renal system development	GO_BP	DCHS1,HOXC11,IFT140,KLF15,OSR2,TACSTD2,WNT7B_x000D_
GO:0060284	0.0342379	1.72069	9.69394	16	910	regulation of cell development	GO_BP	ACAP3,AMIGO1,EFNA1,GATA2,GDF5,ID4,LRRC4C,LTF,MAP2,MPL,PLXNA4,RTN4RL1,SEMA4A,STAR,TACSTD2,TBX6_x000D_
GO:0007368	0.0355845	3.36491	1.23571	4	116	determination of left/right symmetry	GO_BP	IFT140,NEK8,RNF207,SOX18_x000D_
GO:0061082	0.0355969	7.2071	0.298275	2	28	myeloid leukocyte cytokine production	GO_BP	CD74,NR4A3_x000D_
GO:0120033	0.0355969	7.2071	0.298275	2	28	negative regulation of plasma membrane bounded cell projection assembly	GO_BP	MIR214,TACSTD2_x000D_
GO:0007154	0.0368522	1.31271	69.4768	82	6522	cell communication	GO_BP	AGR2,ANK1,C1QTNF4,CCR10,CD40,CD74,CDNF,CEBPA,CEL,CNKSR2,CREB3L4,DCHS1,DKK2,DLK1,ECT2L,EFNA1,EGR3,FAIM2,FCGR3A,FIBIN,GATA2,GDF5,GNB3,GPC5,GPR101,GUCA1A,HIP1R,IFT140,IL17C,IL1R2,IL34,IRF8,KCNH8,KCTD8,LGR6,LILRB5,LRRC4C,LTF,MAPK10,MFNG,MPL,MUC4,NEK8,NLGN4X,NOVA1,NPTX1,NPTXR,NR4A3,NUDT4,OPN5,OR2T12,OR52N2,OR8U9,PCSK1N,PHEX,PLCD4,PLXNA4,PRDM16,RAB20,RAB26,RAB9B,RAMP1,RAPGEF5,RASSF4,RCAN2,REL,RETNLB,RH…
GO:0030500	0.0373586	4.27132	0.735035	3	69	regulation of bone mineralization	GO_BP	GPM6B,LTF,OSR2_x000D_
GO:0009653	0.0374223	1.63047	12.2528	19	1250	anatomical structure morphogenesis	GO_BP	AGR2,AMIGO1,CA9,CD40,CRYGS,DCHS1,DHODH,ECSCR,EFNA1,EGR3,EZH1,FAIM2,FMNL3,FOXD4,FOXS1,GATA2,GDF5,HOXA3,HOXC11,ID4,IFT140,KDM6B,LRRC4C,LTF,MAB21L1,MAB21L2,MAP2,MIR214,MPL,NEK8,NPTX1,NR4A3,OSR2,PLXNA4,RAMP1,RFX2,RHOF,RNF207,SCML2,SEMA4A,SOX18,TACSTD2,TBX6,TLE2,TMEM108,TNNC1,VASH2,WNT7B_x000D_
GO:0032272	0.0387348	4.20734	0.745688	3	70	negative regulation of protein polymerization	GO_BP	HIP1R,MAP2,MIR214_x000D_
GO:0061564	0.0388449	1.97219	5.25177	10	493	axon development	GO_BP	AMIGO1,EFNA1,LRRC4C,MAP2,NEFM,NPTX1,NR4A3,PLXNA4,RTN4RL1,SEMA4A_x000D_
GO:0060173	0.0395575	2.77665	1.86422	5	175	limb development	GO_BP	GDF5,HOXC11,IFT140,OSR2,SMOC1_x000D_
GO:0001782	0.0404038	6.69158	0.31958	2	30	B cell homeostasis	GO_BP	CD74,SPNS2_x000D_
GO:0050794	0.0410318	1.31736	107.875	120	10450	regulation of cellular process	GO_BP	ACAP3,AGR2,AMIGO1,ANK1,ARID5A,ASCL5,C1QTNF4,CA9,CCR10,CD40,CD74,CDNF,CEBPA,CEL,CNKSR2,CREB3L4,CSDC2,DBP,DCHS1,DHODH,DKK2,DLK1,DPPA3,ECSCR,ECT2L,EFNA1,EGR3,ELFN2,EZH1,FAIM2,FCGR3A,FIBIN,FMNL3,FOXD4,FOXS1,GATA2,GDF5,GNB3,GPC5,GPM6B,GPR101,GUCA1A,HIP1R,HIVEP3,HOXA3,HOXC11,ID4,IFT140,IL17C,IL1R2,IL34,IRF8,ITM2A,KCNH8,KCTD8,KDM6B,KLF15,KLHL13,LGR6,LILRB5,LRRC4C,LTF,MAB21L1,MAB21L2,MAP2,MAPK10,MEF2B,MF…
GO:0043009	0.0412683	1.88345	6.05072	11	568	chordate embryonic development	GO_BP	CEBPA,DCHS1,GATA2,HOXA3,HOXC11,IFT140,OSR2,SOX18,TBX6,VASH2,WNT7B_x000D_
GO:0001707	0.0415637	4.08494	0.766993	3	72	mesoderm formation	GO_BP	KDM6B,NR4A3,TBX6_x000D_
GO:0002312	0.0415637	4.08494	0.766993	3	72	B cell activation involved in immune response	GO_BP	CD40,ITM2A,MFNG_x000D_
GO:0007420	0.0428509	1.77073	7.61667	13	715	brain development	GO_BP	EZH1,FAIM2,FUT10,GATA2,ID4,KDM6B,NLGN4X,NR4A3,PLXNA4,RTN4RL1,STAR,TMEM108,WNT7B_x000D_
GO:0033687	0.0428939	6.46048	0.330233	2	31	osteoblast proliferation	GO_BP	LTF,OSR2_x000D_
GO:0045742	0.0428939	6.46048	0.330233	2	31	positive regulation of epidermal growth factor receptor signaling pathway	GO_BP	AGR2,HIP1R_x000D_
GO:0051085	0.0428939	6.46048	0.330233	2	31	chaperone cofactor-dependent protein refolding	GO_BP	CD74,HSPA6_x000D_
GO:0120035	0.0442252	1.80701	6.88163	12	646	regulation of plasma membrane bounded cell projection organization	GO_BP	ACAP3,AMIGO1,EFNA1,IFT140,LRRC4C,MAP2,MIR214,PLXNA4,RTN4RL1,SEMA4A,TACSTD2,TBX6_x000D_
GO:0006631	0.044471	2.10292	3.93084	8	369	fatty acid metabolic process	GO_BP	ACSS1,CD74,CEL,CPT1B,GGT5,NR4A3,TBXAS1,THEM4_x000D_
GO:0021954	0.0444938	3.96944	0.788298	3	74	central nervous system neuron development	GO_BP	GATA2,MAP2,PLXNA4_x000D_
GO:0009799	0.0447993	3.11309	1.33158	4	125	specification of symmetry	GO_BP	IFT140,NEK8,RNF207,SOX18_x000D_
GO:0035113	0.0447993	3.11309	1.33158	4	125	embryonic appendage morphogenesis	GO_BP	GDF5,HOXC11,IFT140,OSR2_x000D_
GO:0030851	0.0454399	6.24479	0.340886	2	32	granulocyte differentiation	GO_BP	CEBPA,GATA2_x000D_
GO:0032735	0.0454399	6.24479	0.340886	2	32	positive regulation of interleukin-12 production	GO_BP	CD40,IRF8_x000D_
GO:0048841	0.0454399	6.24479	0.340886	2	32	regulation of axon extension involved in axon guidance	GO_BP	PLXNA4,SEMA4A_x000D_
GO:0043534	0.045508	2.66581	1.93879	5	182	blood vessel endothelial cell migration	GO_BP	CD40,EFNA1,EGR3,GATA2,SOX18_x000D_
GO:0032482	0.0459965	3.91409	0.798951	3	75	Rab protein signal transduction	GO_BP	RAB20,RAB26,RAB9B_x000D_
GO:1903708	0.0463994	2.65069	1.94944	5	183	positive regulation of hemopoiesis	GO_BP	CD74,EGR3,GATA2,IL34,MPL_x000D_
GO:0072659	0.046877	2.38347	2.59925	6	244	protein localization to plasma membrane	GO_BP	AGR2,ANK1,DCHS1,RAB26,RAMP1,ZDHHC23_x000D_
GO:0072358	0.0470501	1.70655	8.51149	14	799	cardiovascular system development	GO_BP	CD40,ECSCR,EFNA1,EGR3,FMNL3,FOXS1,GATA2,HOXA3,MIR214,RAMP1,SEMA4A,SOX18,VASH2,WNT7B_x000D_
GO:0014898	0.0480403	6.04301	0.351538	2	33	cardiac muscle hypertrophy in response to stress	GO_BP	KLF15,MIR214_x000D_
GO:0070229	0.0480403	6.04301	0.351538	2	33	negative regulation of lymphocyte apoptotic process	GO_BP	CD74,EFNA1_x000D_
GO:0097009	0.0480403	6.04301	0.351538	2	33	energy homeostasis	GO_BP	NR4A3,SGIP1_x000D_
GO:2000026	0.04821	1.43624	21.9871	30	2064	regulation of multicellular organismal development	GO_BP	ACAP3,AMIGO1,CD40,CD74,ECSCR,EFNA1,EGR3,GATA2,GDF5,GPM6B,HOXC11,ID4,IL34,LRRC4C,LTF,MAP2,MIR214,MPL,NR4A3,OSR2,PLXNA4,RBM19,RNF207,RTN4RL1,SEMA4A,SOX15,STAR,TACSTD2,TBX6,VASH2_x000D_
GO:0021675	0.0490766	3.80789	0.820256	3	77	nerve development	GO_BP	HOXA3,NPTX1,PLXNA4_x000D_
GO:0071944	0.00167357	1.55916	58.2286	78	5639	cell periphery	GO_CC	ABCB8,ABCC6,AMIGO1,ANK1,CA11,CA9,CCR10,CD40,CD74,CEL,CNKSR2,CNTN3,DCHS1,DHODH,ECSCR,EFNA1,FAIM2,FCGR3A,FMNL3,GDF5,GGT5,GNB3,GPC5,GPM6B,GPR101,GUCA1A,HIP1R,IGSF11,IL1R2,ITM2A,KCND1,KCNH8,KCTD8,LGR6,LILRA5,LRRC4C,LY6K,LYPD3,MAPK10,MPL,MUC4,NLGN4X,NPTX1,NPTXR,OPN5,OR2T12,OR52N2,OR8U9,PHEX,PLCD4,PLEKHH2,PLXNA4,PRRT1,PTPN7,RAB20,RAB26,RAB9B,RAMP1,RHBDL1,RHOF,RTN4RL1,SCN3A,SEMA4A,SGIP1,SLC16A9,SLC26A10…
GO:0046658	0.00303003	7.22204	0.598911	4	58	anchored component of plasma membrane	GO_CC	EFNA1,GPC5,LYPD3,RTN4RL1_x000D_
GO:0016323	0.00676816	3.33738	2.19945	7	213	basolateral plasma membrane	GO_CC	ABCC6,ANK1,CA11,CA9,SLC26A10,SLCO1B1,TACSTD2_x000D_
GO:0030122	0.0101979	14.8817	0.154891	2	15	AP-2 adaptor complex	GO_CC	HIP1R,SGIP1_x000D_
GO:0030669	0.0105285	7.10305	0.454347	3	44	clathrin-coated endocytic vesicle membrane	GO_CC	CD74,HIP1R,SGIP1_x000D_
GO:0030139	0.0113679	2.75966	3.02554	8	293	endocytic vesicle	GO_CC	CD74,HIP1R,LTF,PLD4,RAB20,RAB9B,SGIP1,WNT7B_x000D_
GO:0005667	0.0119347	2.55476	3.67608	9	356	transcription factor complex	GO_CC	ASCL5,CEBPA,MEF2B,NR4A3,REL,SOX12,SOX15,SOX18,TLE2_x000D_
GO:0043025	0.0119426	2.30429	4.98749	11	483	neuronal cell body	GO_CC	AMIGO1,CD40,CNKSR2,DHODH,HIP1R,KCND1,MAP2,MPL,NPTXR,RTN4RL1,STAR_x000D_
GO:0044459	0.0141436	1.83012	11.0038	19	1143	plasma membrane part	GO_CC	ABCB8,ABCC6,AMIGO1,ANK1,CA11,CA9,CCR10,CD40,CD74,CEL,CNKSR2,EFNA1,FAIM2,FCGR3A,GGT5,GPC5,GPR101,GUCA1A,HIP1R,KCND1,KCNH8,KCTD8,LGR6,LRRC4C,LYPD3,MPL,MUC4,NLGN4X,NPTXR,OPN5,PHEX,PLXNA4,PRRT1,PTPN7,RAB26,RAMP1,RHBDL1,RTN4RL1,SCN3A,SEMA4A,SGIP1,SLC16A9,SLC26A10,SLC28A1,SLCO1B1,SPIRE2,TACSTD2,THEM4,TMEM108_x000D_
GO:0043194	0.016165	11.3778	0.196195	2	19	axon initial segment	GO_CC	ANK1,MAP2_x000D_
GO:0016021	0.0170821	1.4627	36.7978	49	3710	integral component of membrane	GO_CC	ABCB8,ABCC6,AMIGO1,C11orf87,CA9,CADM4,CCR10,CD40,CD74,CEL,CNTNAP3B,CPT1B,CREB3L4,DCHS1,DHODH,DLK1,ECSCR,ELFN2,FAIM2,FAM162B,FCGR3A,FUT10,GAL3ST3,GDPD4,GGT5,GPC5,GPM6B,GPR101,IGSF11,IL1R2,ITM2A,KCND1,KCNH8,LCTL,LGR6,LILRA5,LILRB5,LRRC4C,LYPD3,MFNG,MPL,MUC4,NIPAL1,NLGN4X,NPTXR,OPN5,OR2T12,OR52N2,OR8U9,PHEX,PLD4,PLXNA4,PRRT1,RAMP1,RHBDL1,SCN3A,SEMA4A,SLC16A9,SLC25A45,SLC26A10,SLC28A1,SLC35F3,SLCO1B1…
GO:0045211	0.0190143	2.501	3.32499	8	322	postsynaptic membrane	GO_CC	ANK1,CNKSR2,FAIM2,KCTD8,LRRC4C,NLGN4X,PRRT1,TMEM108_x000D_
GO:0031226	0.0225591	9.35208	0.233411	2	24	intrinsic component of plasma membrane	GO_CC	AMIGO1,CCR10,CD40,CEL,EFNA1,GGT5,GPC5,GPR101,KCND1,KCNH8,LGR6,LRRC4C,LYPD3,MPL,MUC4,NLGN4X,OPN5,PHEX,PLXNA4,PRRT1,RAB26,RAMP1,RHBDL1,RTN4RL1,SCN3A,SEMA4A,SLC16A9,SLC28A1,SLCO1B1,TACSTD2_x000D_
GO:0001669	0.0242499	3.81397	1.09456	4	106	acrosomal vesicle	GO_CC	ICA1L,LY6K,SV2B,TBC1D21_x000D_
GO:0030125	0.0336361	7.4359	0.28913	2	28	clathrin vesicle coat	GO_CC	HIP1R,SGIP1_x000D_
GO:0005887	0.0443704	1.50863	16.6456	24	1612	integral component of plasma membrane	GO_CC	AMIGO1,CCR10,CD40,CEL,GPR101,KCND1,KCNH8,LGR6,LRRC4C,MPL,MUC4,NLGN4X,OPN5,PHEX,PLXNA4,PRRT1,RAMP1,RHBDL1,SCN3A,SEMA4A,SLC16A9,SLC28A1,SLCO1B1,TACSTD2_x000D_
GO:0032839	0.04796	6.0398	0.351086	2	34	dendrite cytoplasm	GO_CC	HIP1R,MAP2_x000D_
GO:1990837	0.000439065	2.50173	8.67196	20	831	sequence-specific double-stranded DNA binding	GO_MF	ASCL5,CEBPA,CREB3L4,DBP,EGR3,FOXS1,GATA2,HOXA3,HOXC11,IRF8,KDM6B,KLF15,MEF2B,NR4A3,OSR2,REL,RFX2,SOX12,SOX18,TBX6_x000D_
GO:0044212	0.000493738	2.41981	9.42332	21	903	transcription regulatory region DNA binding	GO_MF	ARID5A,ASCL5,CEBPA,CREB3L4,DBP,EGR3,FOXS1,GATA2,HOXA3,HOXC11,IRF8,KDM6B,KLF15,MEF2B,NR4A3,OSR2,REL,RFX2,SOX12,SOX18,TBX6_x000D_
GO:0002162	0.00461295	23.956	0.104356	2	10	dystroglycan binding	GO_MF	AGR2,MAP2_x000D_
GO:0016409	0.00721296	8.24609	0.396552	3	38	palmitoyltransferase activity	GO_MF	CPT1B,SPTLC3,ZDHHC23_x000D_
GO:0000981	0.00735511	1.77941	15.7053	26	1529	DNA-binding transcription factor activity, RNA polymerase II-specific	GO_MF	ARID5A,ASCL5,CEBPA,CREB3L4,DBP,EGR3,EZH1,FOXD4,FOXS1,GATA2,HIVEP3,HOXA3,HOXC11,ID4,IRF8,KLF15,MEF2B,NPAS3,NR4A3,OSR2,PRDM16,REL,RFX2,SHOX,SOX12,SOX15,SOX18,TBX6,ZNF521,ZNF695_x000D_
GO:0042043	0.00783304	17.4196	0.135662	2	13	neurexin family protein binding	GO_MF	CEL,NLGN4X_x000D_
GO:0035497	0.00907623	15.967	0.146098	2	14	cAMP response element binding	GO_MF	CREB3L4,NR4A3_x000D_
GO:0001077	0.0131566	2.68934	3.1098	8	298	proximal promoter DNA-binding transcription activator activity, RNA polymerase II-specific	GO_MF	CEBPA,DBP,HOXC11,MEF2B,NR4A3,SOX12,SOX15,SOX18_x000D_
GO:0000978	0.0140148	2.25306	5.11352	11	495	RNA polymerase II proximal promoter sequence-specific DNA binding	GO_MF	CEBPA,CREB3L4,FOXS1,GATA2,HOXA3,HOXC11,IRF8,KDM6B,KLF15,MEF2B,NR4A3,RFX2,SOX18_x000D_
GO:0140110	0.0146287	1.59186	21.6016	32	2070	transcription regulator activity	GO_MF	ARID5A,ASCL5,CEBPA,CREB3L4,DBP,EGR3,EZH1,FOXD4,FOXS1,GATA2,HIVEP3,HOXA3,HOXC11,ID4,IRF8,KLF15,MEF2B,NPAS3,NR4A3,OSR2,PRDM16,REL,RFX2,SCML2,SHOX,SOX12,SOX15,SOX18,TBX6,TLE2,ZNF521,ZNF695_x000D_
GO:0044183	0.023733	9.11931	0.240018	2	23	protein binding involved in protein folding	GO_MF	CD74,HSPA6_x000D_
GO:0000977	0.0261059	2.76562	2.25696	6	226	RNA polymerase II regulatory region sequence-specific DNA binding	GO_MF	ASCL5,CEBPA,CREB3L4,DBP,EGR3,FOXS1,GATA2,HOXA3,HOXC11,IRF8,KDM6B,KLF15,MEF2B,NR4A3,OSR2,REL,RFX2,SOX18,TBX6_x000D_
GO:0003705	0.0265893	3.70598	1.12704	4	108	transcription factor activity, RNA polymerase II distal enhancer sequence-specific binding	GO_MF	CEBPA,IRF8,MEF2B,REL_x000D_
GO:0004435	0.0298734	7.97802	0.271325	2	26	phosphatidylinositol phospholipase C activity	GO_MF	PLCD4,PLD4_x000D_
GO:0030507	0.0342782	7.36348	0.292196	2	28	spectrin binding	GO_MF	ANK1,GNB3_x000D_

## Sheet: C_GO_558_UC_MSC
GOID	Pvalue	OddsRatio	ExpCount	Count	Size	Term	GO_type	genes_x000D_
GO:0001659	0.000347158	4.44838	2.17298	9	171	temperature homeostasis	GO_BP	ACOT11,CIDEA,DIO2,FABP4,HOXC10,HSF1,IGF1R,IL1B,ZBTB7B_x000D_
GO:1990845	0.000675564	4.49612	1.90613	8	150	adaptive thermogenesis	GO_BP	ACOT11,CIDEA,DIO2,FABP4,HOXC10,HSF1,IGF1R,ZBTB7B_x000D_
GO:0015734	0.000948681	78.3519	0.05083	2	4	taurine transport	GO_BP	LRRC8C,SLC6A6_x000D_
GO:2000556	0.00156788	52.2318	0.0635376	2	5	positive regulation of T-helper 1 cell cytokine production	GO_BP	IL1B,IL1R1_x000D_
GO:0030879	0.0021913	4.15253	1.79176	7	141	mammary gland development	GO_BP	ARHGAP5,ATP7A,CSF1R,HOXA9,NRG1,ZBTB7B,ZNF703_x000D_
GO:0038145	0.00233212	39.1717	0.0762451	2	6	macrophage colony-stimulating factor signaling pathway	GO_BP	CSF1R,DOK1_x000D_
GO:0051891	0.00233212	39.1717	0.0762451	2	6	positive regulation of cardioblast differentiation	GO_BP	GATA6,TGFB2_x000D_
GO:0042330	0.00254851	2.27928	7.89136	17	621	taxis	GO_BP	CSF1R,CXCL2,DOK1,IL1B,ITGB3,KLF7,LYST,MYPN,NRG1,OPHN1,PLEKHG5,PLXNA2,PLXNB3,SCN1B,SEMA3B,TGFB2,VCAM1_x000D_
GO:0072088	0.00281987	5.56859	0.965771	5	76	nephron epithelium morphogenesis	GO_BP	FAT4,GZF1,HOXD11,KIF26B,WNK4_x000D_
GO:0061333	0.0031571	5.41543	0.991186	5	78	renal tubule morphogenesis	GO_BP	FAT4,GZF1,HOXD11,KIF26B,WNK4_x000D_
GO:0021860	0.00323766	31.3356	0.0889526	2	7	pyramidal neuron development	GO_BP	ATP7A,DCLK2_x000D_
GO:2000483	0.00323766	31.3356	0.0889526	2	7	negative regulation of interleukin-8 secretion	GO_BP	ANXA4,MAPKBP1_x000D_
GO:0009792	0.00358708	2.25896	7.47202	16	588	embryo development ending in birth or egg hatching	GO_BP	ATP7A,GATA6,HOXA9,HOXC4,HSF1,KBTBD8,MED21,MMP16,NF1,PLXNA2,PTPRR,SLC35D1,TAF8,TGFB2,UBE2B,ZFPM2_x000D_
GO:0030199	0.00426869	6.56926	0.660791	4	52	collagen fibril organization	GO_BP	ADAMTS3,ATP7A,NF1,TGFB2_x000D_
GO:0051026	0.0042808	26.1116	0.10166	2	8	chiasma assembly	GO_BP	TEX11,UBE2B_x000D_
GO:0043954	0.00457189	6.43484	0.673498	4	53	cellular component maintenance	GO_BP	CSF1R,IGF1R,OPHN1,ZNF804A_x000D_
GO:0003148	0.00473094	9.82435	0.343103	3	27	outflow tract septum morphogenesis	GO_BP	GATA6,TGFB2,ZFPM2_x000D_
GO:0070936	0.00522108	6.18182	0.698913	4	55	protein K48-linked ubiquitination	GO_BP	DTX3L,IFI27,RNF152,UBE2B_x000D_
GO:0043497	0.00545793	22.3801	0.114368	2	9	regulation of protein heterodimerization activity	GO_BP	HSF1,NRG1_x000D_
GO:0048762	0.0055241	3.15017	2.66858	8	210	mesenchymal cell differentiation	GO_BP	IL1B,KBTBD8,MIR342,NRG1,SEMA3B,TGFB2,TRIM62,ZNF703_x000D_
GO:0097485	0.00617575	2.85694	3.30395	9	260	neuron projection guidance	GO_BP	CSF1R,DOK1,KLF7,MYPN,OPHN1,PLXNA2,PLXNB3,SCN1B,SEMA3B_x000D_
GO:0072080	0.00667102	4.48864	1.1818	5	93	nephron tubule development	GO_BP	FAT4,GZF1,HOXD11,KIF26B,WNK4_x000D_
GO:0060993	0.00697458	4.43796	1.19451	5	94	kidney morphogenesis	GO_BP	FAT4,GZF1,HOXD11,KIF26B,WNK4_x000D_
GO:0043473	0.00728767	4.38841	1.20721	5	95	pigmentation	GO_BP	ATP7A,LYST,MITF,NF1,RAB11B_x000D_
GO:0120162	0.00761044	4.33994	1.21992	5	96	positive regulation of cold-induced thermogenesis	GO_BP	DIO2,FABP4,HSF1,IGF1R,ZBTB7B_x000D_
GO:0000737	0.0083456	7.8569	0.419348	3	33	DNA catabolic process, endonucleolytic	GO_BP	CIDEA,GEN1,HSF1_x000D_
GO:0007265	0.00916145	2.29665	5.46423	12	430	Ras protein signal transduction	GO_BP	ARHGAP5,DOK1,F2RL2,LAT,NF1,NRG1,OPHN1,PLEKHG5,RAB11B,RAB36,RAB7B,TGFB2_x000D_
GO:0031581	0.00975818	15.6635	0.15249	2	12	hemidesmosome assembly	GO_BP	DST,LAMB3_x000D_
GO:0036005	0.00975818	15.6635	0.15249	2	12	response to macrophage colony-stimulating factor	GO_BP	CSF1R,DOK1_x000D_
GO:0099149	0.00975818	15.6635	0.15249	2	12	regulation of postsynaptic neurotransmitter receptor internalization	GO_BP	ITGB3,OPHN1_x000D_
GO:1902287	0.00975818	15.6635	0.15249	2	12	semaphorin-plexin signaling pathway involved in axon guidance	GO_BP	PLXNA2,PLXNB3_x000D_
GO:1903624	0.00975818	15.6635	0.15249	2	12	regulation of DNA catabolic process	GO_BP	CIDEA,HSF1_x000D_
GO:0072171	0.00990386	5.08197	0.838696	4	66	mesonephric tubule morphogenesis	GO_BP	FAT4,GZF1,HOXD11,KIF26B_x000D_
GO:2000243	0.00990386	5.08197	0.838696	4	66	positive regulation of reproductive process	GO_BP	POMZP3,SMURF2,UBE2B,ZFPM2_x000D_
GO:0090287	0.0102312	2.6235	3.58352	9	282	regulation of cellular response to growth factor stimulus	GO_BP	ADAMTS3,CIDEA,GDF5,HHIP,IL1B,ITGB3,MIR342,SMURF2,ZNF703_x000D_
GO:0008284	0.010411	1.82015	12.1357	21	955	positive regulation of cell proliferation	GO_BP	ATP7A,CBX8,CNOT6L,CSF1R,GATA6,HCLS1,HOXC10,HSF1,IGF1R,IL1B,ITGB3,KLF5,NF1,NRG1,PLXNB3,PROK1,PTHLH,TGFB2,VCAM1,ZFPM2,ZNF703_x000D_
GO:2000145	0.0119885	1.79382	12.3009	21	968	regulation of cell motility	GO_BP	ARHGAP18,ATP7A,BDKRB1,CSF1R,FRMD5,IGF1R,IL1B,IL1R1,ITGB3,MCAM,MIR342,MITF,NF1,NRG1,PLXNA2,PLXNB3,PTPRR,SEMA3B,SMURF2,TGFB2,ZNF703_x000D_
GO:0035239	0.0122181	1.81746	11.5511	20	909	tube morphogenesis	GO_BP	CSF1R,FAT4,GATA6,GZF1,HHIP,HOXD11,HSPG2,IL1B,ITGB3,KIF26B,KLF5,MCAM,MIR342,NF1,PROK1,SH2D2A,TGFB2,WARS2,WNK4,ZFPM2_x000D_
GO:0032570	0.0123195	6.73264	0.482885	3	38	response to progesterone	GO_BP	FOSB,PTGER2,TGFB2_x000D_
GO:0045124	0.0123195	6.73264	0.482885	3	38	regulation of bone resorption	GO_BP	CSF1R,ITGB3,NF1_x000D_
GO:0043062	0.0141099	2.24398	5.10842	11	402	extracellular structure organization	GO_BP	ADAMTS3,ATP7A,EXOC8,HSPG2,ITGB3,LAMB3,MMP1,MMP16,NF1,TGFB2,VCAM1_x000D_
GO:0050873	0.0141639	6.36801	0.5083	3	40	brown fat cell differentiation	GO_BP	FABP4,LAMB3,ZBTB7B_x000D_
GO:0071526	0.0141639	6.36801	0.5083	3	40	semaphorin-plexin signaling pathway	GO_BP	PLXNA2,PLXNB3,SEMA3B_x000D_
GO:0030730	0.0151408	12.0469	0.190613	2	15	sequestering of triglyceride	GO_BP	CIDEA,IL1B_x000D_
GO:0030574	0.0151415	6.20009	0.521008	3	41	collagen catabolic process	GO_BP	ADAMTS3,MMP1,MMP16_x000D_
GO:0030335	0.0157158	2.05441	6.5952	13	519	positive regulation of cell migration	GO_BP	ATP7A,BDKRB1,CSF1R,IGF1R,IL1B,IL1R1,ITGB3,MCAM,MIR342,SEMA3B,SMURF2,TGFB2,ZNF703_x000D_
GO:0044331	0.0161564	6.04078	0.533715	3	42	cell-cell adhesion mediated by cadherin	GO_BP	CDH15,CDH20,CDH24_x000D_
GO:0003222	0.0171603	11.1858	0.20332	2	16	ventricular trabecula myocardium morphogenesis	GO_BP	NRG1,TGFB2_x000D_
GO:0046849	0.0179456	4.21565	0.999838	4	79	bone remodeling	GO_BP	CSF1R,GDF5,ITGB3,MITF,NF1_x000D_
GO:1900180	0.0192247	3.39993	1.53761	5	121	regulation of protein localization to nucleus	GO_BP	DCLK2,DTX3L,HCLS1,NF1,POLR1A_x000D_
GO:0048820	0.0192874	10.4395	0.216028	2	17	hair follicle maturation	GO_BP	NF1,TGFB2_x000D_
GO:0010883	0.0194255	5.60837	0.571838	3	45	regulation of lipid storage	GO_BP	CIDEA,ITGB3,MEST_x000D_
GO:0007167	0.019542	1.70255	12.9108	21	1016	enzyme linked receptor protein signaling pathway	GO_BP	ADAMTS3,AFP,CIDEA,CSF1R,DOK1,FAT4,GDF5,GPRC5A,HHIP,IGF1R,IL1B,ITGB3,MIR342,NRG1,PTPRR,SH2D2A,SMURF2,TGFB2,ZBTB7B,ZNF703,ZNF8_x000D_
GO:0007156	0.0200556	2.94508	2.12215	6	167	homophilic cell adhesion via plasma membrane adhesion molecules	GO_BP	CDH15,CDH20,CDH24,FAT4,MYPN,PLXNB3_x000D_
GO:0120163	0.0217928	5.35286	0.597253	3	47	negative regulation of cold-induced thermogenesis	GO_BP	ACOT11,CIDEA,HOXC10_x000D_
GO:0051056	0.0219409	2.29059	4.07911	9	321	regulation of small GTPase mediated signal transduction	GO_BP	ARAP2,ARHGAP18,ARHGAP5,F2RL2,NF1,NRG1,OPHN1,PLEKHG5,TGFB2_x000D_
GO:0016339	0.0230328	5.23362	0.609961	3	48	calcium-dependent cell-cell adhesion via plasma membrane cell adhesion molecules	GO_BP	CDH15,CDH20,CDH24_x000D_
GO:0061383	0.0230328	5.23362	0.609961	3	48	trabecula morphogenesis	GO_BP	NRG1,SLC40A1,TGFB2_x000D_
GO:0051048	0.0236561	2.57652	2.82107	7	222	negative regulation of secretion	GO_BP	ANXA4,CIDEA,IL1B,MAPKBP1,NF1,NRG1,WNK4_x000D_
GO:0051674	0.0237782	1.52245	21.4503	31	1688	localization of cell	GO_BP	ARHGAP18,ATP7A,BDKRB1,CSF1R,CXCL2,DST,FRMD5,IGF1R,IL1B,IL1R1,ITGB3,LYST,MCAM,MIR342,MITF,MMP1,NF1,NRG1,OLR1,OPHN1,PLEKHG5,PLXNA2,PLXNB3,PTPRR,ROPN1L,SEMA3B,SMURF2,TGFB2,UBE2B,VCAM1,ZNF703_x000D_
GO:0021533	0.0238518	9.2103	0.241443	2	19	cell differentiation in hindbrain	GO_BP	ATP7A,OPHN1_x000D_
GO:0030949	0.0238518	9.2103	0.241443	2	19	positive regulation of vascular endothelial growth factor receptor signaling pathway	GO_BP	IL1B,ITGB3_x000D_
GO:0140239	0.0238518	9.2103	0.241443	2	19	postsynaptic endocytosis	GO_BP	ITGB3,OPHN1_x000D_
GO:0010718	0.0243106	5.11957	0.622668	3	49	positive regulation of epithelial to mesenchymal transition	GO_BP	IL1B,TGFB2,ZNF703_x000D_
GO:0051272	0.0249178	1.92137	7.02725	13	553	positive regulation of cellular component movement	GO_BP	ATP7A,BDKRB1,CSF1R,IGF1R,IL1B,IL1R1,ITGB3,MCAM,MIR342,SEMA3B,SMURF2,TGFB2,ZNF703_x000D_
GO:0048729	0.0250039	1.87079	7.777	14	612	tissue morphogenesis	GO_BP	ATP7A,CSF1R,FAT4,GZF1,HHIP,HOXD11,ITGB3,KIF26B,NRG1,OPHN1,SMURF2,TGFB2,WNK4,ZFPM2_x000D_
GO:0060575	0.0262832	8.69814	0.25415	2	20	intestinal epithelial cell differentiation	GO_BP	GATA6,KLF5_x000D_
GO:0021879	0.0283692	4.80533	0.660791	3	52	forebrain neuron differentiation	GO_BP	ATP7A,CSF1R,DCLK2_x000D_
GO:0021697	0.0288104	8.23989	0.266858	2	21	cerebellar cortex formation	GO_BP	ATP7A,OPHN1_x000D_
GO:0035743	0.0288104	8.23989	0.266858	2	21	CD4-positive, alpha-beta T cell cytokine production	GO_BP	IL1B,IL1R1_x000D_
GO:2001032	0.0288104	8.23989	0.266858	2	21	regulation of double-strand break repair via nonhomologous end joining	GO_BP	DTX3L,HSF1_x000D_
GO:0008584	0.0291327	3.03144	1.71551	5	135	male gonad development	GO_BP	GATA6,HOXA9,TEX11,TGFB2,ZFPM2_x000D_
GO:0072006	0.0299433	3.00813	1.72822	5	136	nephron development	GO_BP	FAT4,GZF1,HOXD11,KIF26B,WNK4_x000D_
GO:0040017	0.0307909	1.86094	7.24328	13	570	positive regulation of locomotion	GO_BP	ATP7A,BDKRB1,CSF1R,IGF1R,IL1B,IL1R1,ITGB3,MCAM,MIR342,SEMA3B,SMURF2,TGFB2,ZNF703_x000D_
GO:0003229	0.0312622	4.61638	0.686206	3	54	ventricular cardiac muscle tissue development	GO_BP	NRG1,TGFB2,ZFPM2_x000D_
GO:0050995	0.0314305	7.82747	0.279565	2	22	negative regulation of lipid catabolic process	GO_BP	CIDEA,IL1B_x000D_
GO:0060065	0.0314305	7.82747	0.279565	2	22	uterus development	GO_BP	HOXA9,TGFB2_x000D_
GO:1900746	0.0314305	7.82747	0.279565	2	22	regulation of vascular endothelial growth factor signaling pathway	GO_BP	ADAMTS3,MIR342_x000D_
GO:0010043	0.0327646	4.52735	0.698913	3	55	response to zinc ion	GO_BP	ATP7A,SLC39A13,VCAM1_x000D_
GO:0034329	0.0327972	2.39593	3.02439	7	238	cell junction assembly	GO_BP	CDH15,CDH20,CDH24,DST,LAMB3,OPHN1,ZNF703_x000D_
GO:0001657	0.0340982	3.41916	1.21992	4	96	ureteric bud development	GO_BP	FAT4,GZF1,HOXD11,KIF26B_x000D_
GO:0031532	0.0340982	3.41916	1.21992	4	96	actin cytoskeleton reorganization	GO_BP	CSF1R,HCLS1,PDLIM4,PLEK2_x000D_
GO:0060055	0.0341407	7.45432	0.292273	2	23	angiogenesis involved in wound healing	GO_BP	ITGB3,MCAM_x000D_
GO:0070193	0.0341407	7.45432	0.292273	2	23	synaptonemal complex organization	GO_BP	TEX11,UBE2B_x000D_
GO:0072163	0.0352231	3.38221	1.23263	4	97	mesonephric epithelium development	GO_BP	FAT4,GZF1,HOXD11,KIF26B_x000D_
GO:0006826	0.0355173	4.37734	0.721402	3	57	iron ion transport	GO_BP	ATP7A,RAB11B,REP15,SLC40A1_x000D_
GO:0008333	0.0358804	4.3592	0.724328	3	57	endosome to lysosome transport	GO_BP	DTX3L,LYST,RAB7B_x000D_
GO:0007179	0.037054	2.53196	2.45255	6	193	transforming growth factor beta receptor signaling pathway	GO_BP	CIDEA,GDF5,MIR342,SMURF2,TGFB2,ZNF703_x000D_
GO:0035108	0.0388346	2.79325	1.8553	5	146	limb morphogenesis	GO_BP	GDF5,HOXA9,HOXC10,PLXNA2,TGFB2_x000D_
GO:0031069	0.0398208	6.80537	0.317688	2	25	hair follicle morphogenesis	GO_BP	ATP7A,TGFB2_x000D_
GO:0033522	0.0398208	6.80537	0.317688	2	25	histone H2A ubiquitination	GO_BP	DTX3L,UBE2B_x000D_
GO:0060429	0.0398734	1.53671	15.5921	23	1227	epithelium development	GO_BP	ANXA4,ATP7A,BFSP1,CSF1R,FAT4,GATA6,GZF1,HHIP,HOXD11,IL1B,KIF26B,KLF5,KRT80,NF1,NRG1,OPHN1,PLXNA2,SLC40A1,SMURF2,TGFB2,TRIM16,WNK4,ZNF703_x000D_
GO:0001658	0.0408294	4.12908	0.762451	3	60	branching involved in ureteric bud morphogenesis	GO_BP	FAT4,GZF1,HOXD11_x000D_
GO:0035556	0.0414373	1.36028	35.7971	46	2817	intracellular signal transduction	GO_BP	ACOT11,ARAP2,ARHGAP18,ARHGAP5,CCDC68,CNOT6L,CSF1R,DCLK2,DOK1,F2RL2,FAT4,GDF5,GEN1,HCLS1,HSF1,IFNE,IGF1R,IL1B,LAT,MAPKBP1,MAST4,MIR342,NF1,NRG1,OPHN1,PLCH2,PLEK2,PLEKHG5,PROK1,PTGER1,PTGER2,PTHLH,PTPRR,RAB11B,RAB36,RAB7B,RGL4,RGS3,RNF152,SAMD5,TGFB2,TRIM62,UACA,UBE2B,VCAM1,WNK4_x000D_
GO:0055025	0.0425518	4.05767	0.775158	3	61	positive regulation of cardiac muscle tissue development	GO_BP	GATA6,NRG1,ZFPM2_x000D_
GO:0022011	0.0427854	6.52146	0.330395	2	26	myelination in peripheral nervous system	GO_BP	NF1,NRG1_x000D_
GO:0060037	0.0427854	6.52146	0.330395	2	26	pharyngeal system development	GO_BP	PLXNA2,TGFB2_x000D_
GO:0099590	0.0427854	6.52146	0.330395	2	26	neurotransmitter receptor internalization	GO_BP	ITGB3,OPHN1_x000D_
GO:0070848	0.0438343	1.68762	9.20024	15	724	response to growth factor	GO_BP	ADAMTS3,ATP7A,CIDEA,FAT4,GATA6,GDF5,HHIP,IL1B,ITGB3,MIR342,SMURF2,TGFB2,VCAM1,ZNF703,ZNF8_x000D_
GO:0001701	0.0457481	2.08837	3.95204	8	311	in utero embryonic development	GO_BP	ATP7A,GATA6,HSF1,MED21,PTPRR,TAF8,UBE2B,ZFPM2_x000D_
GO:0002724	0.0458298	6.26026	0.343103	2	27	regulation of T cell cytokine production	GO_BP	IL1B,IL1R1_x000D_
GO:0002825	0.0458298	6.26026	0.343103	2	27	regulation of T-helper 1 type immune response	GO_BP	IL1B,IL1R1_x000D_
GO:0071280	0.0458298	6.26026	0.343103	2	27	cellular response to copper ion	GO_BP	ATP7A,HSF1_x000D_
GO:1902895	0.0458298	6.26026	0.343103	2	27	positive regulation of pri-miRNA transcription by RNA polymerase II	GO_BP	KLF5,TGFB2_x000D_
GO:0050678	0.0461372	1.98549	4.67636	9	368	regulation of epithelial cell proliferation	GO_BP	ATP7A,GDF5,ITGB3,MIR342,MIR98,NF1,PLXNB3,TGFB2,ZNF703_x000D_
GO:0060038	0.0479336	3.85748	0.813281	3	64	cardiac muscle cell proliferation	GO_BP	GATA6,TGFB2,ZFPM2_x000D_
GO:1905207	0.0479336	3.85748	0.813281	3	64	regulation of cardiocyte differentiation	GO_BP	GATA6,NRG1,TGFB2_x000D_
GO:0045216	0.0480804	2.62435	1.96966	5	155	cell-cell junction organization	GO_BP	CDH15,CDH20,CDH24,CSF1R,TGFB2_x000D_
GO:0061037	0.0489514	6.01915	0.35581	2	28	negative regulation of cartilage development	GO_BP	GDF5,PTHLH_x000D_
GO:1904646	0.0489514	6.01915	0.35581	2	28	cellular response to amyloid-beta	GO_BP	CACNB1,IGF1R_x000D_
GO:0035867	0.000898146	80.556	0.049443	2	4	alphav-beta3 integrin-IGF-1-IGF1R complex	GO_CC	IGF1R,ITGB3_x000D_
GO:0016342	0.00537619	9.32212	0.358462	3	29	catenin complex	GO_CC	CDH15,CDH20,CDH24_x000D_
GO:0030424	0.00726018	2.14037	7.34229	15	594	axon	GO_CC	DST,EEA1,EXOC8,IGF1R,IGHMBP2,MYPN,NF1,NRG1,OPHN1,SARM1,SCN1B,SCN9A,TBC1D24,TGFB2,ZNF804A_x000D_
GO:0002116	0.00777559	17.8949	0.135968	2	11	semaphorin receptor complex	GO_CC	PLXNA2,PLXNB3_x000D_
GO:0001518	0.0125553	13.4191	0.173051	2	14	voltage-gated sodium channel complex	GO_CC	SCN1B,SCN9A_x000D_
GO:0000792	0.0145993	4.49651	0.939417	4	76	heterochromatin	GO_CC	CBX8,HSF1,UBE2B,WDR76_x000D_
GO:0031594	0.0145993	4.49651	0.939417	4	76	neuromuscular junction	GO_CC	CDH15,CHRNE,NRG1,TBC1D24_x000D_
GO:0005811	0.0159265	4.37453	0.964139	4	78	lipid droplet	GO_CC	ATG2B,CIDEA,FABP4,PLA2G4A_x000D_
GO:0005886	0.0226133	1.33035	68.355	83	5530	plasma membrane	GO_CC	ABCG4,AGPAT3,ANXA4,ARHGAP18,ARHGAP5,ATP7A,BDKRB1,BFSP1,C1orf210,CACNB1,CDH15,CDH20,CDH24,CHRNE,CPPED1,CSF1R,CST6,DIO2,DST,EEA1,EXOC8,F2RL2,FAT4,FCGR2A,GDF5,GPR153,GPR156,GPR182,GPRC5A,HCLS1,HDLBP,HHIP,HSPG2,IGF1R,IL1R1,ITGB3,KCTD16,KIAA1324,KLC2,LAT,LRRC8C,LYPD6B,MCAM,MMP16,MYPN,NDUFC2,NRG1,OLR1,P2RX6,PDAP1,PDLIM4,PLCH2,PLEK2,PLEKHG5,PLXNA2,PLXNB3,POPDC3,PTGER1,PTGER2,PTPRR,RGR,RGS3,SCN1B,SCN9A,S…
GO:0035371	0.0249727	8.94329	0.247215	2	20	microtubule plus-end	GO_CC	DST,NCKAP5_x000D_
GO:0005604	0.02733	3.67592	1.13719	4	92	basement membrane	GO_CC	DST,HSPG2,LAMB3,MEGF9_x000D_
GO:0031258	0.0298765	8.04813	0.271937	2	22	lamellipodium membrane	GO_CC	ITGB3,PLEK2_x000D_
GO:0030054	0.0417863	1.52717	15.6611	23	1267	cell junction	GO_CC	CDH15,CDH20,CDH24,CHRNE,CNN1,DST,FRMD5,HSPG2,ITGB3,KCTD16,LAT,MCAM,MPP4,OPHN1,P2RX6,PDLIM4,PLEKHG5,PTPRR,RAB11B,SARM1,SCN1B,TBC1D24,WNK4_x000D_
GO:0031012	0.0418669	1.87448	6.05677	11	490	extracellular matrix	GO_CC	ADAMTS3,ANXA4,DST,HAPLN3,HSPG2,LAMB3,MEGF9,MMP1,MMP16,POMZP3,TGFB2_x000D_
GO:0097431	0.0436115	6.43685	0.33374	2	27	mitotic spindle pole	GO_CC	HSF1,MAPKBP1_x000D_
GO:0005913	0.0476931	3.04887	1.35968	4	110	cell-cell adherens junction	GO_CC	CDH15,CDH20,CDH24,MPP4_x000D_
GO:0004957	0.00169374	50.2049	0.066073	2	5	prostaglandin E receptor activity	GO_MF	PTGER1,PTGER2_x000D_
GO:0097677	0.00349522	30.1195	0.0925023	2	7	STAT family protein binding	GO_MF	DTX3L,HSF1_x000D_
GO:0008408	0.00560511	6.06079	0.713589	4	54	3'-5' exonuclease activity	GO_MF	APLF,CNOT6L,DIS3,GEN1_x000D_
GO:0019966	0.00588818	21.5114	0.118931	2	9	interleukin-1 binding	GO_MF	IL1R1,TRIM16_x000D_
GO:0005178	0.00660013	3.80595	1.66504	6	126	integrin binding	GO_MF	DST,FRMD5,IL1B,ITGB3,NRG1,VCAM1_x000D_
GO:0001206	0.00729642	18.8214	0.132146	2	10	distal enhancer DNA-binding transcription repressor activity, RNA polymerase II-specific	GO_MF	BACH1,GZF1_x000D_
GO:0004954	0.00729642	18.8214	0.132146	2	10	prostanoid receptor activity	GO_MF	PTGER1,PTGER2_x000D_
GO:0017154	0.00884061	16.7292	0.145361	2	11	semaphorin receptor activity	GO_MF	PLXNA2,PLXNB3_x000D_
GO:0031994	0.010517	15.0554	0.158575	2	12	insulin-like growth factor I binding	GO_MF	IGF1R,ITGB3_x000D_
GO:0046915	0.0157101	6.12056	0.528584	3	40	transition metal ion transmembrane transporter activity	GO_MF	ATP7A,SLC39A13,SLC40A1_x000D_
GO:0005161	0.016302	11.5791	0.198219	2	15	platelet-derived growth factor receptor binding	GO_MF	IL1R1,ITGB3_x000D_
GO:0001158	0.0209268	3.32506	1.57254	5	119	enhancer sequence-specific DNA binding	GO_MF	BACH1,GATA6,GZF1,HOXC4,ZBTB7B_x000D_
GO:0034062	0.0215076	5.39037	0.594657	3	45	5'-3' RNA polymerase activity	GO_MF	MED21,POLR1A,PRIM2_x000D_
GO:0001078	0.0249726	2.79495	2.23327	6	169	proximal promoter DNA-binding transcription repressor activity, RNA polymerase II-specific	GO_MF	BACH1,GZF1,HSF1,RBL1,YLPM1,ZFPM2_x000D_
GO:0005248	0.0256474	8.85256	0.251078	2	19	voltage-gated sodium channel activity	GO_MF	SCN1B,SCN9A_x000D_
GO:0005096	0.0324326	2.24722	3.68688	8	279	GTPase activator activity	GO_MF	ARAP2,ARHGAP18,ARHGAP5,NF1,OPHN1,RGS3,TBC1D1,TBC1D24_x000D_
GO:0005544	0.032897	4.52583	0.700374	3	53	calcium-dependent phospholipid binding	GO_MF	ANXA10,ANXA4,PLA2G4A_x000D_
GO:0005126	0.033619	2.23049	3.71331	8	281	cytokine receptor binding	GO_MF	CXCL2,GDF5,IFNE,IL1B,ITGB3,SMURF2,TGFB2,TRAF1_x000D_
GO:0016796	0.0361478	4.35125	0.726804	3	55	exonuclease activity, active with either ribo- or deoxyribonucleic acids and producing 5'-phosphomonoesters	GO_MF	CNOT6L,DIS3,GEN1_x000D_
GO:0001085	0.0383911	2.80442	1.85005	5	140	RNA polymerase II transcription factor binding	GO_MF	GATA6,HCLS1,IFI27,RBL1,ZFPM2_x000D_
GO:0072509	0.0427356	6.54094	0.330365	2	25	divalent inorganic cation transmembrane transporter activity	GO_MF	SLC39A13,SLC40A1_x000D_
GO:0004435	0.0459026	6.26804	0.34358	2	26	phosphatidylinositol phospholipase C activity	GO_MF	F2RL2,PLCH2_x000D_
GO:0045499	0.049153	6.01697	0.356794	2	27	chemorepellent activity	GO_MF	NRG1,SEMA3B_x000D_

## Sheet: D_GO_374_iMSC
GOID	Pvalue	OddsRatio	ExpCount	Count	Size	Term	GO_type	genes_x000D_
GO:0006700	0.000151658	17.3981	0.27578	4	25	C21-steroid hormone biosynthetic process	GO_BP	BMP2,CACNA1H,FDXR,PPARGC1A_x000D_
GO:0061000	0.000270406	30.3151	0.132374	3	12	negative regulation of dendritic spine development	GO_BP	DNM3,FSTL4,PTPRS_x000D_
GO:0035054	0.000360647	181.069	0.0330936	2	3	embryonic heart tube anterior/posterior pattern specification	GO_BP	BMP2,FOXH1_x000D_
GO:0051795	0.000360647	181.069	0.0330936	2	3	positive regulation of timing of catagen	GO_BP	GAL,MSX2_x000D_
GO:0032688	0.000440168	24.8005	0.154437	3	14	negative regulation of interferon-beta production	GO_BP	NLRC3,PTPRS,TRAIP_x000D_
GO:0014878	0.000716045	90.5297	0.0441248	2	4	response to electrical stimulus involved in regulation of muscle adaptation	GO_BP	MYOG,PPARGC1A_x000D_
GO:0042698	0.000922848	7.26888	0.750122	5	68	ovulation cycle	GO_BP	ARRB2,EREG,GABRB1,PTPRN,TIMP4_x000D_
GO:0010804	0.00174505	14.3519	0.242686	3	22	negative regulation of tumor necrosis factor-mediated signaling pathway	GO_BP	CCDC3,PELI3,TRAIP_x000D_
GO:0032687	0.00176419	45.2599	0.0661872	2	6	negative regulation of interferon-alpha production	GO_BP	NLRC3,PTPRS_x000D_
GO:0007416	0.00240261	4.07752	1.82015	7	165	synapse assembly	GO_BP	CLSTN2,DNER,DNM3,PCDHB10,PCDHB2,PCDHB5,PTPRS_x000D_
GO:0034754	0.00241034	5.76808	0.929968	5	85	cellular hormone metabolic process	GO_BP	ALDH1A2,BMP2,CACNA1H,FDXR,HSD17B1,PPARGC1A,SDR16C5_x000D_
GO:0035176	0.00276001	7.4449	0.584654	4	53	social behavior	GO_BP	GRPR,MAPK8IP2,NR2E1,TBX1_x000D_
GO:0042181	0.0031019	11.4661	0.29513	3	27	ketone biosynthetic process	GO_BP	BMP2,CACNA1H,COQ4,FDXR,PPARGC1A_x000D_
GO:0010469	0.00374503	2.399	6.16644	14	559	regulation of signaling receptor activity	GO_BP	APLN,BMP2,EREG,FOXH1,GAL,INSL5,MAPK8IP2,MED13,NETO1,OSGIN1,PDYN,PPARGC1A,TYMP,UCN2_x000D_
GO:0014732	0.00414262	25.8586	0.0992808	2	9	skeletal muscle atrophy	GO_BP	MYOG,PPARGC1A_x000D_
GO:0031943	0.00414262	25.8586	0.0992808	2	9	regulation of glucocorticoid metabolic process	GO_BP	BMP2,GAL_x000D_
GO:0032341	0.00414262	25.8586	0.0992808	2	9	aldosterone metabolic process	GO_BP	BMP2,CACNA1H_x000D_
GO:0034650	0.00414262	25.8586	0.0992808	2	9	cortisol metabolic process	GO_BP	BMP2,CACNA1H_x000D_
GO:0043569	0.00414262	25.8586	0.0992808	2	9	negative regulation of insulin-like growth factor receptor signaling pathway	GO_BP	BMP2,CILP_x000D_
GO:0044851	0.00414262	25.8586	0.0992808	2	9	hair cycle phase	GO_BP	GAL,MSX2_x000D_
GO:0048671	0.00414262	25.8586	0.0992808	2	9	negative regulation of collateral sprouting	GO_BP	FSTL4,PTPRS_x000D_
GO:0048819	0.00414262	25.8586	0.0992808	2	9	regulation of hair follicle maturation	GO_BP	GAL,MSX2_x000D_
GO:1902645	0.00414262	25.8586	0.0992808	2	9	tertiary alcohol biosynthetic process	GO_BP	BMP2,CACNA1H_x000D_
GO:0098916	0.00421397	2.22426	7.61153	16	690	anterograde trans-synaptic signaling	GO_BP	ARRB2,CLSTN2,GABRB1,MAPK8IP2,NETO1,NR2E1,PCDHB10,PCDHB2,PCDHB5,PDYN,PTPRS,RASD2,SLC6A1,SLC8A3,SYT3,UNC13A_x000D_
GO:0007200	0.00441423	4.96969	1.07003	5	97	phospholipase C-activating G protein-coupled receptor signaling pathway	GO_BP	GALR2,GNA14,GRPR,LTB4R,PTGER3_x000D_
GO:0008585	0.00461075	4.91598	1.08106	5	98	female gonad development	GO_BP	ARRB2,EREG,INSR,PTPRN,SPO11_x000D_
GO:0099536	0.00502951	2.18056	7.75493	16	703	synaptic signaling	GO_BP	ARRB2,CLSTN2,GABRB1,MAPK8IP2,NETO1,NR2E1,PCDHB10,PCDHB2,PCDHB5,PDYN,PTPRS,RASD2,SLC6A1,SLC8A3,SYT3,UNC13A_x000D_
GO:0007218	0.0051333	4.78535	1.10881	5	101	neuropeptide signaling pathway	GO_BP	GAL,GALR2,GPR143,GRPR,LTB4R,PDYN_x000D_
GO:0035865	0.00514079	22.625	0.110312	2	10	cellular response to potassium ion	GO_BP	CACNA1H,PPARGC1A_x000D_
GO:0045730	0.0056564	9.08408	0.36403	3	33	respiratory burst	GO_BP	CD52,INSR,NCF2_x000D_
GO:0071392	0.00615401	8.79056	0.375061	3	34	cellular response to estradiol stimulus	GO_BP	MSX2,MYOG,PPARGC1A_x000D_
GO:0031652	0.00623776	20.11	0.121343	2	11	positive regulation of heat generation	GO_BP	APLN,PTGER3_x000D_
GO:0034309	0.00623776	20.11	0.121343	2	11	primary alcohol biosynthetic process	GO_BP	BMP2,CACNA1H_x000D_
GO:0051798	0.00623776	20.11	0.121343	2	11	positive regulation of hair follicle development	GO_BP	GAL,MSX2_x000D_
GO:0002716	0.00743123	18.098	0.132374	2	12	negative regulation of natural killer cell mediated immunity	GO_BP	ARRB2,SERPINB9_x000D_
GO:0006705	0.00743123	18.098	0.132374	2	12	mineralocorticoid biosynthetic process	GO_BP	BMP2,CACNA1H_x000D_
GO:0045820	0.00743123	18.098	0.132374	2	12	negative regulation of glycolytic process	GO_BP	MYOG,PPARGC1A_x000D_
GO:0021987	0.00776143	4.30999	1.22446	5	111	cerebral cortex development	GO_BP	BCL2A1,NEFL,NR2E1,PTPRS,WDR62_x000D_
GO:0050806	0.00848039	3.592	1.75396	6	159	positive regulation of synaptic transmission	GO_BP	ARRB2,CLSTN2,NETO1,NR2E1,SLC8A3,UNC13A_x000D_
GO:0010566	0.00871896	16.4518	0.143406	2	13	regulation of ketone biosynthetic process	GO_BP	BMP2,PPARGC1A_x000D_
GO:0042574	0.00871896	16.4518	0.143406	2	13	retinal metabolic process	GO_BP	ALDH1A2,SDR16C5_x000D_
GO:0050873	0.00968203	7.36265	0.441248	3	40	brown fat cell differentiation	GO_BP	PLAC8,PPARGC1A,ZNF516_x000D_
GO:1901381	0.00968203	7.36265	0.441248	3	40	positive regulation of potassium ion transmembrane transport	GO_BP	GAL,GALR2,KCNH2_x000D_
GO:0046660	0.00996452	4.04145	1.30168	5	118	female sex differentiation	GO_BP	ARRB2,EREG,INSR,PTPRN,SPO11_x000D_
GO:0021700	0.0106051	2.79755	2.98946	8	271	developmental maturation	GO_BP	ALDH1A2,BMP2,EREG,GAL,MSX2,NEFL,PTPRN,UNC13A_x000D_
GO:0007156	0.0106462	3.41201	1.84221	6	167	homophilic cell adhesion via plasma membrane adhesion molecules	GO_BP	CLSTN2,PCDHA1,PCDHAC2,PCDHB10,PCDHB2,PCDHB5_x000D_
GO:0030811	0.0110709	6.98431	0.46331	3	42	regulation of nucleotide catabolic process	GO_BP	INSR,MYOG,PPARGC1A_x000D_
GO:0001911	0.0115685	13.9193	0.165468	2	15	negative regulation of leukocyte mediated cytotoxicity	GO_BP	ARRB2,SERPINB9_x000D_
GO:0046184	0.0115685	13.9193	0.165468	2	15	aldehyde biosynthetic process	GO_BP	BMP2,CACNA1H_x000D_
GO:0001659	0.0118646	3.32856	1.88634	6	171	temperature homeostasis	GO_BP	APLN,EHMT1,PLAC8,PPARGC1A,PTGER3,ZNF516_x000D_
GO:0006491	0.0131259	12.9243	0.176499	2	16	N-glycan processing	GO_BP	MAN2A2,ST8SIA2_x000D_
GO:0006744	0.0131259	12.9243	0.176499	2	16	ubiquinone biosynthetic process	GO_BP	COQ4,FDXR_x000D_
GO:0032460	0.0131259	12.9243	0.176499	2	16	negative regulation of protein oligomerization	GO_BP	HIST3H3,SORL1_x000D_
GO:0002448	0.0141773	6.33322	0.507435	3	46	mast cell mediated immunity	GO_BP	FGR,SERPINB9,STXBP2_x000D_
GO:1900544	0.0141773	6.33322	0.507435	3	46	positive regulation of purine nucleotide metabolic process	GO_BP	INSR,MYOG,PPARGC1A_x000D_
GO:0070166	0.014769	12.062	0.18753	2	17	enamel mineralization	GO_BP	MSX2,TBX1_x000D_
GO:0097067	0.014769	12.062	0.18753	2	17	cellular response to thyroid hormone stimulus	GO_BP	LMO2,PPARGC1A_x000D_
GO:1900372	0.014769	12.062	0.18753	2	17	negative regulation of purine nucleotide biosynthetic process	GO_BP	MYOG,PPARGC1A_x000D_
GO:1901863	0.0157173	4.38699	0.959714	4	87	positive regulation of muscle tissue development	GO_BP	ARRB2,MYOG,PPARGC1A,TBX1_x000D_
GO:0009409	0.0158972	6.05108	0.529498	3	48	response to cold	GO_BP	PLAC8,PPARGC1A,ZNF516_x000D_
GO:0016339	0.0158972	6.05108	0.529498	3	48	calcium-dependent cell-cell adhesion via plasma membrane cell adhesion molecules	GO_BP	PCDHB10,PCDHB2,PCDHB5_x000D_
GO:0043470	0.0158972	6.05108	0.529498	3	48	regulation of carbohydrate catabolic process	GO_BP	INSR,MYOG,PPARGC1A_x000D_
GO:0022604	0.0164054	2.19436	5.22879	11	474	regulation of cell morphogenesis	GO_BP	DNM3,FGD3,FGR,FSTL4,NEFL,NR2E1,PALMD,PTPRS,SPTA1,SYT3,UNC13A_x000D_
GO:0006704	0.0164958	11.3075	0.198562	2	18	glucocorticoid biosynthetic process	GO_BP	BMP2,CACNA1H_x000D_
GO:0007586	0.0170188	3.50966	1.48921	5	135	digestion	GO_BP	PGA3,PPARGC1A,PTGER3,TYMP,UCN2_x000D_
GO:0007215	0.0175917	4.23326	0.992808	4	90	glutamate receptor signaling pathway	GO_BP	MAPK8IP2,NETO1,PPARGC1A,UNC13A_x000D_
GO:0022401	0.0183041	10.6418	0.209593	2	19	negative adaptation of signaling pathway	GO_BP	APLN,ARRB2_x000D_
GO:0042693	0.0183041	10.6418	0.209593	2	19	muscle cell fate commitment	GO_BP	MYOG,TBX1_x000D_
GO:0042789	0.0183041	10.6418	0.209593	2	19	mRNA transcription by RNA polymerase II	GO_BP	LMO2,MYOG_x000D_
GO:0045834	0.018536	3.42993	1.52231	5	138	positive regulation of lipid metabolic process	GO_BP	CCDC3,EEF1A2,FGR,PPARGC1A,SIRT4_x000D_
GO:0060078	0.0190609	3.40415	1.53334	5	139	regulation of postsynaptic membrane potential	GO_BP	ARRB2,GABRB1,MAPK8IP2,NETO1,SLC8A3_x000D_
GO:0043401	0.0194534	2.96544	2.10696	6	191	steroid hormone mediated signaling pathway	GO_BP	ARRB2,FOXH1,MED13,NR1I2,NR2E1,PPARGC1A_x000D_
GO:0007612	0.0201399	3.35372	1.5554	5	141	learning	GO_BP	INSR,MAPK8IP2,NETO1,SLC6A1,SLC8A3_x000D_
GO:0051195	0.020192	10.0501	0.220624	2	20	negative regulation of cofactor metabolic process	GO_BP	MYOG,PPARGC1A_x000D_
GO:2000310	0.020192	10.0501	0.220624	2	20	regulation of NMDA receptor activity	GO_BP	MAPK8IP2,PPARGC1A_x000D_
GO:0021537	0.0204007	2.66099	2.73574	7	248	telencephalon development	GO_BP	BCL2A1,BMP2,NEFL,NR2E1,PTPRS,SLC8A3,WDR62_x000D_
GO:0006357	0.020657	1.47706	29.0341	40	2632	regulation of transcription by RNA polymerase II	GO_BP	APLN,BMP2,CASZ1,EHMT1,FOXH1,GAL,GALR2,HOPX,HOXD4,LMO2,MED13,MSX2,MYBL2,MYOG,NR1I2,NR2E1,PKNOX2,PLAC8,PPARGC1A,PTPRN,RECQL5,RNF111,SDR16C5,TAF3,TBX1,TFAP2C,TFAP4,TFEC,THAP8,ZNF347,ZNF354A,ZNF454,ZNF467,ZNF510,ZNF516,ZNF551,ZNF574,ZNF611,ZNF772,ZNF785_x000D_
GO:0120162	0.0217441	3.95587	1.059	4	96	positive regulation of cold-induced thermogenesis	GO_BP	EHMT1,PLAC8,PPARGC1A,ZNF516_x000D_
GO:1903861	0.0221575	9.52058	0.231655	2	21	positive regulation of dendrite extension	GO_BP	SYT3,UNC13A_x000D_
GO:0051196	0.0228038	5.2345	0.606716	3	55	regulation of coenzyme metabolic process	GO_BP	INSR,MYOG,PPARGC1A_x000D_
GO:0009725	0.0229681	2.00915	6.22604	12	578	response to hormone	GO_BP	ALDH1A2,ARRB2,CACNA1H,EREG,FOXH1,GABRB1,GAL,INSR,LMO2,MED13,MSX2,MYOG,NEFL,NR1I2,NR2E1,PPARGC1A,PTPRN,SLC6A1,TFAP4,TIMP4,UCN2_x000D_
GO:1901292	0.0230101	3.2339	1.61056	5	146	nucleoside phosphate catabolic process	GO_BP	INSR,MYOG,NEIL1,PPARGC1A,XDH_x000D_
GO:0051457	0.0241988	9.04406	0.242686	2	22	maintenance of protein location in nucleus	GO_BP	SUPT7L,TAF3_x000D_
GO:0051129	0.0242623	1.88221	7.75493	14	703	negative regulation of cellular component organization	GO_BP	ARRB2,CRMP1,DNM3,FSTL4,HIST3H3,MTBP,NLRC3,PPARGC1A,PTPRS,SDR16C5,SIRT4,SORL1,SPTA1,VDAC2_x000D_
GO:0050794	0.0244652	1.34953	118.851	133	10826	regulation of cellular process	GO_BP	ALDH1A2,APLN,ARHGAP8,ARHGEF4,ARRB2,BCL2A1,BMP2,C1D,CACNA1H,CASZ1,CCDC3,CCNO,CHMP4C,CILP,CLEC4D,CLSTN2,CPZ,CRMP1,DCLRE1B,DGKH,DISP2,DNER,DNM3,DTX1,EEF1A2,EHMT1,EREG,ERP44,ESCO2,FAM57B,FAM98B,FERMT3,FGD3,FGR,FOXH1,FSTL4,GABRB1,GAL,GALR2,GNA14,GPR143,GRASP,GRPR,HAUS6,HERC5,HIST3H3,HOPX,HOXD4,IL2RB,INSL5,INSR,KCNH2,KIF13A,LMO2,LTB4R,MAPK4,MAPK8IP2,MED13,MIR665,MSX2,MTBP,MYBL2,MYOG,NCF2,NEFL,NEIL1,NET…
GO:0008202	0.0251484	2.36722	3.50792	8	318	steroid metabolic process	GO_BP	BMP2,CACNA1H,FDXR,GAL,HSD17B1,NR1I2,PPARGC1A,SORL1_x000D_
GO:0007631	0.0256258	3.75093	1.11415	4	101	feeding behavior	GO_BP	APLN,GAL,GALR2,INSL5_x000D_
GO:0051446	0.0263139	8.61292	0.253718	2	23	positive regulation of meiotic cell cycle	GO_BP	INSR,MSX2_x000D_
GO:1903579	0.0263139	8.61292	0.253718	2	23	negative regulation of ATP metabolic process	GO_BP	MYOG,PPARGC1A_x000D_
GO:0010817	0.0263965	2.03194	5.62591	11	510	regulation of hormone levels	GO_BP	ALDH1A2,APLN,BMP2,CACNA1H,FDXR,GAL,HSD17B1,PPARGC1A,PTPRN,SDR16C5,SIRT4_x000D_
GO:0051716	0.0267689	1.32715	81.9839	96	7432	cellular response to stimulus	GO_BP	ALDH1A2,APLN,ARHGAP8,ARHGEF4,ARRB2,BCL2A1,BMP2,CACNA1H,CCDC3,CILP,CLEC4D,CPZ,DCLRE1B,DGKH,DISP2,DNER,DTX1,EREG,ERP44,ESCO2,FERMT3,FGD3,FGR,FOXH1,FSTL4,GABRB1,GAL,GALR2,GNA14,GPR143,GRASP,GRPR,HIST3H3,IL2RB,INSL5,INSR,KCNH2,LMO2,LTB4R,MAPK4,MAPK8IP2,MED13,MIR665,MLC1,MSX2,MYBL2,MYOG,NCF2,NEFL,NEIL1,NETO1,NLRC3,NR1I2,NR2E1,OR10AG1,OR13C2,OR1L8,OR2W5,OSGIN1,PDYN,PELI3,PPARGC1A,PTGER3,PTPRN,PTPRS,RAB…
GO:0043067	0.0269168	1.56639	17.4955	26	1586	regulation of programmed cell death	GO_BP	ALDH1A2,ARHGEF4,ARRB2,BCL2A1,BMP2,EEF1A2,FGD3,GAL,IL2RB,INSR,MAPK8IP2,MSX2,MYBL2,NEFL,NR2E1,OSGIN1,PELI3,PLAC8,PPARGC1A,PRAMEF17,SERPINB9,SIRT4,TBX1,TFAP4,VDAC2,XDH_x000D_
GO:0046847	0.0273726	4.85954	0.650841	3	59	filopodium assembly	GO_BP	ARHGEF4,DNM3,FGD3_x000D_
GO:1902991	0.0285009	8.22097	0.264749	2	24	regulation of amyloid precursor protein catabolic process	GO_BP	SORL1,UNC13A_x000D_
GO:0010721	0.0285775	2.30664	3.59617	8	326	negative regulation of cell development	GO_BP	CRMP1,DNM3,DTX1,FSTL4,GAL,NR2E1,PTPRS,SORL1_x000D_
GO:0060761	0.0285854	4.77402	0.661872	3	60	negative regulation of response to cytokine stimulus	GO_BP	CCDC3,PELI3,TRAIP_x000D_
GO:2001141	0.0288275	1.393	38.6864	50	3507	regulation of RNA biosynthetic process	GO_BP	APLN,ARRB2,BMP2,C1D,CASZ1,DTX1,EHMT1,EREG,FOXH1,GAL,GALR2,HOPX,HOXD4,INSR,LMO2,MED13,MSX2,MYBL2,MYOG,NLRC3,NR1I2,NR2E1,PKNOX2,PLAC8,PPARGC1A,PRAMEF17,PTPRN,RECQL5,RNF111,SDR16C5,SIRT4,SUPT7L,TAF3,TBX1,TFAP2C,TFAP4,TFEC,THAP8,TRAIP,ZNF347,ZNF354A,ZNF454,ZNF467,ZNF510,ZNF516,ZNF551,ZNF574,ZNF611,ZNF772,ZNF785_x000D_
GO:0043266	0.0290129	3.60158	1.15828	4	105	regulation of potassium ion transport	GO_BP	GAL,GALR2,KCNH2,NETO1_x000D_
GO:0043433	0.0291569	3.02832	1.7152	5	157	negative regulation of DNA-binding transcription factor activity	GO_BP	ARRB2,FOXH1,MED13,MSX2,NLRC3,TAF3,TRAIP_x000D_
GO:0048545	0.0294613	2.16935	4.30217	9	390	response to steroid hormone	GO_BP	ARRB2,FOXH1,GABRB1,MED13,NEFL,NR1I2,NR2E1,PPARGC1A,TFAP4_x000D_
GO:0034765	0.0295538	2.07172	5.00817	10	454	regulation of ion transmembrane transport	GO_BP	CACNA1H,CACNA2D3,CACNG1,GAL,GALR2,KCNF1,KCNH2,MAPK8IP2,NETO1,PPARGC1A_x000D_
GO:0046885	0.030758	7.86311	0.27578	2	25	regulation of hormone biosynthetic process	GO_BP	BMP2,PPARGC1A_x000D_
GO:0048285	0.0311127	2.05277	5.05229	10	458	organelle fission	GO_BP	CCNO,CHMP4C,EREG,INSR,MSX2,MTBP,MYBL2,PPARGC1A,RECQL5,SPO11_x000D_
GO:0014902	0.0317194	3.49712	1.19137	4	108	myotube differentiation	GO_BP	CACNA1H,DNER,MYOG,TBX1_x000D_
GO:0048869	0.0323329	1.35529	47.2356	59	4282	cellular developmental process	GO_BP	ALDH1A2,ARRB2,BMP2,CACNA1H,CCDC3,CCNO,CEMP1,CLEC4D,CRMP1,DNER,DNM3,DTX1,EREG,ESCO2,FAM57B,FERMT3,FGD3,FGR,FSTL4,GABRB1,GAL,GALR2,GPRIN1,HOPX,INSR,KRT81,KRTAP1-5,KRTAP4-8,LMO2,MAPK8IP2,MARVELD2,MSX2,MYOG,NEFL,NR1I2,NR2E1,OSGIN1,PALMD,PLAC8,PPARGC1A,PPL,PRAMEF17,PTPRS,RBM47,SART1,SLC8A3,SORL1,SPANXB1,SPATA5,SPO11,SPTA1,SYT3,TBX1,TNFAIP2,TYMP,UNC13A,WDR62,XDH,ZNF516_x000D_
GO:0045980	0.0330835	7.53507	0.286811	2	26	negative regulation of nucleotide metabolic process	GO_BP	MYOG,PPARGC1A_x000D_
GO:0048753	0.0330835	7.53507	0.286811	2	26	pigment granule organization	GO_BP	GPR143,KIF13A_x000D_
GO:0070911	0.0330835	7.53507	0.286811	2	26	global genome nucleotide-excision repair	GO_BP	RNF111,USP45_x000D_
GO:0045665	0.0335311	2.59629	2.39377	6	217	negative regulation of neuron differentiation	GO_BP	CRMP1,DNM3,DTX1,FSTL4,NR2E1,PTPRS_x000D_
GO:0051785	0.0337173	4.46	0.705997	3	64	positive regulation of nuclear division	GO_BP	EREG,INSR,MSX2_x000D_
GO:0006733	0.0339228	2.90177	1.78705	5	162	oxidoreduction coenzyme metabolic process	GO_BP	COQ4,FDXR,INSR,MYOG,PPARGC1A_x000D_
GO:0002244	0.0345696	3.3985	1.22446	4	111	hematopoietic progenitor cell differentiation	GO_BP	ESCO2,LMO2,RBM47,SLC8A3_x000D_
GO:0003148	0.0354756	7.23327	0.297842	2	27	outflow tract septum morphogenesis	GO_BP	MSX2,TBX1_x000D_
GO:0042634	0.0354756	7.23327	0.297842	2	27	regulation of hair cycle	GO_BP	GAL,MSX2_x000D_
GO:0048710	0.0354756	7.23327	0.297842	2	27	regulation of astrocyte differentiation	GO_BP	BMP2,NR2E1_x000D_
GO:1902895	0.0354756	7.23327	0.297842	2	27	positive regulation of pri-miRNA transcription by RNA polymerase II	GO_BP	APLN,BMP2_x000D_
GO:0051100	0.0362721	2.84689	1.82015	5	165	negative regulation of binding	GO_BP	ARRB2,CRMP1,MSX2,SORL1,TFAP4_x000D_
GO:0032479	0.0365498	3.33578	1.24653	4	113	regulation of type I interferon production	GO_BP	HERC5,NLRC3,PTPRS,TRAIP_x000D_
GO:0042303	0.0365498	3.33578	1.24653	4	113	molting cycle	GO_BP	GAL,KRTAP4-8,MSX2,ZDHHC21_x000D_
GO:0045137	0.0368372	2.53549	2.44893	6	222	development of primary sexual characteristics	GO_BP	ARRB2,EREG,INSR,PTPRN,SPO11,TFAP2C_x000D_
GO:0007610	0.0370819	1.98889	5.20879	10	479	behavior	GO_BP	APLN,ARRB2,GAL,GALR2,GRPR,INSL5,INSR,MAPK8IP2,NETO1,NR2E1,RASD2,SLC6A1,SLC8A3,TBX1_x000D_
GO:0000002	0.0379324	6.95468	0.308874	2	28	mitochondrial genome maintenance	GO_BP	PPARGC1A,TYMP_x000D_
GO:0043304	0.0379324	6.95468	0.308874	2	28	regulation of mast cell degranulation	GO_BP	FGR,STXBP2_x000D_
GO:0048643	0.0379324	6.95468	0.308874	2	28	positive regulation of skeletal muscle tissue development	GO_BP	MYOG,TBX1_x000D_
GO:0023052	0.0385097	1.30318	71.427	84	6475	signaling	GO_BP	ALDH1A2,APLN,ARHGAP8,ARHGEF4,ARRB2,BCL2A1,BMP2,CACNA1H,CCDC3,CILP,CLEC4D,CLSTN2,CPZ,DGKH,DISP2,DNER,DTX1,EREG,FERMT3,FGD3,FGR,FOXH1,FSTL4,GABRB1,GAL,GALR2,GNA14,GPR143,GRASP,GRPR,IL2RB,INSL5,INSR,KCNH2,LTB4R,MAPK4,MAPK8IP2,MED13,MIR665,MSX2,NCF2,NEFL,NETO1,NLRC3,NR1I2,NR2E1,OR10AG1,OR13C2,OR1L8,OR2W5,OSGIN1,PCDHB10,PCDHB2,PCDHB5,PDYN,PELI3,PPARGC1A,PTGER3,PTPRN,PTPRS,RAB14,RASD2,RASGRP2,RNF111,SI…
GO:0050890	0.0391132	2.3021	3.14389	7	285	cognition	GO_BP	GALR2,GRPR,INSR,MAPK8IP2,NETO1,SLC6A1,SLC8A3_x000D_
GO:0046320	0.0404524	6.69674	0.319905	2	29	regulation of fatty acid oxidation	GO_BP	PPARGC1A,SIRT4_x000D_
GO:0060765	0.0404524	6.69674	0.319905	2	29	regulation of androgen receptor signaling pathway	GO_BP	ARRB2,FOXH1_x000D_
GO:0061311	0.0404524	6.69674	0.319905	2	29	cell surface receptor signaling pathway involved in heart development	GO_BP	BMP2,MSX2_x000D_
GO:0071300	0.0407571	4.12099	0.761153	3	69	cellular response to retinoic acid	GO_BP	ALDH1A2,MYOG,TBX1_x000D_
GO:0030522	0.0410007	2.27715	3.17699	7	288	intracellular receptor signaling pathway	GO_BP	ALDH1A2,ARRB2,FOXH1,MED13,NR1I2,PPARGC1A,TBX1_x000D_
GO:0048662	0.0422472	4.05926	0.772184	3	70	negative regulation of smooth muscle cell proliferation	GO_BP	APLN,MIR665,PPARGC1A_x000D_
GO:0010942	0.0423351	1.77336	7.6005	13	689	positive regulation of cell death	GO_BP	ALDH1A2,ARHGEF4,ARRB2,BMP2,EEF1A2,FGD3,GAL,MSX2,MYBL2,OSGIN1,PPARGC1A,TFAP4,XDH_x000D_
GO:0042572	0.0430339	6.45721	0.330936	2	30	retinol metabolic process	GO_BP	ALDH1A2,SDR16C5_x000D_
GO:1901661	0.0430339	6.45721	0.330936	2	30	quinone metabolic process	GO_BP	COQ4,FDXR_x000D_
GO:2001171	0.0430339	6.45721	0.330936	2	30	positive regulation of ATP biosynthetic process	GO_BP	INSR,PPARGC1A_x000D_
GO:0099177	0.0432973	2.01265	4.62207	9	419	regulation of trans-synaptic signaling	GO_BP	ARRB2,CLSTN2,MAPK8IP2,NETO1,NR2E1,PTPRS,SLC6A1,SLC8A3,UNC13A_x000D_
GO:0051155	0.0437645	3.99934	0.783215	3	71	positive regulation of striated muscle cell differentiation	GO_BP	ARRB2,MYOG,TBX1_x000D_
GO:0050673	0.0438408	2.00764	4.6331	9	420	epithelial cell proliferation	GO_BP	ALDH1A2,APLN,BMP2,EREG,NLRC3,PTPRN,SDR16C5,TBX1,XDH_x000D_
GO:0071407	0.0438527	1.92794	5.36556	10	495	cellular response to organic cyclic compound	GO_BP	ARRB2,BMP2,FOXH1,GABRB1,MED13,MLC1,MSX2,MYOG,NR1I2,NR2E1,PPARGC1A,RECQL5,SLC8A3,TFAP4_x000D_
GO:0071363	0.0444026	1.75984	7.65565	13	694	cellular response to growth factor stimulus	GO_BP	APLN,ARRB2,BMP2,CILP,FOXH1,INSR,MSX2,MYOG,PPARGC1A,RAB14,RNF111,TBX1,XDH_x000D_
GO:0006487	0.0453087	3.94116	0.794246	3	72	protein N-linked glycosylation	GO_BP	ALG10,MGAT3,MGAT5B_x000D_
GO:0007154	0.0454362	1.28855	71.9455	84	6522	cell communication	GO_BP	ALDH1A2,APLN,ARHGAP8,ARHGEF4,ARRB2,BCL2A1,BMP2,CACNA1H,CCDC3,CILP,CLEC4D,CLSTN2,CPZ,DGKH,DISP2,DNER,DTX1,EREG,FERMT3,FGD3,FGR,FOXH1,FSTL4,GABRB1,GAL,GALR2,GNA14,GPR143,GRASP,GRPR,IL2RB,INSL5,INSR,KCNH2,LTB4R,MAPK4,MAPK8IP2,MED13,MIR665,MSX2,NCF2,NEFL,NETO1,NLRC3,NR1I2,NR2E1,OR10AG1,OR13C2,OR1L8,OR2W5,OSGIN1,PCDHB10,PCDHB2,PCDHB5,PDYN,PELI3,PPARGC1A,PTGER3,PTPRN,PTPRS,RAB14,RASD2,RASGRP2,RNF111,SI…
GO:0001963	0.0456751	6.23421	0.341967	2	31	synaptic transmission, dopaminergic	GO_BP	ARRB2,RASD2_x000D_
GO:0048741	0.0456751	6.23421	0.341967	2	31	skeletal muscle fiber development	GO_BP	DNER,MYOG_x000D_
GO:1900745	0.0456751	6.23421	0.341967	2	31	positive regulation of p38MAPK cascade	GO_BP	BMP2,XDH_x000D_
GO:0043065	0.0457005	1.79637	6.91634	12	630	positive regulation of apoptotic process	GO_BP	ALDH1A2,ARHGEF4,ARRB2,BMP2,EEF1A2,FGD3,GAL,MSX2,MYBL2,OSGIN1,PPARGC1A,TFAP4,XDH_x000D_
GO:0051656	0.0462438	1.9084	5.41632	10	491	establishment of organelle localization	GO_BP	CHMP4C,DNM3,FGR,GPR143,KIF13A,NEFL,SPO11,STXBP2,SYT3,UNC13A_x000D_
GO:0007088	0.0466557	2.64652	1.95252	5	177	regulation of mitotic nuclear division	GO_BP	CCNO,CHMP4C,EREG,INSR,MTBP_x000D_
GO:0043627	0.0468797	3.88465	0.805278	3	73	response to estrogen	GO_BP	GAL,PTPRN,SERPINB9_x000D_
GO:1903508	0.0471515	1.48626	17.6058	25	1596	positive regulation of nucleic acid-templated transcription	GO_BP	APLN,BMP2,CASZ1,DTX1,FOXH1,GAL,GALR2,HOXD4,INSR,LMO2,MED13,MYBL2,MYOG,NR1I2,NR2E1,PLAC8,PPARGC1A,PTPRN,RNF111,SUPT7L,TBX1,TFAP2C,TFAP4,TFEC,ZNF516_x000D_
GO:0051961	0.0477178	2.19767	3.2873	7	298	negative regulation of nervous system development	GO_BP	CRMP1,DNM3,DTX1,FSTL4,NR2E1,PTPRS,SORL1_x000D_
GO:0060317	0.0483745	6.02607	0.352998	2	32	cardiac epithelial to mesenchymal transition	GO_BP	BMP2,MSX2_x000D_
GO:0030808	0.0484773	3.82972	0.816309	3	74	regulation of nucleotide biosynthetic process	GO_BP	INSR,MYOG,PPARGC1A_x000D_
GO:0032507	0.0484773	3.82972	0.816309	3	74	maintenance of protein location in cell	GO_BP	SORL1,SUPT7L,TAF3_x000D_
GO:0071495	0.0496235	1.51551	15.1458	22	1373	cellular response to endogenous stimulus	GO_BP	APLN,ARRB2,BMP2,CACNA1H,CILP,FOXH1,GABRB1,INSR,LMO2,MED13,MSX2,MYOG,NR1I2,NR2E1,PPARGC1A,RAB14,RECQL5,RNF111,SLC8A3,TBX1,TFAP4,UCN2_x000D_
GO:0045088	0.0499393	2.05019	4.02639	8	365	regulation of innate immune response	GO_BP	ARRB2,CLEC4D,EREG,FGR,NLRC3,PTPRS,SERPINB9,TRIL_x000D_
GO:0005623	0.00499034	2.1412	181.928	193	17532	cell	GO_CC	ACADS,AGMAT,ALDH1A2,ALG10,AOAH,APLN,ARHGAP8,ARHGEF4,ARRB2,BCL2A1,BDH1,BMP2,C1D,CACNA1H,CACNA2D3,CACNG1,CASZ1,CCDC3,CCNO,CD163L1,CD52,CEMP1,CENPP,CERKL,CHMP4C,CLEC4D,CLSTN2,COQ4,CRMP1,CYP4X1,DCLRE1B,DGKH,DISP2,DNER,DNM3,DTX1,EEF1A2,EHMT1,ELMOD1,EREG,ERP44,ESCO2,FAM57B,FAM98B,FBXL19,FBXL8,FDXR,FERMT3,FGD3,FGR,FOXH1,FRMPD3,FSTL4,GABRB1,GAL,GALR2,GNA14,GPR143,GPRIN1,GRASP,GRPR,H2BFM,HAUS6,HERC5,HIST1…
GO:0099055	0.00751793	4.33933	1.2141	5	117	integral component of postsynaptic membrane	GO_CC	CLSTN2,NETO1,PTPRS,SLC6A1,SLC8A3_x000D_
GO:0044459	0.00983479	1.54859	29.3875	42	2832	plasma membrane part	GO_CC	ARHGEF4,ARRB2,BMP2,CACNA1H,CACNA2D3,CACNG1,CD163L1,CD52,CLSTN2,DNM3,EREG,FGR,GABRB1,GALR2,GNA14,GPR143,GRASP,GRPR,IL2RB,INSR,KCNF1,KCNH2,LTB4R,MARVELD2,MLC1,NCF2,NETO1,PCDHA1,PCDHAC2,PCDHB10,PCDHB2,PCDHB5,PTGER3,PTPRS,RASGRP2,SLC6A1,SLC8A3,SORL1,SPTA1,STXBP2,UNC13A,VIPR1_x000D_
GO:0005891	0.0100171	7.2444	0.446208	3	43	voltage-gated calcium channel complex	GO_CC	CACNA1H,CACNA2D3,CACNG1_x000D_
GO:0099061	0.0159149	6.03451	0.529223	3	51	integral component of postsynaptic density membrane	GO_CC	CLSTN2,NETO1,PTPRS_x000D_
GO:0045211	0.0181023	2.52512	3.29452	8	319	postsynaptic membrane	GO_CC	ARRB2,CLSTN2,DNM3,GABRB1,GRASP,NETO1,PTPRS,SLC6A1,SLC8A3_x000D_
GO:0000786	0.0246353	3.79471	1.09995	4	106	nucleosome	GO_CC	H2BFM,HIST1H2AG,HIST1H2BG,HIST3H3_x000D_
GO:0099503	0.0263002	1.7495	10.1486	17	978	secretory vesicle	GO_CC	CLEC4D,ERP44,FERMT3,FGR,FRMPD3,FSTL4,GAL,NCF2,PLAC8,PTPRN,PTPRS,RAB14,RPH3A,STXBP2,SYT3,UNC13A,VDAC2_x000D_
GO:0005887	0.0263511	1.5834	16.6266	25	1610	integral component of plasma membrane	GO_CC	BMP2,CACNA1H,CACNG1,CLSTN2,EREG,GABRB1,GALR2,GRPR,IL2RB,INSR,KCNF1,KCNH2,LTB4R,NCF2,NETO1,PCDHA1,PCDHAC2,PCDHB10,PCDHB2,PCDHB5,PTGER3,PTPRS,SLC6A1,SLC8A3,SORL1,VIPR1_x000D_
GO:0097708	0.0293128	1.48163	23.6075	33	2275	intracellular vesicle	GO_CC	AOAH,ARRB2,CHMP4C,CLEC4D,DGKH,DNER,DNM3,ERP44,FERMT3,FGR,FRMPD3,FSTL4,GAL,GPR143,IL2RB,INSR,KIF13A,MARVELD2,MLC1,NCF2,PGA3,PLAC8,PTPRN,PTPRS,RAB14,RPH3A,SCGB3A2,SORL1,ST8SIA2,STXBP2,SYT3,UNC13A,VDAC2_x000D_
GO:0098793	0.0293754	2.0731	5.00168	10	482	presynapse	GO_CC	DNM3,NEFL,PDYN,PTPRN,PTPRS,RPH3A,SLC6A1,SYT3,UNC13A,VDAC2_x000D_
GO:0099240	0.029672	3.01102	1.72257	5	166	intrinsic component of synaptic membrane	GO_CC	CLSTN2,NETO1,PTPRS,SLC6A1,SLC8A3_x000D_
GO:0043025	0.0297353	2.06861	5.01206	10	483	neuronal cell body	GO_CC	DNER,EEF1A2,GAL,INSR,MAPK8IP2,PDYN,PPARGC1A,PTPRN,PTPRS,SLC8A3_x000D_
GO:0034702	0.0380293	2.31581	3.12345	7	301	ion channel complex	GO_CC	CACNA1H,CACNA2D3,CACNG1,GABRB1,KCNF1,KCNH2,LRRC18_x000D_
GO:0070821	0.0403271	4.13326	0.757516	3	73	tertiary granule membrane	GO_CC	CLEC4D,FRMPD3,RAB14_x000D_
GO:0005622	0.0411598	1.39385	158.414	169	15266	intracellular	GO_CC	ACADS,AGMAT,ALDH1A2,ALG10,AOAH,APLN,ARHGAP8,ARHGEF4,ARRB2,BCL2A1,BDH1,BMP2,C1D,CASZ1,CCDC3,CCNO,CEMP1,CENPP,CERKL,CHMP4C,CLEC4D,CLSTN2,COQ4,CRMP1,CYP4X1,DCLRE1B,DGKH,DNER,DNM3,DTX1,EEF1A2,EHMT1,ELMOD1,EREG,ERP44,ESCO2,FAM57B,FAM98B,FBXL19,FBXL8,FDXR,FERMT3,FGD3,FGR,FOXH1,FRMPD3,FSTL4,GABRB1,GAL,GALR2,GNA14,GPR143,GRASP,H2BFM,HAUS6,HERC5,HIST1H2AG,HIST1H2BG,HIST3H3,HOPX,HOXD4,HRASLS2,HSD17B1,IDO2,…
GO:0098839	0.0431373	4.01803	0.778269	3	75	postsynaptic density membrane	GO_CC	CLSTN2,NETO1,PTPRS_x000D_
GO:0031594	0.0445783	3.96279	0.788646	3	76	neuromuscular junction	GO_CC	NEFL,SLC8A3,UNC13A_x000D_
GO:0098948	0.046043	3.90904	0.799023	3	77	intrinsic component of postsynaptic specialization membrane	GO_CC	CLSTN2,NETO1,PTPRS_x000D_
GO:0005694	0.0461398	1.62289	10.8854	17	1049	chromosome	GO_CC	CENPP,DCLRE1B,EHMT1,ESCO2,FOXH1,H2BFM,HIST1H2AG,HIST1H2BG,HIST3H3,MTBP,MYBL2,NEIL1,PPARGC1A,RECQL5,SDR16C5,SPO11,ZRANB3_x000D_
GO:0032279	0.0499357	2.17308	3.32062	7	320	asymmetric synapse	GO_CC	ARRB2,CLSTN2,DNM3,GRASP,MAPK8IP2,NETO1,PTPRS_x000D_
GO:0004966	0.000162687	37.9079	0.11343	3	10	galanin receptor activity	GO_MF	GAL,GALR2,LTB4R_x000D_
GO:0016918	0.000722001	20.4049	0.181488	3	16	retinal binding	GO_MF	ALDH1A2,RBP5,RBP7_x000D_
GO:0030306	0.00342707	29.3367	0.0907441	2	8	ADP-ribosylation factor binding	GO_MF	GRASP,SORL1_x000D_
GO:0043548	0.00511487	9.46555	0.351633	3	31	phosphatidylinositol 3-kinase binding	GO_MF	INSR,NLRC3,RASD2_x000D_
GO:0008528	0.00624734	3.84773	1.64474	6	145	G protein-coupled peptide receptor activity	GO_MF	GAL,GALR2,GPR143,GRPR,LTB4R,VIPR1_x000D_
GO:0019992	0.00784048	17.598	0.136116	2	12	diacylglycerol binding	GO_MF	RASGRP2,UNC13A_x000D_
GO:0019840	0.00841308	7.79248	0.419691	3	37	isoprenoid binding	GO_MF	ALDH1A2,RBP5,RBP7_x000D_
GO:0004953	0.0106506	14.6633	0.158802	2	14	icosanoid receptor activity	GO_MF	LTB4R,PTGER3_x000D_
GO:0033613	0.0109204	4.92063	0.862069	4	76	activating transcription factor binding	GO_MF	HOXD4,LMO2,SDR16C5,ZNF516_x000D_
GO:0019841	0.0121982	13.5346	0.170145	2	15	retinol binding	GO_MF	RBP5,RBP7_x000D_
GO:0098918	0.0121982	13.5346	0.170145	2	15	structural constituent of synapse	GO_MF	DNM3,NEFL_x000D_
GO:0046982	0.0124485	2.20232	5.70554	12	503	protein heterodimerization activity	GO_MF	BCL2A1,BMP2,H2BFM,HIST1H2AG,HIST1H2BG,HIST3H3,MAPK4,MYOG,NEFL,SPTA1,SUPT7L,TAF3_x000D_
GO:0005509	0.0133531	1.99136	7.90608	15	697	calcium ion binding	GO_MF	AOAH,CLSTN2,DNER,FSTL4,PCDHA1,PCDHAC2,PCDHB10,PCDHB2,PCDHB5,PLA2G12B,RASGRP2,RPH3A,SPTA1,SYT3,UNC13A_x000D_
GO:0003951	0.0155667	11.7286	0.192831	2	17	NAD+ kinase activity	GO_MF	CERKL,DGKH_x000D_
GO:0016614	0.0173543	3.49384	1.49728	5	132	oxidoreductase activity, acting on CH-OH group of donors	GO_MF	BDH1,BMP2,HSD17B1,LDHC,SDR16C5_x000D_
GO:0004745	0.0173832	10.9949	0.204174	2	18	retinol dehydrogenase activity	GO_MF	BMP2,SDR16C5_x000D_
GO:0070888	0.019068	5.6329	0.567151	3	50	E-box binding	GO_MF	LMO2,MYOG,TFAP4_x000D_
GO:0016922	0.019285	10.3476	0.215517	2	19	nuclear receptor binding	GO_MF	C1D,PPARGC1A_x000D_
GO:0017046	0.0200943	5.51523	0.578494	3	51	peptide hormone binding	GO_MF	GALR2,INSR,VIPR1_x000D_
GO:0016799	0.0233356	9.25731	0.238203	2	21	hydrolase activity, hydrolyzing N-glycosyl compounds	GO_MF	MAN2A2,NEIL1_x000D_
GO:0022843	0.0236084	3.2133	1.62205	5	143	voltage-gated cation channel activity	GO_MF	CACNA1H,CACNA2D3,CACNG1,KCNF1,KCNH2_x000D_
GO:0003677	0.0248234	1.46251	28.539	39	2516	DNA binding	GO_MF	C1D,CASZ1,DCLRE1B,FBXL19,FOXH1,H2BFM,HIST1H2AG,HIST1H2BG,HIST3H3,HOPX,HOXD4,LMO2,MSX2,MYBL2,MYOG,NEIL1,NR1I2,NR2E1,PKNOX2,PPARGC1A,RECQL5,SPO11,TBX1,TFAP2C,TFAP4,TFEC,THAP8,ZNF347,ZNF354A,ZNF454,ZNF467,ZNF510,ZNF516,ZNF551,ZNF574,ZNF611,ZNF702P,ZNF772,ZNF785_x000D_
GO:0017075	0.0254803	8.79394	0.249546	2	22	syntaxin-1 binding	GO_MF	STXBP2,UNC13A_x000D_
GO:0022832	0.0261593	2.76251	2.25726	6	199	voltage-gated channel activity	GO_MF	CACNA1H,CACNA2D3,CACNG1,KCNF1,KCNH2,VDAC2_x000D_
GO:0005112	0.0277019	8.3747	0.260889	2	23	Notch binding	GO_MF	DNER,DTX1_x000D_
GO:0004536	0.0281164	4.81135	0.657895	3	58	deoxyribonuclease activity	GO_MF	DCLRE1B,SPO11,ZRANB3_x000D_
GO:0000149	0.0297878	3.57308	1.16833	4	103	SNARE binding	GO_MF	STXBP2,SYT3,TNFAIP2,UNC13A_x000D_
GO:0042923	0.0299983	7.99357	0.272232	2	24	neuropeptide binding	GO_MF	GALR2,GRPR_x000D_
GO:0001540	0.0320019	4.5617	0.691924	3	61	amyloid-beta binding	GO_MF	INSR,MAPK8IP2,SORL1_x000D_
GO:0001228	0.0325415	2.03729	5.09301	10	449	DNA-binding transcription activator activity, RNA polymerase II-specific	GO_MF	FOXH1,HOXD4,LMO2,MYBL2,MYOG,NR1I2,NR2E1,TFAP2C,TFAP4,TFEC_x000D_
GO:0071855	0.0369862	7.06843	0.304765	2	27	neuropeptide receptor binding	GO_MF	APLN,GAL,UCN2_x000D_
GO:0030374	0.0390673	4.19845	0.748639	3	66	nuclear receptor transcription coactivator activity	GO_MF	MED13,NR1I2,PPARGC1A_x000D_
GO:0043425	0.039894	6.76224	0.317604	2	28	bHLH transcription factor binding	GO_MF	FOXH1,LMO2_x000D_
GO:0046872	0.0399029	1.37114	37.7647	48	3457	metal ion binding	GO_MF	AGMAT,AOAH,CACNA1H,CACNA2D3,CASZ1,CLEC4D,CLSTN2,CPZ,CYP4X1,DGKH,DNER,DTX1,EHMT1,ESCO2,FBXL19,FGD3,FSTL4,GNA14,IDO2,LMO2,MAN2A2,MGAT5B,NEIL1,NR1I2,NR2E1,NUDT8,PCDHA1,PCDHAC2,PCDHB10,PCDHB2,PCDHB5,PLA2G12B,RASGRP2,RNF111,RPH3A,SIRT4,SLC6A1,SLC8A3,SPO11,SPTA1,STK32C,SYT3,TAF3,THAP8,TIMP4,TRAIP,UNC13A,USP45,XDH,ZC3H7B,ZNF347,ZNF354A,ZNF454,ZNF467,ZNF510,ZNF516,ZNF551,ZNF574,ZNF611,ZNF702P,ZNF772,ZNF7…
GO:0003700	0.0399479	1.48229	19.8843	28	1753	DNA-binding transcription factor activity	GO_MF	CASZ1,FOXH1,HOPX,HOXD4,LMO2,MSX2,MYBL2,MYOG,NR1I2,NR2E1,PKNOX2,SDR16C5,TBX1,TFAP2C,TFAP4,TFEC,THAP8,ZNF347,ZNF354A,ZNF454,ZNF467,ZNF510,ZNF516,ZNF551,ZNF574,ZNF611,ZNF772,ZNF785_x000D_
GO:0043167	0.0456151	1.29192	70.0885	82	6179	ion binding	GO_MF	ACADS,AGMAT,AOAH,CACNA1H,CACNA2D3,CASZ1,CLEC4D,CLSTN2,CPZ,CYP4X1,DGKH,DNER,DNM3,DTX1,EEF1A2,EHMT1,ESCO2,FBXL19,FGD3,FGR,FSTL4,GNA14,GPR143,HSD17B1,IDO2,INSR,KIF13A,KIF24,LMO2,MAN2A2,MAPK4,MGAT5B,NEIL1,NLRC3,NR1I2,NR2E1,NUDT8,PCDHA1,PCDHAC2,PCDHB10,PCDHB2,PCDHB5,PLA2G12B,PRKY,PTPRS,RAB14,RASD2,RASGRP2,RECQL5,RNF111,RPH3A,SIRT4,SLC6A1,SLC8A3,SNX32,SPATA5,SPO11,SPTA1,ST8SIA2,STK32C,SYT3,TAF3,THAP8,T…
GO:0005179	0.0490492	3.02023	1.3725	4	121	hormone activity	GO_MF	APLN,GAL,INSL5,UCN2_x000D_

## Sheet: E_GO_29_AT_MSC
GOID	Pvalue	OddsRatio	ExpCount	Count	Size	Term	GO_type	genes_x000D_
GO:0060216	0.000249785	103.378	0.0236306	2	19	definitive hemopoiesis	GO_BP	HOXB3,HOXB4_x000D_
GO:0060317	0.000717432	58.5397	0.0397988	2	32	cardiac epithelial to mesenchymal transition	GO_BP	OLFM1,WNT2_x000D_
GO:0030574	0.00117803	45.0085	0.0509923	2	41	collagen catabolic process	GO_BP	COL15A1,MMP3_x000D_
GO:0001568	0.00205179	6.55385	0.940248	5	756	blood vessel development	GO_BP	COL15A1,HOXB3,MIR125B1,RORA,WNT2_x000D_
GO:0022008	0.00215616	4.78254	1.93398	7	1555	neurogenesis	GO_BP	CHAC1,GAS7,HOXB3,NTNG1,OLFM1,RORA,WNT2_x000D_
GO:0072358	0.00261316	6.18388	0.993727	5	799	cardiovascular system development	GO_BP	COL15A1,HOXB3,MIR125B1,RORA,WNT2_x000D_
GO:0033002	0.00300923	11.7406	0.293516	3	236	muscle cell proliferation	GO_BP	PDE1A,PTGIR,WNT2_x000D_
GO:0050789	0.00358765	5.82724	14.799	21	11899	regulation of biological process	GO_BP	CHAC1,CNIH3,COL15A1,EBF2,GAS7,HOXB3,HOXB4,IL13RA2,MASP1,MIR125B1,MMP3,MT1M,NTNG1,OLFM1,PDE1A,PTGIR,RORA,SCAMP5,SORCS2,TSHZ2,WNT2_x000D_
GO:0035239	0.00455467	5.39762	1.13054	5	909	tube morphogenesis	GO_BP	COL15A1,HOXB3,MIR125B1,RORA,WNT2_x000D_
GO:0048869	0.00506862	3.35697	5.05647	11	4241	cellular developmental process	GO_BP	CHAC1,COL15A1,EBF2,GAS7,HOXB3,HOXB4,MICALCL,MIR125B1,NTNG1,OLFM1,RORA,WNT2_x000D_
GO:0001525	0.00550345	6.45915	0.73006	4	587	angiogenesis	GO_BP	COL15A1,HOXB3,MIR125B1,RORA_x000D_
GO:0048704	0.00590936	19.235	0.115665	2	93	embryonic skeletal system morphogenesis	GO_BP	HOXB3,HOXB4_x000D_
GO:0045944	0.0134934	4.08494	1.46883	5	1181	positive regulation of transcription by RNA polymerase II	GO_BP	EBF2,HOXB3,HOXB4,RORA,WNT2_x000D_
GO:0007389	0.0160419	6.27807	0.539772	3	434	pattern specification process	GO_BP	HOXB3,HOXB4,WNT2_x000D_
GO:0051240	0.0176958	3.3785	2.18023	6	1753	positive regulation of multicellular organismal process	GO_BP	EBF2,MIR125B1,OLFM1,RORA,SCAMP5,WNT2_x000D_
GO:0048660	0.0183148	10.5014	0.208944	2	168	regulation of smooth muscle cell proliferation	GO_BP	PDE1A,PTGIR_x000D_
GO:0048523	0.0183959	2.64922	5.91883	11	4759	negative regulation of cellular process	GO_BP	CHAC1,GAS7,HOXB3,HOXB4,IL13RA2,MIR125B1,MMP3,PTGIR,RORA,SCAMP5,TSHZ2_x000D_
GO:0030182	0.0208015	3.63271	1.63797	5	1317	neuron differentiation	GO_BP	GAS7,NTNG1,OLFM1,RORA,WNT2_x000D_
GO:0007275	0.0244059	2.69198	5.42223	10	4896	multicellular organism development	GO_BP	CHAC1,COL15A1,EBF2,GAS7,HOXB3,HOXB4,MICALCL,MIR125B1,NTNG1,OLFM1,RORA,TSHZ2,WNT2_x000D_
GO:0009952	0.0250953	8.86505	0.247485	2	208	anterior/posterior pattern specification	GO_BP	HOXB3,HOXB4,WNT2_x000D_
GO:0017157	0.0263139	8.61292	0.253718	2	204	regulation of exocytosis	GO_BP	IL13RA2,SCAMP5_x000D_
GO:0048762	0.0277634	8.36172	0.26118	2	210	mesenchymal cell differentiation	GO_BP	OLFM1,WNT2_x000D_
GO:0010628	0.0289511	2.98833	2.43395	6	1957	positive regulation of gene expression	GO_BP	EBF2,HOXB3,HOXB4,OLFM1,RORA,WNT2_x000D_
GO:0009887	0.0312268	3.76536	1.22133	4	982	animal organ morphogenesis	GO_BP	HOXB3,HOXB4,OLFM1,WNT2_x000D_
GO:0043009	0.0323353	4.75354	0.706429	3	568	chordate embryonic development	GO_BP	HOXB3,HOXB4,WNT2_x000D_
GO:0048598	0.0336552	4.67666	0.717623	3	577	embryonic morphogenesis	GO_BP	HOXB3,HOXB4,WNT2_x000D_
GO:0048812	0.0405138	4.33301	0.772346	3	621	neuron projection morphogenesis	GO_BP	GAS7,NTNG1,OLFM1_x000D_
GO:0034976	0.0421837	6.61868	0.32834	2	264	response to endoplasmic reticulum stress	GO_BP	CHAC1,SCAMP5_x000D_
GO:0048858	0.0430049	4.22678	0.791002	3	636	cell projection morphogenesis	GO_BP	GAS7,NTNG1,OLFM1_x000D_
GO:1903508	0.0431461	2.94696	1.98497	5	1596	positive regulation of nucleic acid-templated transcription	GO_BP	EBF2,HOXB3,HOXB4,RORA,WNT2_x000D_
GO:0072593	0.0457026	6.32464	0.343265	2	276	reactive oxygen species metabolic process	GO_BP	MMP3,RORA_x000D_
GO:0061061	0.0460957	4.10576	0.813389	3	654	muscle structure development	GO_BP	MIR125B1,RORA,WNT2_x000D_
GO:0031012	0.00231684	8.29543	0.573274	4	490	extracellular matrix	GO_CC	COL15A1,MMP3,PRG4,WNT2_x000D_
GO:0030658	0.0234949	9.16266	0.238669	2	204	transport vesicle membrane	GO_CC	CNIH3,SCAMP5_x000D_
GO:0005802	0.0281744	8.29084	0.263238	2	225	trans-Golgi network	GO_CC	CHAC1,SCAMP5_x000D_
GO:0045202	0.0429536	3.38104	1.35129	4	1155	synapse	GO_CC	CNIH3,NTNG1,OLFM1,SCAMP5_x000D_
GO:0001228	0.00250165	8.12017	0.585696	4	449	DNA-binding transcription activator activity, RNA polymerase II-specific	GO_MF	EBF2,HOXB3,HOXB4,RORA_x000D_
GO:0001012	0.0144849	4.81954	0.966595	4	741	RNA polymerase II regulatory region DNA binding	GO_MF	EBF2,HOXB3,HOXB4,RORA_x000D_
GO:0000976	0.0178686	4.51197	1.02921	4	789	transcription regulatory region sequence-specific DNA binding	GO_MF	EBF2,HOXB3,HOXB4,RORA_x000D_
GO:0000982	0.0196685	5.79899	0.583088	3	447	transcription factor activity, RNA polymerase II proximal promoter sequence-specific DNA binding	GO_MF	EBF2,HOXB3,TSHZ2_x000D_
GO:0003700	0.0219495	3.20455	2.28669	6	1753	DNA-binding transcription factor activity	GO_MF	EBF2,GAS7,HOXB3,HOXB4,RORA,TSHZ2_x000D_
GO:0000978	0.0275813	5.07006	0.663963	3	509	RNA polymerase II proximal promoter sequence-specific DNA binding	GO_MF	EBF2,HOXB3,RORA_x000D_
GO:0001067	0.0279975	3.90397	1.18052	4	905	regulatory region nucleic acid binding	GO_MF	EBF2,HOXB3,HOXB4,RORA_x000D_
GO:0003690	0.0297235	3.82777	1.2027	4	922	double-stranded DNA binding	GO_MF	EBF2,HOXB3,HOXB4,RORA_x000D_
GO:0004252	0.0416627	6.66705	0.326112	2	250	serine-type endopeptidase activity	GO_MF	MASP1,MMP3_x000D_

## Sheet: F_GO_130_BM_MSC
GOID	Pvalue	OddsRatio	ExpCount	Count	Size	Term	GO_type	genes_x000D_
GO:0045226	3.75478e-05	575.812	0.0107068	2	3	extracellular polysaccharide biosynthetic process	GO_BP	HAS1,HAS3_x000D_
GO:0061436	4.73935e-05	51.5686	0.0713784	3	20	establishment of skin barrier	GO_BP	CYP26B1,KRT16,TP63_x000D_
GO:0030326	8.36711e-05	12.5048	0.446115	5	125	embryonic limb morphogenesis	GO_BP	CYP26B1,DLX5,GJA5,SP8,TP63_x000D_
GO:0030321	0.000124582	191.917	0.0178446	2	5	transepithelial chloride transport	GO_BP	BEST1,P2RY6_x000D_
GO:0035107	0.000173744	10.6302	0.521062	5	146	appendage morphogenesis	GO_BP	CYP26B1,DLX5,GJA5,SP8,TP63_x000D_
GO:0009954	0.000199986	30.2102	0.114205	3	32	proximal/distal pattern formation	GO_BP	CYP26B1,SP8,TP63_x000D_
GO:0001501	0.000360663	9.0451	0.611041	5	182	skeletal system development	GO_BP	ADAMTS7,COL14A1,CYP26B1,DLX5,EXTL1,GJA5,NPR3,SIX2,TGFBR1,TP63_x000D_
GO:0060173	0.000401682	8.8028	0.624561	5	175	limb development	GO_BP	CYP26B1,DLX5,GJA5,SP8,TP63_x000D_
GO:0009913	0.000529859	6.51832	1.0172	6	293	epidermal cell differentiation	GO_BP	ALOX15B,CYP26B1,KRT16,KRTAP1-3,KRTAP2-1,PCSK6,TGM3,TP63_x000D_
GO:0043062	0.000562252	5.41618	1.43471	7	402	extracellular structure organization	GO_BP	COL14A1,ECM2,FOXF2,HAS1,HAS3,TGFBR1,TNXA_x000D_
GO:0030199	0.000846832	17.8601	0.185584	3	52	collagen fibril organization	GO_BP	COL14A1,TGFBR1,TNXA_x000D_
GO:0030213	0.000953978	52.3182	0.0463959	2	13	hyaluronan biosynthetic process	GO_BP	HAS1,HAS3_x000D_
GO:0002791	0.00131587	4.65484	1.65955	7	465	regulation of peptide secretion	GO_BP	ALOX15B,CLEC4E,DRD4,GJA5,MYOM1,PLA2G6,RPH3AL_x000D_
GO:0050891	0.00147972	14.577	0.224842	3	63	multicellular organismal water homeostasis	GO_BP	CYP26B1,KRT16,TP63_x000D_
GO:0048705	0.00153952	6.4566	0.842265	5	236	skeletal system morphogenesis	GO_BP	COL14A1,CYP26B1,DLX5,SIX2,TGFBR1_x000D_
GO:0043651	0.0016481	38.3583	0.0606716	2	17	linoleic acid metabolic process	GO_BP	ALOX15B,ELOVL3_x000D_
GO:0061035	0.00184388	13.452	0.242686	3	68	regulation of cartilage development	GO_BP	ADAMTS7,SIX2,TGFBR1_x000D_
GO:0050714	0.00184677	6.18529	0.877954	5	246	positive regulation of protein secretion	GO_BP	ALOX15B,CLEC4E,MYOM1,PLA2G6,RPH3AL_x000D_
GO:0000271	0.00234901	12.3112	0.2641	3	74	polysaccharide biosynthetic process	GO_BP	B3GNT3,HAS1,HAS3_x000D_
GO:0032331	0.00252154	30.2763	0.0749473	2	21	negative regulation of chondrocyte differentiation	GO_BP	ADAMTS7,TGFBR1_x000D_
GO:0036120	0.00252154	30.2763	0.0749473	2	21	cellular response to platelet-derived growth factor stimulus	GO_BP	HAS1,MTSS1L_x000D_
GO:0060429	0.00257201	3.71701	2.39954	8	707	epithelium development	GO_BP	ALOX15B,CES1,CYP26B1,DLX5,FOXF2,GJA5,KRT16,KRTAP1-3,KRTAP2-1,PCSK6,SIX2,TGM3,TP63_x000D_
GO:0034637	0.00325442	10.9208	0.29622	3	83	cellular carbohydrate biosynthetic process	GO_BP	B3GNT3,HAS1,HAS3_x000D_
GO:0048562	0.00343367	5.33169	1.01357	5	284	embryonic organ morphogenesis	GO_BP	ATP6V1B1,DLX5,FOXF2,SIX2,TGFBR1_x000D_
GO:0031069	0.00356924	25.0054	0.0892229	2	25	hair follicle morphogenesis	GO_BP	TGM3,TP63_x000D_
GO:0085029	0.00356924	25.0054	0.0892229	2	25	extracellular matrix assembly	GO_BP	HAS1,HAS3_x000D_
GO:0036152	0.00385781	23.9622	0.0927919	2	26	phosphatidylethanolamine acyl-chain remodeling	GO_BP	PLA2G6,RARRES3_x000D_
GO:0060021	0.00396181	10.1556	0.317634	3	89	roof of mouth development	GO_BP	DLX5,FOXF2,TGFBR1_x000D_
GO:0015908	0.00448148	9.70212	0.331909	3	93	fatty acid transport	GO_BP	DRD4,PLA2G6,SLC27A6_x000D_
GO:1904951	0.00462453	4.17541	1.55962	6	437	positive regulation of establishment of protein localization	GO_BP	ALOX15B,CLEC4E,MYOM1,PLA2G6,RPH3AL,TP63_x000D_
GO:0007200	0.00504063	9.28723	0.346185	3	97	phospholipase C-activating G protein-coupled receptor signaling pathway	GO_BP	FPR1,NPR3,P2RY6_x000D_
GO:1903963	0.00511633	20.5346	0.107068	2	30	arachidonate transport	GO_BP	DRD4,PLA2G6_x000D_
GO:0044264	0.00533528	9.09276	0.353323	3	99	cellular polysaccharide metabolic process	GO_BP	B3GNT3,HAS1,HAS3_x000D_
GO:0048566	0.00653807	17.9639	0.121343	2	34	embryonic digestive tract development	GO_BP	FOXF2,SIX2_x000D_
GO:0031424	0.00670712	8.35275	0.383875	3	112	keratinization	GO_BP	CYP26B1,KRT16,KRTAP1-3,KRTAP2-1,PCSK6,TGM3_x000D_
GO:0046903	0.00684891	2.74967	4.08038	10	1210	secretion	GO_BP	ALOX15B,ATP8B4,CLEC4E,DRD4,F8,FPR1,GJA5,MYOM1,NPR3,OAS2,OSCAR,PCSK6,PLA2G6,RPH3AL,SLC2A5_x000D_
GO:1903510	0.00714018	8.15309	0.392581	3	110	mucopolysaccharide metabolic process	GO_BP	B3GNT3,HAS1,HAS3_x000D_
GO:0048878	0.0073357	2.70533	4.10782	10	1151	chemical homeostasis	GO_BP	ATP6V1B1,CYP26B1,DRD4,FPR1,GJA5,KRT16,P2RY6,PLA2G6,RPH3AL,TP63_x000D_
GO:0070268	0.00750257	8.00262	0.399719	3	112	cornification	GO_BP	CYP26B1,KRT16,PCSK6_x000D_
GO:0042633	0.00768778	7.92944	0.403288	3	113	hair cycle	GO_BP	KRT16,TGM3,TP63_x000D_
GO:0097305	0.00934052	5.17266	0.82442	4	231	response to alcohol	GO_BP	CYP2E1,DRD4,P2RY6,TGFBR1_x000D_
GO:0051223	0.00986549	3.16896	2.39831	7	672	regulation of protein transport	GO_BP	ALOX15B,CLEC4E,DRD4,GJA5,MYOM1,PLA2G6,RPH3AL_x000D_
GO:0048729	0.0103675	7.09138	0.450372	3	133	tissue morphogenesis	GO_BP	COL14A1,FOXF2,KRT16,MYOM1,SIX2,TGFBR1,TGM3,TP63_x000D_
GO:0051924	0.0104889	4.99437	0.852971	4	239	regulation of calcium ion transport	GO_BP	BEST1,DRD4,P2RY6,PLA2G6_x000D_
GO:0090596	0.0105449	4.98827	0.854477	4	243	sensory organ morphogenesis	GO_BP	ATP6V1B1,CYP26B1,DLX5,FOXF2,SIX2_x000D_
GO:0032309	0.0107755	13.6793	0.157032	2	44	icosanoid secretion	GO_BP	DRD4,PLA2G6_x000D_
GO:0048701	0.0112509	13.3605	0.160601	2	45	embryonic cranial skeleton morphogenesis	GO_BP	SIX2,TGFBR1_x000D_
GO:0060412	0.0112509	13.3605	0.160601	2	45	ventricular septum morphogenesis	GO_BP	GJA5,TGFBR1_x000D_
GO:0048806	0.0117355	13.0561	0.16417	2	46	genitalia development	GO_BP	FOXF2,TP63_x000D_
GO:1901571	0.0117355	13.0561	0.16417	2	46	fatty acid derivative transport	GO_BP	DRD4,PLA2G6_x000D_
GO:0009948	0.0122291	12.7653	0.167739	2	47	anterior/posterior axis specification	GO_BP	PCSK6,SIX2_x000D_
GO:0030850	0.0122291	12.7653	0.167739	2	47	prostate gland development	GO_BP	ALOX15B,TP63_x000D_
GO:0007275	0.0124052	1.82404	19.0223	28	5330	multicellular organism development	GO_BP	ADAMTS7,ALOX15B,ATP6V1B1,CLEC4E,COL14A1,CYP26B1,DLX5,EXTL1,FOXF2,GJA5,ISM1,KRT16,KRTAP1-3,KRTAP2-1,MNX1,MYOM1,NPR3,NRN1,OAS2,OSCAR,PCSK6,PROP1,SIX2,SP8,TGFBR1,TGM3,TP63,ULK4_x000D_
GO:0010876	0.0130901	3.81084	1.40258	5	393	lipid localization	GO_BP	ATP8B4,CES1,DRD4,PLA2G6,SLC27A6_x000D_
GO:0043436	0.013123	2.59213	3.80804	9	1067	oxoacid metabolic process	GO_BP	ALOX15B,B3GNT3,CES1,CYP26B1,CYP2E1,ELOVL3,HAS1,HAS3,SLC27A6_x000D_
GO:0003044	0.0132432	12.2207	0.174877	2	49	regulation of systemic arterial blood pressure mediated by a chemical signal	GO_BP	GJA5,SLC2A5_x000D_
GO:0048546	0.0132432	12.2207	0.174877	2	49	digestive tract morphogenesis	GO_BP	SIX2,TP63_x000D_
GO:1903530	0.0137302	2.96059	2.55891	7	717	regulation of secretion by cell	GO_BP	ALOX15B,CLEC4E,DRD4,GJA5,MYOM1,PLA2G6,RPH3AL_x000D_
GO:0019369	0.0142927	11.7207	0.182015	2	51	arachidonic acid metabolic process	GO_BP	ALOX15B,CYP2E1_x000D_
GO:0061448	0.0144713	4.52559	0.938625	4	263	connective tissue development	GO_BP	ADAMTS7,COL14A1,SIX2,TGFBR1_x000D_
GO:0055123	0.0145295	6.22007	0.510355	3	143	digestive system development	GO_BP	FOXF2,SIX2,TP63_x000D_
GO:0051047	0.0145972	3.70352	1.44184	5	404	positive regulation of secretion	GO_BP	ALOX15B,CLEC4E,MYOM1,PLA2G6,RPH3AL_x000D_
GO:0016053	0.0159142	3.62002	1.47396	5	413	organic acid biosynthetic process	GO_BP	ALOX15B,CYP2E1,ELOVL3,HAS1,HAS3_x000D_
GO:0040011	0.0161878	2.13859	6.81306	13	1909	locomotion	GO_BP	ALOX15B,DLX5,DNAH1,FPR1,HAS1,KRT16,P2RY6,PLA2G6,PROP1,SIX2,SRGAP3,TGFBR1,ULK4_x000D_
GO:0048598	0.0167237	4.33655	0.981548	4	293	embryonic morphogenesis	GO_BP	ATP6V1B1,CYP26B1,DLX5,FOXF2,GJA5,SIX2,SP8,TGFBR1,TP63_x000D_
GO:0097755	0.017648	10.4386	0.203428	2	57	positive regulation of blood vessel diameter	GO_BP	GJA5,PLA2G6_x000D_
GO:0043588	0.0181071	4.22777	1.00528	4	298	skin development	GO_BP	ALOX15B,CYP26B1,KRT16,KRTAP1-3,KRTAP2-1,PCSK6,TGM3,TP63_x000D_
GO:0032787	0.0181315	3.0716	2.09495	6	587	monocarboxylic acid metabolic process	GO_BP	ALOX15B,CES1,CYP26B1,CYP2E1,ELOVL3,SLC27A6_x000D_
GO:0045604	0.0182367	10.2517	0.206997	2	58	regulation of epidermal cell differentiation	GO_BP	ALOX15B,TP63_x000D_
GO:0065007	0.0189078	1.92208	44.8827	53	12576	biological regulation	GO_BP	ADAMTS7,ADPRH,ALOX15B,ATP6V1B1,ATP8B4,BEST1,CD1C,CDC14C,CLEC4E,CYP26B1,DLX5,DRD4,ECM2,ELOVL3,EXTL1,F8,FOXF2,FPR1,GJA5,GTF2IRD2,HAS1,HAS3,ISM1,KLHL25,KRT16,LMOD1,MNX1,MTSS1L,MYOM1,NPR3,OAS2,OSCAR,P2RY6,PBX4,PCSK6,PLA2G6,PROP1,RARRES3,RPH3AL,SH3BP5,SIX2,SLC2A5,SP8,SPON1,SRGAP3,TGFBR1,TMEM150B,TP63,TRIM36,TSPAN18,ULK4,WISP2,ZSCAN12_x000D_
GO:1901568	0.0195468	5.5414	0.571027	3	160	fatty acid derivative metabolic process	GO_BP	ALOX15B,CYP2E1,ELOVL3_x000D_
GO:0048869	0.0207102	1.77935	15.2821	23	4282	cellular developmental process	GO_BP	ADAMTS7,ALOX15B,CES1,CLEC4E,COL14A1,CYP26B1,DLX5,DNAH1,FOXF2,KRT16,KRTAP1-3,KRTAP2-1,LMOD1,MNX1,MYOM1,OSCAR,PCSK6,PROP1,SIX2,TGFBR1,TGM3,TP63,ULK4_x000D_
GO:0032880	0.0208213	2.52349	3.43687	8	963	regulation of protein localization	GO_BP	ALOX15B,CLEC4E,DRD4,GJA5,MYOM1,PLA2G6,RPH3AL,TP63_x000D_
GO:0071773	0.0211828	5.3689	0.588871	3	165	cellular response to BMP stimulus	GO_BP	ADAMTS7,DLX5,PCSK6_x000D_
GO:2001235	0.022892	5.20673	0.606716	3	170	positive regulation of apoptotic signaling pathway	GO_BP	PLA2G6,TGFBR1,TP63_x000D_
GO:0071466	0.0232426	5.17545	0.610285	3	171	cellular response to xenobiotic stimulus	GO_BP	CES1,CYP26B1,CYP2E1_x000D_
GO:0030239	0.0238985	8.82788	0.239118	2	67	myofibril assembly	GO_BP	LMOD1,MYOM1_x000D_
GO:0048663	0.0238985	8.82788	0.239118	2	67	neuron fate commitment	GO_BP	MNX1,TGFBR1_x000D_
GO:0015711	0.0240895	3.23761	1.6417	5	460	organic anion transport	GO_BP	ATP8B4,BEST1,DRD4,PLA2G6,SLC27A6_x000D_
GO:0055074	0.0242881	3.23034	1.64527	5	461	calcium ion homeostasis	GO_BP	ATP6V1B1,DRD4,FPR1,P2RY6,PLA2G6_x000D_
GO:0055008	0.0252427	8.56343	0.246255	2	69	cardiac muscle tissue morphogenesis	GO_BP	MYOM1,TGFBR1_x000D_
GO:0008217	0.0254078	4.99535	0.631698	3	177	regulation of blood pressure	GO_BP	GJA5,NPR3,SLC2A5_x000D_
GO:0060350	0.0266172	8.31431	0.253393	2	71	endochondral bone morphogenesis	GO_BP	COL14A1,DLX5_x000D_
GO:0016042	0.0276952	3.68576	1.14562	4	321	lipid catabolic process	GO_BP	CES1,CYP26B1,PLA2G6,RARRES3_x000D_
GO:0002009	0.0280462	3.10455	1.70951	5	479	morphogenesis of an epithelium	GO_BP	FOXF2,KRT16,SIX2,TGM3,TP63_x000D_
GO:1901019	0.0308068	7.66249	0.274276	2	78	regulation of calcium ion transmembrane transporter activity	GO_BP	DRD4,P2RY6,PLA2G6_x000D_
GO:0001736	0.0324079	7.44724	0.281945	2	79	establishment of planar polarity	GO_BP	FOXF2,TP63_x000D_
GO:2000146	0.0328987	3.48426	1.20986	4	339	negative regulation of cell motility	GO_BP	ALOX15B,HAS1,KRT16,SRGAP3_x000D_
GO:0051270	0.0330148	2.2966	3.7545	8	1052	regulation of cellular component movement	GO_BP	ALOX15B,GJA5,HAS1,KRT16,P2RY6,SRGAP3,TGFBR1,ULK4_x000D_
GO:0097164	0.0342461	4.4293	0.710215	3	199	ammonium ion metabolic process	GO_BP	DRD4,PLA2G6,RARRES3_x000D_
GO:0051179	0.0352119	1.61598	23.3943	31	6555	localization	GO_BP	ADPRH,ALOX15B,ATP6V1B1,ATP8B4,BEST1,CES1,CLEC4E,DNAH1,DRD4,DYNC1I1,F8,FPR1,GJA5,HAS1,KRT16,MYOM1,NPR3,OAS2,OSCAR,P2RY6,PCSK6,PLA2G6,PROP1,RPH3AL,SIX2,SLC27A6,SLC2A5,SRGAP3,TGFBR1,TP63,ULK4_x000D_
GO:0006936	0.0366664	3.36153	1.25269	4	351	muscle contraction	GO_BP	GJA5,LMOD1,MYOM1,PLA2G6_x000D_
GO:0071310	0.0375384	1.80654	9.26134	15	2595	cellular response to organic substance	GO_BP	ADAMTS7,ATP6V1B1,CYP26B1,DLX5,EXTL1,FPR1,HAS1,MTSS1L,OAS2,P2RY6,PCSK6,PLA2G6,SLC2A5,TGFBR1,TP63_x000D_
GO:0002366	0.0377462	2.56671	2.48754	6	697	leukocyte activation involved in immune response	GO_BP	ATP8B4,CD1C,CLEC4E,FPR1,OSCAR,SLC2A5_x000D_
GO:0060348	0.0382656	4.23275	0.742335	3	208	bone development	GO_BP	COL14A1,CYP26B1,DLX5_x000D_
GO:0044255	0.0384039	2.2242	3.86871	8	1084	cellular lipid metabolic process	GO_BP	ALOX15B,CES1,CYP26B1,CYP2E1,ELOVL3,PLA2G6,RARRES3,SLC27A6_x000D_
GO:0043583	0.0391903	4.1914	0.749473	3	210	ear development	GO_BP	ATP6V1B1,DLX5,SIX2_x000D_
GO:0048762	0.0391903	4.1914	0.749473	3	210	mesenchymal cell differentiation	GO_BP	FOXF2,SIX2,TGFBR1_x000D_
GO:0048644	0.0394538	6.66461	0.314065	2	88	muscle organ morphogenesis	GO_BP	MYOM1,TGFBR1_x000D_
GO:0006887	0.0402142	2.33782	3.20132	7	897	exocytosis	GO_BP	ATP8B4,F8,FPR1,OSCAR,PLA2G6,RPH3AL,SLC2A5_x000D_
GO:0009953	0.0402697	6.58764	0.317634	2	89	dorsal/ventral pattern formation	GO_BP	PROP1,SP8_x000D_
GO:0022404	0.0402697	6.58764	0.317634	2	89	molting cycle process	GO_BP	TGM3,TP63_x000D_
GO:0098773	0.0402697	6.58764	0.317634	2	89	skin epidermis development	GO_BP	TGM3,TP63_x000D_
GO:0090630	0.0419207	6.4389	0.324772	2	91	activation of GTPase activity	GO_BP	ADPRH,MTSS1L_x000D_
GO:0003002	0.0426448	4.05279	0.775759	3	230	regionalization	GO_BP	CYP26B1,PCSK6,PROP1,SIX2,SP8,TGFBR1,TP63_x000D_
GO:0030334	0.0429197	2.30246	3.24772	7	910	regulation of cell migration	GO_BP	ALOX15B,HAS1,KRT16,P2RY6,SRGAP3,TGFBR1,ULK4_x000D_
GO:0002062	0.0437587	6.28483	0.332612	2	96	chondrocyte differentiation	GO_BP	ADAMTS7,COL14A1,SIX2,TGFBR1_x000D_
GO:0070848	0.044079	2.46643	2.5839	6	724	response to growth factor	GO_BP	ADAMTS7,DLX5,HAS1,MTSS1L,PCSK6,TGFBR1_x000D_
GO:0060840	0.0444442	6.22792	0.335478	2	94	artery development	GO_BP	GJA5,TGFBR1_x000D_
GO:0007188	0.0444788	3.9775	0.788731	3	221	adenylate cyclase-modulating G protein-coupled receptor signaling pathway	GO_BP	DRD4,FPR1,NPR3_x000D_
GO:0060191	0.0452977	6.16062	0.339047	2	95	regulation of lipase activity	GO_BP	P2RY6,PCSK6_x000D_
GO:0032414	0.0461573	6.09475	0.342616	2	96	positive regulation of ion transmembrane transporter activity	GO_BP	DRD4,P2RY6_x000D_
GO:0042472	0.0461573	6.09475	0.342616	2	96	inner ear morphogenesis	GO_BP	ATP6V1B1,DLX5_x000D_
GO:0014706	0.0463948	3.10572	1.35262	4	379	striated muscle tissue development	GO_BP	CYP26B1,GJA5,MYOM1,TGFBR1_x000D_
GO:0001503	0.0467666	3.09729	1.35619	4	380	ossification	GO_BP	ATP6V1B1,DLX5,SIX2,TP63_x000D_
GO:0006023	0.0492312	5.8743	0.355191	2	101	aminoglycan biosynthetic process	GO_BP	B3GNT3,HAS1,HAS3_x000D_
GO:0005788	0.00523293	4.79183	1.11771	5	301	endoplasmic reticulum lumen	GO_CC	ADAMTS7,CES1,COL14A1,F8,SPON1_x000D_
GO:0005865	0.00589871	18.9966	0.115113	2	31	striated muscle thin filament	GO_CC	LMOD1,MYOM1_x000D_
GO:0030286	0.013199	12.2322	0.174526	2	47	dynein complex	GO_CC	DNAH1,DYNC1I1_x000D_
GO:0005783	0.0194788	2.06608	6.95132	13	1872	endoplasmic reticulum	GO_CC	ADAMTS7,B3GNT3,CDC14C,CES1,COL14A1,CYP26B1,CYP2E1,ELOVL3,EXTL1,F8,PCSK6,SPON1,TP63_x000D_
GO:0070820	0.0231666	5.17081	0.608983	3	164	tertiary granule	GO_CC	ATP8B4,FPR1,OSCAR_x000D_
GO:0005856	0.0256735	1.93547	7.99476	14	2153	cytoskeleton	GO_CC	ALOX15B,CBY3,CCDC146,CDC14C,DNAH1,DYNC1I1,KRT16,KRTAP1-3,KRTAP2-1,LMOD1,MTSS1L,MYOM1,PLA2G6,TRIM36_x000D_
GO:0099503	0.0282079	2.36206	3.63162	8	978	secretory vesicle	GO_CC	ATP6V1B1,ATP8B4,F8,FPR1,OSCAR,RPH3AL,SLC2A5,TRIM36_x000D_
GO:0062023	0.0299296	3.58507	1.1727	4	320	collagen-containing extracellular matrix	GO_CC	COL14A1,ECM2,PCSK6,SPON1,TNXA_x000D_
GO:0005887	0.0311424	2.03474	5.88032	11	1605	integral component of plasma membrane	GO_CC	B3GNT3,CD1C,DRD4,GJA5,HAS1,HAS3,NPR3,P2RY6,SLC2A5,TGFBR1,TMEM150B,TSPAN18_x000D_
GO:0005882	0.0398372	4.15414	0.753802	3	203	intermediate filament	GO_CC	KRT16,KRTAP1-3,KRTAP2-1_x000D_
GO:0016323	0.0448736	3.95429	0.790935	3	213	basolateral plasma membrane	GO_CC	ATP6V1B1,BEST1,P2RY6_x000D_
GO:0035579	0.0450535	6.17091	0.337911	2	91	specific granule membrane	GO_CC	ATP8B4,SLC2A5_x000D_
GO:0050501	7.26644e-05	292.8	0.0140653	2	4	hyaluronan synthase activity	GO_MF	HAS1,HAS3_x000D_
GO:0045503	0.00346446	25.4304	0.0879083	2	25	dynein light chain binding	GO_MF	DNAH1,DYNC1I1_x000D_
GO:0001205	0.00788383	16.2352	0.133621	2	38	distal enhancer DNA-binding transcription activator activity, RNA polymerase II-specific	GO_MF	PROP1,SIX2_x000D_
GO:0016709	0.00829129	15.7955	0.137137	2	39	oxidoreductase activity, acting on paired donors, with incorporation or reduction of molecular oxygen, NAD(P)H as one donor, and incorporation of one atom of oxygen	GO_MF	CYP26B1,CYP2E1_x000D_
GO:1990939	0.0104667	13.9111	0.154719	2	44	ATP-dependent microtubule motor activity	GO_MF	DNAH1,DYNC1I1_x000D_
GO:0019838	0.0124301	6.61624	0.481738	3	137	growth factor binding	GO_MF	PCSK6,TGFBR1,WISP2_x000D_
GO:0016757	0.0153545	4.45239	0.956443	4	272	transferase activity, transferring glycosyl groups	GO_MF	B3GNT3,EXTL1,HAS1,HAS3_x000D_
GO:0005506	0.0163954	5.94506	0.534483	3	152	iron ion binding	GO_MF	ALOX15B,CYP26B1,CYP2E1_x000D_
GO:0008201	0.0197051	5.53284	0.573162	3	163	heparin binding	GO_MF	ECM2,PCSK6,WISP2_x000D_
GO:0048365	0.0238842	8.8404	0.239111	2	68	Rac GTPase binding	GO_MF	MTSS1L,SRGAP3_x000D_
GO:0003824	0.0357732	1.64397	20.7182	28	5892	catalytic activity	GO_MF	ADAMTS7,ADPRH,ALOX15B,ATP6V1B1,ATP8B4,B3GNT3,CDC14C,CES1,CYP26B1,CYP2E1,DDX43,DNAH1,DYNC1I1,ELOVL3,EXTL1,F8,HAS1,HAS3,OAS2,PCSK6,PLA2G6,RARRES3,SLC27A6,TGFBR1,TGM3,TRIM36,TRIM69,ULK4_x000D_
GO:0043167	0.0373007	1.63183	21.7274	29	6179	ion binding	GO_MF	ADAMTS7,ADPRH,ALOX15B,ATP6V1B1,ATP8B4,CLEC4E,CYP26B1,CYP2E1,DDX43,DNAH1,DRD4,ECM2,F8,MTSS1L,NPR3,OAS2,PCSK6,RPH3AL,SP8,SPON1,TGFBR1,TGM3,TP63,TRIM36,TRIM69,ULK4,WISP2,ZMYND12,ZSCAN12_x000D_
GO:0004620	0.0474706	6.00447	0.348117	2	99	phospholipase activity	GO_MF	PLA2G6,RARRES3_x000D_

## Sheet: G_GO_9966_all
GOID	Pvalue	OddsRatio	ExpCount	Count	Size	Term	GO_type	genes_x000D_
GO:0044238	5.60078e-108	2.03838	3779.55	4471	10202	primary metabolic process	GO_BP	A4GALT,AACS,AADAT,AAK1,AARS,AARS2,AARSD1,AASDH,AASDHPPT,AASS,AATF,AATK,ABCA1,ABCD3,ABCE1,ABCF1,ABHD10,ABHD12,ABHD14B,ABHD15,ABHD2,ABHD4,ABHD5,ABHD6,ABI1,ABI2,ABL1,ABL2,ABT1,ABTB1,ACAA1,ACAA2,ACACA,ACAD10,ACAD11,ACAD8,ACAD9,ACADM,ACADVL,ACAT1,ACAT2,ACBD3,ACBD6,ACCS,ACD,ACER2,ACIN1,ACLY,ACO1,ACO2,ACOT1,ACOT2,ACOT7,ACOT8,ACOT9,ACOX1,ACOX2,ACOX3,ACP1,ACSF2,ACSL1,ACSL3,ACSL4,ACSS2,ACTA2,ACTB,ACTL6A,AC…
GO:0070727	1.14616e-96	2.81776	693.097	1112	1840	cellular macromolecule localization	GO_BP	AAAS,ABCE1,ACAA1,ACAP2,ACD,ACOT2,ACOT8,ACOX1,ACOX2,ACOX3,ACSL3,ACTB,ADAM10,ADORA1,AGAP3,AGK,AGPS,AGRN,AHCYL1,AHI1,AIP,AKAP12,AKAP8L,AKT1,ALKBH5,AMACR,ANGPT1,ANKRD13C,ANKRD9,ANLN,ANP32B,ANXA2,ANXA2P2,AP1B1,AP1G1,AP1M1,AP1S1,AP1S2,AP2A1,AP2A2,AP2B1,AP2M1,AP2S1,AP3B1,AP3D1,AP3M1,AP3M2,AP3S1,AP3S2,AP4B1,AP4E1,APPBP2,APPL1,ARCN1,ARF1,ARF3,ARF4,ARF5,ARFGAP3,ARFIP1,ARHGEF2,ARIH2,ARL1,ARL13B,ARL2,ARL2BP,…
GO:0042886	1.47492e-75	2.38804	767.303	1153	2037	amide transport	GO_BP	AAAS,AACS,AAGAB,ABCA1,ABCB9,ABCC1,ABCE1,ABL1,ACAA1,ACD,ACOT2,ACOT8,ACOX1,ACOX2,ACOX3,ACSL3,ACTN4,ADAM9,ADORA1,ADRA2A,AFTPH,AGAP3,AGK,AGPS,AHCTF1,AHCYL1,AIP,AKAP12,AKAP8,AKAP8L,AKT1,AKTIP,ALKBH5,AMACR,ANG,ANGPT1,ANKRD27,ANKRD50,ANP32B,ANXA1,ANXA5,AP1B1,AP1G1,AP1M1,AP1S1,AP1S2,AP2A1,AP2A2,AP2B1,AP2M1,AP2S1,AP3B1,AP3D1,AP3M1,AP3M2,AP3S1,AP3S2,AP4B1,AP4E1,APBA3,APPBP2,ARCN1,ARF1,ARF3,ARF4,ARF5,ARFGAP…
GO:0034645	1.85774e-73	5.23904	190.023	393	541	cellular macromolecule biosynthetic process	GO_BP	A4GALT,AARS,AARS2,AARSD1,AATF,ABCA1,ABCE1,ABCF1,ABHD14B,ABL1,ABT1,ABTB1,ACD,ACER2,ACO1,ACOT8,ACTA2,ACTL6A,ACTR2,ACTR3,ACTRT1,ACVR1,ACVR1B,ACVR2A,ADNP,ADNP2,ADRM1,AEBP1,AEBP2,AES,AFF1,AFF4,AGL,AGRN,AHCTF1,AHI1,AHR,AIMP2,AIRE,AKAP8L,AKIRIN2,AKNA,AKT1,ALG1,ALG10B,ALG11,ALG13,ALG14,ALG3,ALG5,ALG6,ALG8,ALG9,ALKBH1,ALX1,ANG,ANKRD17,ANKRD33,ANKRD49,APBB3,APEH,APP,ARF4,ARFGEF1,ARHGEF2,ARID1A,ARID3A,ARID4…
GO:0051649	1.10949e-68	2.29491	759.089	1125	2028	establishment of localization in cell	GO_BP	AAAS,ABCA1,ABCE1,ABL1,ACAA1,ACACA,ACD,ACOT2,ACOT8,ACOX1,ACOX2,ACOX3,ACTG1,ACTN4,ACTR10,ACTR1A,ACTR2,ACTR3,ADORA1,ADRA2A,AFTPH,AGAP3,AGK,AGPS,AHCYL1,AIP,AKAP12,AKAP13,AKAP8L,AKT1,AKTIP,ALKBH5,ALS2,AMACR,ANGPT1,ANKFY1,ANKRD27,ANKRD28,ANKRD50,ANKRD54,ANP32B,ANXA2,ANXA2P2,AP1B1,AP1G1,AP1M1,AP1S1,AP1S2,AP2A1,AP2A2,AP2B1,AP2M1,AP2S1,AP3B1,AP3D1,AP3M1,AP3M2,AP3S1,AP3S2,AP4B1,AP4E1,APP,APPBP2,ARCN1,ARF1,…
GO:0043412	1.04264e-66	1.86808	1507.98	1980	4019	macromolecule modification	GO_BP	A4GALT,AAK1,AARS,AARS2,AATK,ABCA1,ABHD12,ABI1,ABI2,ABL1,ABL2,ACER2,ACP1,ACSL1,ACTB,ACTL6A,ACTR8,ACVR1,ACVR1B,ACVR2A,ADAM10,ADAM17,ADAM9,ADAR,ADARB1,ADCK1,ADCK2,ADCK5,ADH5,ADM2,ADNP,ADORA1,ADRA2A,ADRM1,AGA,AGBL5,AGTPBP1,AIDA,AIF1,AIMP2,AKAP13,AKAP8,AKAP8L,AKT1,AKT1S1,AKTIP,ALG1,ALG10B,ALG11,ALG13,ALG14,ALG3,ALG5,ALG6,ALG8,ALG9,ALKBH1,ALKBH2,ALKBH3,ALKBH5,ALPK2,ALS2,AMFR,ANAPC1,ANAPC10,ANAPC11,ANAP…
GO:0006725	6.39408e-55	1.66114	2198.38	2675	5911	cellular aromatic compound metabolic process	GO_BP	AADAT,AARS,AARS2,AARSD1,AASS,AATF,ABCB6,ABCC1,ABCE1,ABHD14B,ABL1,ABT1,ACAA1,ACACA,ACAT1,ACBD6,ACD,ACIN1,ACLY,ACOT1,ACOT2,ACOT7,ACOT8,ACOT9,ACSF2,ACSL1,ACSL3,ACSL4,ACSS2,ACTA2,ACTL6A,ACTN1,ACTN4,ACTR2,ACTR3,ACTR8,ACTRT1,ACVR1,ACVR1B,ACVR2A,ADA,ADAL,ADAR,ADARB1,ADAT1,ADCY3,ADCY6,ADCY7,ADCY9,ADK,ADM,ADNP,ADNP2,ADPGK,ADRM1,ADSL,ADSS,AEBP1,AEBP2,AEN,AES,AFF1,AFF4,AFMID,AGPAT1,AGPAT2,AGPAT4,AGPAT5,AGRN…
GO:0046483	1.17044e-54	1.66793	2118.69	2589	5721	heterocycle metabolic process	GO_BP	AADAT,AARS,AARS2,AARSD1,AASS,AATF,ABCB6,ABCC1,ABCE1,ABHD14B,ABL1,ABT1,ACACA,ACAT1,ACBD6,ACD,ACIN1,ACLY,ACOT1,ACOT2,ACOT7,ACOT8,ACOT9,ACSF2,ACSL1,ACSL3,ACSL4,ACSS2,ACTA2,ACTL6A,ACTN1,ACTN4,ACTR2,ACTR3,ACTR8,ACTRT1,ACVR1,ACVR1B,ACVR2A,ADA,ADAL,ADAR,ADARB1,ADAT1,ADCY3,ADCY6,ADCY7,ADCY9,ADK,ADM,ADNP,ADNP2,ADPGK,ADRM1,ADSL,ADSS,AEBP1,AEBP2,AEN,AES,AFF1,AFF4,AFMID,AGPAT1,AGPAT2,AGPAT4,AGPAT5,AGRN,AHCTF…
GO:0043043	1.20771e-54	3.33436	271.588	474	721	peptide biosynthetic process	GO_BP	AARS,AARS2,AARSD1,AASDH,ABCE1,ABCF1,ABTB1,ACO1,AIMP2,AIRE,AKT1,ALKBH1,ANG,APEH,APP,ATF4,ATXN2,AURKAIP1,BCL3,BTG2,C12orf65,C1QBP,CALR,CAPRIN1,CAPRIN2,CARS,CARS2,CASC3,CCL5,CDC123,CDK4,CDK5RAP1,CHCHD1,CIRBP,CNDP2,CNOT1,CNOT10,CNOT2,CNOT6,CNOT7,CNOT8,COPS5,CPEB2,CPEB3,CYFIP1,DALRD3,DAP3,DAPK3,DARS,DARS2,DDX1,DDX3X,DENR,DHPS,DHX29,DHX33,DHX36,DHX9,DNAJC1,DNAJC24,DNAJC3,DPH2,DPH3,DPH5,EARS2,EEF1A1,EEF…
GO:1901576	2.08064e-53	1.75589	1491.19	1907	4192	organic substance biosynthetic process	GO_BP	A4GALT,AACS,AARS,AARS2,AARSD1,AASDH,AASDHPPT,AASS,AATF,ABCA1,ABCB6,ABCC5,ABCD3,ABCE1,ABCF1,ABHD14B,ABHD2,ABHD5,ABHD6,ABL1,ABT1,ABTB1,ACAA2,ACACA,ACADM,ACADVL,ACAT1,ACAT2,ACBD3,ACCS,ACD,ACER2,ACLY,ACO1,ACOT7,ACOT8,ACOX2,ACSL1,ACSL3,ACSL4,ACSS2,ACTA2,ACTL6A,ACTN1,ACTN4,ACTR2,ACTR3,ACTRT1,ACVR1,ACVR1B,ACVR2A,ADA,ADAL,ADCY3,ADCY6,ADCY7,ADCY9,ADIPOR1,ADIPOR2,ADK,ADM,ADNP,ADNP2,ADPGK,ADRM1,ADSL,ADSS,AE…
GO:1901360	9.32287e-51	1.6281	2212.75	2670	5975	organic cyclic compound metabolic process	GO_BP	AADAT,AARS,AARS2,AARSD1,AASS,AATF,ABCA1,ABCB6,ABCC1,ABCE1,ABHD14B,ABL1,ABT1,ACAA1,ACAA2,ACACA,ACADVL,ACAT1,ACAT2,ACBD3,ACBD6,ACD,ACIN1,ACLY,ACOT1,ACOT2,ACOT7,ACOT8,ACOT9,ACOX2,ACSF2,ACSL1,ACSL3,ACSL4,ACSS2,ACTA2,ACTL6A,ACTN1,ACTN4,ACTR2,ACTR3,ACTR8,ACTRT1,ACVR1,ACVR1B,ACVR2A,ADA,ADAL,ADAR,ADARB1,ADAT1,ADCY3,ADCY6,ADCY7,ADCY9,ADK,ADM,ADNP,ADNP2,ADPGK,ADRM1,ADSL,ADSS,AEBP1,AEBP2,AEN,AES,AFF1,AFF4,A…
GO:1901565	5.81201e-50	2.44014	452.331	698	1202	organonitrogen compound catabolic process	GO_BP	AADAT,AASS,ABHD12,ACAD8,ACAT1,ACOT7,ADA,ADAL,ADAM9,ADO,ADRA2A,ADRM1,AFMID,AGAP3,AGRN,AHCY,AKT1,ALAD,ALDH1L2,ALDH4A1,ALDH6A1,ALDH7A1,AMFR,ANAPC1,ANAPC10,ANAPC11,ANAPC4,ANAPC5,ANAPC7,ANKIB1,ANKZF1,ANPEP,ANXA2,ANXA2P2,AP2A1,AP2A2,AP2B1,AP2M1,AP2S1,APOBEC3C,APOBEC3F,APOBEC3G,ARAF,ARIH1,ARIH2,ARMC8,ARNTL,ARRB1,ARSB,ATE1,ATG4B,ATG7,ATP13A2,ATP2B4,ATXN3,AUH,AUP1,AURKA,AXIN1,AZIN1,BACE1,BACE2,BAG2,BAG5,B…
GO:0090304	2.20181e-41	1.56453	1993.25	2395	5339	nucleic acid metabolic process	GO_BP	AARS,AARS2,AARSD1,AATF,ABCE1,ABHD14B,ABL1,ABT1,ACD,ACIN1,ACTA2,ACTL6A,ACTN1,ACTN4,ACTR2,ACTR3,ACTR8,ACTRT1,ACVR1,ACVR1B,ACVR2A,ADAR,ADARB1,ADAT1,ADNP,ADNP2,ADRM1,AEBP1,AEBP2,AEN,AES,AFF1,AFF4,AGRN,AHCTF1,AHCYL1,AHI1,AHNAK,AHNAK2,AHR,AIFM1,AIMP2,AIP,AIRE,AKAP8L,AKIRIN2,AKNA,AKT1,ALKBH1,ALKBH2,ALKBH3,ALKBH5,ALX1,ANG,ANGEL2,ANKRD16,ANKRD17,ANKRD33,ANKRD49,APAF1,APBB3,APEX1,APEX2,APOBEC3C,APOBEC3F,AP…
GO:0070647	2.27259e-40	2.5922	308.597	493	828	protein modification by small protein conjugation or removal	GO_BP	ABL1,ACTB,ACTL6A,ACTR8,ADRM1,AIMP2,AKT1,AMFR,ANAPC1,ANAPC10,ANAPC11,ANAPC13,ANAPC4,ANAPC5,ANAPC7,ANGPT1,ANKIB1,ARIH1,ARIH2,ARNT,ARRB1,ARRDC3,ASB1,ASB3,ASB6,ASB7,ASB8,ASXL1,ASXL2,ATG10,ATG3,ATG5,ATG7,ATXN3,ATXN7L3,AVPR2,AXIN1,BAG2,BAG5,BAP1,BARD1,BCL10,BCOR,BECN1,BFAR,BIRC2,BIRC3,BIRC6,BLMH,BMI1,BRCC3,BTBD1,CAND1,CAV1,CBFB,CBL,CBLB,CBLL1,CBX4,CCNA2,CCNB1IP1,CCNF,CDC14B,CDC16,CDC20,CDC23,CDC26,CDC3…
GO:0034655	5.89247e-39	3.30232	191.53	335	509	nucleobase-containing compound catabolic process	GO_BP	ACAT1,ACOT7,ADA,ADAL,ADPGK,AHCY,AIFM1,AKT1,ALDOA,ALDOC,ANGEL2,APAF1,APEX1,APOBEC3C,APOBEC3F,APOBEC3G,ARNT,ATM,AXIN2,BAX,BPGM,BTG2,CARHSP1,CASC3,CASP3,CIRBP,CNOT1,CNOT10,CNOT2,CNOT4,CNOT6,CNOT7,CNOT8,CPEB3,CSDE1,DCP1A,DCP2,DCPS,DCTPP1,DDIT4,DDX5,DEDD2,DERA,DFFA,DFFB,DHX34,DHX36,DHX9,DICER1,DIS3L,DIS3L2,DKC1,DNASE1L1,DNASE2,DPYD,DUT,ECD,EDC3,EDC4,EIF3E,EIF4A3,EIF4G1,EIF6,ENDOG,ENO1,ENO2,ENPP1,ENTPD…
GO:0044267	4.71929e-38	2.46006	302.608	484	890	cellular protein metabolic process	GO_BP	A4GALT,AAK1,AARS,AARS2,AARSD1,AATK,ABCA1,ABCE1,ABCF1,ABHD12,ABI1,ABI2,ABL1,ABL2,ABTB1,ACER2,ACO1,ACP1,ACSL1,ACTB,ACTL6A,ACTR8,ACVR1,ACVR1B,ACVR2A,ADAM10,ADAM17,ADAM9,ADAR,ADARB1,ADCK1,ADCK2,ADCK5,ADH5,ADM2,ADNP,ADORA1,ADRA2A,ADRM1,AFG3L2,AGA,AGAP3,AGBL5,AGTPBP1,AIDA,AIF1,AIFM1,AIMP2,AIRE,AKAP13,AKAP8,AKAP8L,AKIRIN2,AKT1,AKT1S1,AKTIP,ALAD,ALG1,ALG10B,ALG11,ALG13,ALG14,ALG3,ALG5,ALG6,ALG8,ALG9,ALKB…
GO:0044265	5.58834e-38	4.46913	117.855	231	324	cellular macromolecule catabolic process	GO_BP	ADRM1,AGAP3,AIFM1,AKT1,ALAD,AMFR,ANAPC1,ANAPC10,ANAPC11,ANAPC4,ANAPC5,ANAPC7,ANGEL2,ANKIB1,ANKZF1,ANXA2,ANXA2P2,AP2A1,AP2A2,AP2B1,AP2M1,AP2S1,APAF1,APEX1,ARAF,ARIH1,ARIH2,ARMC8,ARNTL,ARRB1,ATE1,ATM,ATP13A2,ATXN3,AUP1,AURKA,AXIN1,AXIN2,BAG2,BAG5,BAP1,BAX,BBS7,BCAP31,BFAR,BIRC2,BIRC6,BNIP3,BNIP3L,BTG2,BUB3,C17orf97,CAPN2,CARHSP1,CASC3,CASP3,CAV1,CBL,CCDC115,CCDC22,CCDC47,CCNB1,CCNF,CD2AP,CD81,CDC16…
GO:0072594	3.10227e-37	5.45744	96.0696	196	258	establishment of protein localization to organelle	GO_BP	ACAA1,ACD,ACOT2,ACOT8,ACOX1,ACOX2,ACOX3,AGAP3,AGK,AGPS,AIP,AKT1,AMACR,ANGPT1,AP3B1,AP3D1,AP3M1,ARIH2,ARNTL,ASNA1,BAD,BAG3,BAG4,BAP1,BAX,BBC3,BCL3,BCL6,BID,BMP4,BNIP3L,CALM1,CALM3,CBLB,CCT2,CCT3,CCT4,CCT5,CCT6A,CCT7,CCT8,CHCHD4,CHMP4A,CHMP4B,CRAT,CROT,CSE1L,CSNK2A2,DDIT3,DECR2,DHRS4,DKC1,DMAP1,DNAJA1,DNAJC15,DNAJC19,DNLZ,ECH1,ECT2,EFCAB7,FBXO7,FBXW7,FIS1,FLNA,GAS6,GLI3,GNPAT,GNPTAB,GNPTG,GOSR2,GRP…
GO:0044419	1.18154e-36	3.05663	202.815	346	542	interspecies interaction between organisms	GO_BP	AAAS,ABCE1,ABI1,ABI2,ACOT8,ADAR,ADARB1,ANKRD17,ANPEP,ANXA2,ANXA2P2,AP1B1,AP1G1,AP1M1,AP1S1,AP1S2,AP2A1,AP2A2,AP2B1,AP2M1,AP2S1,AP3M1,APOBEC3C,APOBEC3F,APOBEC3G,ARF1,ATG16L1,ATG5,ATG7,ATP6V0C,ATP6V1H,AXL,AZI2,B2M,BAD,BANF1,BAX,BCL2L1,BECN1,BIN1,BNIP3,BNIP3L,BRD2,C19orf66,C1QBP,CALCOCO2,CALM1,CALM2,CALM3,CAMLG,CARM1,CAV1,CAV2,CBL,CBLL1,CBX5,CCDC86,CCL2,CCL5,CCNA2,CCNK,CCNT2,CD46,CD81,CDC42,CDK9,CEN…
GO:0044085	1.42047e-36	1.69392	1025.61	1324	2779	cellular component biogenesis	GO_BP	AAMP,AARS2,AASS,AATF,ABCA1,ABCC4,ABCE1,ABI2,ABL1,ABT1,ACACA,ACAD9,ACAT1,ACD,ACSL3,ACTB,ACTG1,ACTN1,ACTN4,ACTR1A,ACTR2,ACTR3,ADAR,ADD1,ADD3,ADNP,ADRM1,ADSL,AGRN,AHCTF1,AHI1,AHNAK,AIF1,AIF1L,AIMP2,AKAP13,AKIRIN1,ALAD,ALDH1A3,ALDOA,AMFR,ANG,ANGPT1,ANGPTL4,ANKRA2,ANKRD27,ANKRD28,ANLN,ANO6,ANP32B,ANTXR1,ANXA2,ANXA2P2,ANXA5,ANXA6,AP2B1,AP2S1,APAF1,APIP,APP,ARAP1,ARF1,ARFGEF1,ARHGEF10,ARHGEF2,ARHGEF6,AR…
GO:0071702	1.49926e-36	1.73497	921.742	1207	2474	organic substance transport	GO_BP	AAAS,AACS,AAGAB,ABCA1,ABCB6,ABCB7,ABCB9,ABCC1,ABCC4,ABCC5,ABCD3,ABCE1,ABL1,ACAA1,ACACA,ACD,ACOT2,ACOT8,ACOX1,ACOX2,ACOX3,ACSL1,ACSL3,ACSL4,ACTB,ACTN4,ADA,ADAM9,ADIPOR2,ADORA1,ADRA2A,AFTPH,AGAP3,AGK,AGPS,AHCTF1,AHCYL1,AIP,AKAP12,AKAP8,AKAP8L,AKT1,AKTIP,ALKBH5,AMACR,ANG,ANGPT1,ANKRD27,ANKRD50,ANO6,ANP32B,ANXA1,ANXA2,ANXA2P2,ANXA5,AP1B1,AP1G1,AP1M1,AP1S1,AP1S2,AP2A1,AP2A2,AP2B1,AP2M1,AP2S1,AP3B1,AP3…
GO:0006413	2.43522e-33	16.2877	43.8877	106	117	translational initiation	GO_BP	ABCE1,ALKBH1,ATF4,CCL5,CDC123,COPS5,DDX1,DDX3X,DENR,DHX29,DHX33,DNAJC3,EIF1,EIF1AX,EIF1B,EIF2A,EIF2AK1,EIF2AK2,EIF2AK3,EIF2AK4,EIF2B1,EIF2B2,EIF2B3,EIF2B4,EIF2B5,EIF2S1,EIF2S2,EIF2S3,EIF3A,EIF3B,EIF3C,EIF3CL,EIF3D,EIF3E,EIF3F,EIF3G,EIF3H,EIF3I,EIF3J,EIF3K,EIF3L,EIF3M,EIF4A1,EIF4A2,EIF4B,EIF4E2,EIF4E3,EIF4EBP1,EIF4EBP2,EIF4EBP3,EIF4G1,EIF4G2,EIF4G3,EIF4H,EIF5,EIF5B,EIF6,GLE1,HABP4,HSPB1,KHDRBS1,LA…
GO:0070972	3.74186e-33	10.0114	54.9957	125	146	protein localization to endoplasmic reticulum	GO_BP	ANKRD13C,ASNA1,BCAP29,BCAP31,CHMP4A,CHMP4B,DDRGK1,GBF1,GPAA1,HSPA5,INSIG1,KDELR1,KDELR2,KDELR3,OS9,PMM1,PMM2,PPP1R15A,RAB10,RAB3GAP1,RAB3GAP2,RER1,RN7SL1,RPL10A,RPL11,RPL12,RPL13,RPL13A,RPL14,RPL15,RPL17,RPL18,RPL18A,RPL19,RPL21,RPL22,RPL23,RPL23A,RPL24,RPL26,RPL27,RPL27A,RPL28,RPL29,RPL3,RPL30,RPL31,RPL32,RPL34,RPL35,RPL35A,RPL36,RPL36A,RPL37,RPL37A,RPL38,RPL39,RPL4,RPL41,RPL5,RPL6,RPL7,RPL7A,RP…
GO:0016032	5.49006e-33	3.90875	123.447	230	332	viral process	GO_BP	AAAS,ABCE1,ABI1,ABI2,ACOT8,ADAR,ADARB1,ANKRD17,ANPEP,ANXA2,ANXA2P2,AP1B1,AP1G1,AP1M1,AP1S1,AP1S2,AP2A1,AP2A2,AP2B1,AP2M1,AP2S1,AP3M1,APOBEC3C,APOBEC3F,APOBEC3G,ARF1,ATG16L1,ATG5,ATG7,ATP6V0C,ATP6V1H,AXL,AZI2,B2M,BAD,BANF1,BAX,BCL2L1,BECN1,BIN1,BNIP3,BNIP3L,BRD2,C19orf66,C1QBP,CALCOCO2,CAMLG,CARM1,CAV1,CAV2,CBX5,CCDC86,CCL2,CCL5,CCNA2,CCNK,CCNT2,CD46,CD81,CDC42,CDK9,CENPA,CFH,CFL1,CFLAR,CHD1,CHD6,…
GO:0000184	8.70115e-33	16.0311	43.6796	105	116	nuclear-transcribed mRNA catabolic process, nonsense-mediated decay	GO_BP	CASC3,DCP1A,DCP2,DHX34,EIF3E,EIF4A3,EIF4G1,ETF1,EXOSC10,GSPT1,GSPT2,MAGOH,NBAS,NCBP1,NCBP2,PABPC1,PARN,PNRC2,PPP2CA,PPP2R1A,PPP2R2A,RNPS1,RPL10A,RPL11,RPL12,RPL13,RPL13A,RPL14,RPL15,RPL17,RPL18,RPL18A,RPL19,RPL21,RPL22,RPL23,RPL23A,RPL24,RPL26,RPL27,RPL27A,RPL28,RPL29,RPL3,RPL30,RPL31,RPL32,RPL34,RPL35,RPL35A,RPL36,RPL36A,RPL37,RPL37A,RPL38,RPL39,RPL4,RPL41,RPL5,RPL6,RPL7,RPL7A,RPL8,RPL9,RPLP0,RP…
GO:0070125	6.49276e-31	35.1617	33.1481	84	88	mitochondrial translational elongation	GO_BP	AURKAIP1,CHCHD1,DAP3,ERAL1,GFM1,MRPL1,MRPL10,MRPL11,MRPL12,MRPL13,MRPL14,MRPL15,MRPL16,MRPL17,MRPL18,MRPL19,MRPL2,MRPL20,MRPL21,MRPL22,MRPL23,MRPL24,MRPL27,MRPL28,MRPL3,MRPL30,MRPL32,MRPL33,MRPL34,MRPL35,MRPL36,MRPL37,MRPL38,MRPL39,MRPL4,MRPL40,MRPL41,MRPL42,MRPL43,MRPL44,MRPL45,MRPL46,MRPL47,MRPL48,MRPL49,MRPL50,MRPL51,MRPL52,MRPL53,MRPL54,MRPL55,MRPL9,MRPS10,MRPS11,MRPS12,MRPS14,MRPS15,MRPS16,M…
GO:0070126	7.28795e-30	28.1269	33.5248	84	89	mitochondrial translational termination	GO_BP	AURKAIP1,CHCHD1,DAP3,ERAL1,GFM2,MRPL1,MRPL10,MRPL11,MRPL12,MRPL13,MRPL14,MRPL15,MRPL16,MRPL17,MRPL18,MRPL19,MRPL2,MRPL20,MRPL21,MRPL22,MRPL23,MRPL24,MRPL27,MRPL28,MRPL3,MRPL30,MRPL32,MRPL33,MRPL34,MRPL35,MRPL36,MRPL37,MRPL38,MRPL39,MRPL4,MRPL40,MRPL41,MRPL42,MRPL43,MRPL44,MRPL45,MRPL46,MRPL47,MRPL48,MRPL49,MRPL50,MRPL51,MRPL52,MRPL53,MRPL54,MRPL55,MRPL9,MRPS10,MRPS11,MRPS12,MRPS14,MRPS15,MRPS16,M…
GO:0051179	3.74343e-29	1.54093	1341.52	1628	3618	localization	GO_BP	AAAS,AACS,AAGAB,AAK1,AAMP,ABCA1,ABCB10,ABCB6,ABCB7,ABCB9,ABCC1,ABCC10,ABCC4,ABCC5,ABCD3,ABCE1,ABCF1,ABHD2,ABHD5,ABHD6,ABI1,ABI2,ABL1,ABL2,ABR,ACAA1,ACAA2,ACACA,ACAP2,ACD,ACLY,ACO1,ACOT2,ACOT8,ACOX1,ACOX2,ACOX3,ACSL1,ACSL3,ACSL4,ACTB,ACTG1,ACTN1,ACTN4,ACTR10,ACTR1A,ACTR1B,ACTR2,ACTR3,ACVR1,ACVR1B,ADA,ADAM10,ADAM15,ADAM17,ADAM9,ADAMTS1,ADARB1,ADCY3,ADD1,ADD3,ADIPOR1,ADIPOR2,ADM,ADORA1,ADRA2A,AFG3L2…
GO:0051169	8.59519e-28	3.2655	135.606	237	360	nuclear transport	GO_BP	AAAS,ABCE1,AGAP3,AHCYL1,AKAP13,AKAP8L,AKT1,ALKBH5,ANGPT1,ANKRD54,ANP32B,ARNTL,ATXN1,BAG3,BANF1,BARD1,BCCIP,BCL3,BCL6,BMP4,CALR,CAMK1,CASC3,CBLB,CDC40,CDK5,CPSF1,CPSF2,CPSF3,CPSF4,CSE1L,CTDSPL2,DDX19B,DHX38,DHX9,DMAP1,DNAJC27,DUSP16,ECT2,EFCAB7,EGR2,EIF4A3,EIF5A,EIF6,EMD,ENY2,FBXO22,FIP1L1,FLNA,FYTTD1,GAS6,GEMIN4,GEMIN5,GEMIN6,GEMIN8,GLE1,GLI3,GSK3B,HDAC3,HEATR3,HMGA1,HNRNPA1,HNRNPA2B1,HSP90AB1,HT…
GO:0006614	1.93357e-24	12.6387	35.3835	83	94	SRP-dependent cotranslational protein targeting to membrane	GO_BP	RN7SL1,RPL10A,RPL11,RPL12,RPL13,RPL13A,RPL14,RPL15,RPL17,RPL18,RPL18A,RPL19,RPL21,RPL22,RPL23,RPL23A,RPL24,RPL26,RPL27,RPL27A,RPL28,RPL29,RPL3,RPL30,RPL31,RPL32,RPL34,RPL35,RPL35A,RPL36,RPL36A,RPL37,RPL37A,RPL38,RPL39,RPL4,RPL41,RPL5,RPL6,RPL7,RPL7A,RPL8,RPL9,RPLP0,RPLP1,RPLP2,RPS10,RPS11,RPS12,RPS13,RPS14,RPS15,RPS15A,RPS16,RPS17,RPS18,RPS19,RPS2,RPS20,RPS21,RPS23,RPS24,RPS25,RPS26,RPS27,RPS27A,…
GO:0006986	2.65529e-23	5.078	63.6594	127	169	response to unfolded protein	GO_BP	ACADVL,ADD1,AMFR,ARFGAP1,ASNA1,ASNS,ATF3,ATF4,ATF6,ATF6B,ATP6V0D1,BAK1,BAX,BFAR,BOK,CALR,CCL2,CCND1,CDK5RAP3,COPS5,CREB3,CREB3L2,CTDSP2,CTH,CUL7,CXXC1,DAXX,DCTN1,DDIT3,DERL1,DERL2,DNAJA1,DNAJB1,DNAJB11,DNAJB2,DNAJB4,DNAJB5,DNAJB9,DNAJC3,DNAJC4,EDEM1,EDEM2,EDEM3,EIF2AK2,EIF2AK3,EIF2S1,EP300,ERN1,EXTL2,EXTL3,FAF2,FBXO6,FICD,FKBP14,GFPT1,GOSR2,HDGF,HERPUD1,HERPUD2,HSP90AA1,HSP90AB1,HSP90B1,HSPA13,HS…
GO:0006886	1.33533e-22	2.91533	126.153	215	347	intracellular protein transport	GO_BP	AAAS,ABCE1,ACAA1,ACD,ACOT2,ACOT8,ACOX1,ACOX2,ACOX3,ADORA1,AGAP3,AGK,AGPS,AHCYL1,AIP,AKAP12,AKAP8L,AKT1,ALKBH5,AMACR,ANGPT1,ANP32B,AP1B1,AP1G1,AP1M1,AP1S1,AP1S2,AP2A1,AP2A2,AP2B1,AP2M1,AP2S1,AP3B1,AP3D1,AP3M1,AP3M2,AP3S1,AP3S2,AP4B1,AP4E1,APPBP2,ARCN1,ARF1,ARF3,ARF4,ARF5,ARFGAP3,ARFIP1,ARHGEF2,ARIH2,ARL1,ARL4A,ARL4C,ARL5A,ARL5B,ARL6IP1,ARNTL,ASNA1,ASPSCR1,ATG3,ATG4C,ATP13A2,ATP1B1,AUP1,B3GAT3,BAG3…
GO:0000278	3.66859e-22	2.86166	130.345	219	352	mitotic cell cycle	GO_BP	AATF,ABL1,ACD,ACTR1A,ACVR1,ACVR1B,ADAMTS1,AIF1,AKAP8,AKAP8L,ANAPC1,ANAPC11,ANAPC4,ANAPC5,ANGEL2,ANKLE2,ANKRD17,ANLN,ANXA1,APEX1,APP,ARF1,ARHGEF10,ARHGEF2,ARID3A,ARPP19,ASNS,ATF2,ATM,AURKA,AURKAIP1,AZI2,BANF1,BAX,BBS4,BCAT1,BCCIP,BCL2L1,BCL6,BECN1,BID,BIN3,BMP4,BRD7,BRSK1,BTG1,BTG2,BTG3,BUB3,CALM2,CALM3,CARM1,CASP2,CAV2,CCL2,CCNA2,CCNB1,CCNB2,CCND1,CCND2,CCND3,CCNE1,CCNF,CCNG1,CCNG2,CCNI,CCNY,CDC1…
GO:0006403	4.48818e-22	4.0372	77.8169	146	207	RNA localization	GO_BP	AAAS,ABCE1,AHCTF1,AKAP8L,ALKBH5,ATM,ATXN2,BCCIP,BICD2,CASC3,CCT2,CCT3,CCT4,CCT5,CCT6A,CCT7,CCT8,CDC40,CKAP5,CPSF1,CPSF2,CPSF3,CPSF4,DCP2,DDX19A,DDX19B,DHX36,DHX38,DHX9,DKC1,EIF4A3,EIF5A,EIF5A2,EIF6,ENY2,EXOSC10,EXOSC2,EXOSC3,FBL,FIP1L1,FLOT1,FYTTD1,G3BP2,GLE1,HNRNPA1,HNRNPA2B1,HNRNPA3,HNRNPU,IGF2BP2,IWS1,KHDRBS1,KHSRP,LRPPRC,LTV1,MAGOH,MCM3AP,MEX3D,MRPL18,MVP,MYO1C,NAF1,NCBP1,NCBP2,NHP2,NMD3,NOL6…
GO:0048518	4.09135e-21	1.36518	2056.73	2338	5498	positive regulation of biological process	GO_BP	AACS,AAK1,AAMP,AATF,ABCA1,ABCC4,ABHD14B,ABHD5,ABHD6,ABI1,ABI2,ABI3BP,ABL1,ABL2,ABR,ABT1,ACACA,ACD,ACER2,ACIN1,ACLY,ACOX2,ACSL1,ACSL3,ACTA2,ACTB,ACTG1,ACTL6A,ACTN1,ACTN4,ACTR2,ACTR3,ACVR1,ACVR1B,ACVR2A,ADA,ADAM10,ADAM12,ADAM17,ADAM19,ADAM9,ADAMTS1,ADAMTSL4,ADAR,ADARB1,ADD1,ADIPOR1,ADIPOR2,ADM,ADM2,ADNP,ADNP2,ADORA1,ADRA2A,ADRM1,AES,AGGF1,AGPAT1,AGPAT2,AGRN,AHCYL1,AHI1,AHR,AIF1,AIFM1,AIMP2,AIP,AIRE…
GO:0000375	6.23468e-21	2.67363	142.01	231	377	RNA splicing, via transesterification reactions	GO_BP	AQR,BCAS2,BUD13,BUD31,C1QBP,C9orf78,CASC3,CD2BP2,CDC40,CDC5L,CHERP,CIRBP,CLNS1A,CLP1,CPSF1,CPSF2,CPSF3,CPSF4,CSTF2,CSTF3,CTNNBL1,CWC15,DAZAP1,DBR1,DCPS,DDX1,DDX17,DDX23,DDX41,DDX42,DDX46,DDX5,DHX15,DHX16,DHX35,DHX38,DHX40,DHX9,DNAJC8,DYRK1A,EFTUD2,EIF4A3,FAM172A,FIP1L1,FRG1,FUS,GEMIN4,GEMIN5,GEMIN6,GEMIN8,GPKOW,GTF2F1,GTF2F2,HNRNPA0,HNRNPA1,HNRNPA2B1,HNRNPA3,HNRNPC,HNRNPD,HNRNPF,HNRNPH1,HNRNPH2,H…
GO:0006996	1.19853e-20	2.05305	246.131	364	711	organelle organization	GO_BP	AARS2,ABCA1,ABCC4,ABCD3,ABI1,ABI2,ABL1,ABL2,ABR,ABT1,ACAA1,ACAA2,ACAD9,ACD,ACIN1,ACOT2,ACOT8,ACOX1,ACOX2,ACOX3,ACP2,ACTB,ACTG1,ACTL6A,ACTN1,ACTN4,ACTR1A,ACTR2,ACTR3,ACTR6,ACTR8,ADD1,ADD3,ADRA2A,AEBP2,AFAP1,AFG3L2,AGK,AGPS,AGRN,AGTPBP1,AHCTF1,AHI1,AIF1,AIF1L,AIFM1,AIP,AKAP13,AKAP8,AKAP8L,AKT1,AKTIP,ALDOA,ALKBH7,ALS2,AMACR,AMOTL2,ANAPC1,ANAPC11,ANAPC4,ANAPC5,ANG,ANKFY1,ANKLE2,ANKRD27,ANKRD28,ANLN,A…
GO:0034660	4.76645e-20	3.73358	76.4442	141	206	ncRNA metabolic process	GO_BP	AARS,AARS2,AARSD1,ABT1,ADAR,ADAT1,AIMP2,ALKBH1,ANG,ANKRD16,BCDIN3D,BMS1,BOP1,BYSL,C9orf64,CARS,CARS2,CCNK,CCNT2,CDK5RAP1,CDK7,CDK9,CLP1,CPSF3,CTU2,DALRD3,DARS,DARS2,DDX1,DDX17,DDX21,DDX27,DDX47,DDX49,DDX51,DDX52,DDX56,DEDD2,DGCR8,DHX37,DICER1,DIS3L,DIS3L2,DKC1,DPH3,DTD1,DUS1L,DUS3L,DUS4L,EARS2,EBNA1BP2,EEF1E1,EIF4A3,ELAC2,ELL,ELL2,ELP2,ELP3,ELP4,EMG1,EPRS,ERI1,ERI3,EXOSC1,EXOSC10,EXOSC2,EXOSC3,EX…
GO:0015931	6.06664e-19	3.41317	83.1396	148	221	nucleobase-containing compound transport	GO_BP	AAAS,ABCE1,ADORA1,AHCTF1,AKAP8L,ALKBH5,ATXN2,BCCIP,BICD2,CASC3,CDC40,CKAP5,CPSF1,CPSF2,CPSF3,CPSF4,DDX19A,DDX19B,DHX38,DHX9,EIF4A3,EIF5A,EIF5A2,EIF6,ENY2,FIP1L1,FLOT1,FYTTD1,G3BP2,GLE1,HNRNPA1,HNRNPA2B1,HNRNPA3,HNRNPU,IGF2BP2,IWS1,KHDRBS1,KHSRP,LRPPRC,LTV1,MAGOH,MCM3AP,MRPL18,MVP,MYO1C,NCBP1,NCBP2,NMD3,NOL6,NUP107,NUP133,NUP153,NUP155,NUP160,NUP188,NUP205,NUP214,NUP35,NUP37,NUP43,NUP50,NUP54,NUP6…
GO:0032774	1.32474e-18	1.47773	892.678	1087	2411	RNA biosynthetic process	GO_BP	AATF,ABHD14B,ABL1,ABT1,ACTA2,ACTL6A,ACTN1,ACTN4,ACTR2,ACTR3,ACTRT1,ACVR1,ACVR1B,ACVR2A,ADNP,ADNP2,ADRM1,AEBP1,AEBP2,AES,AFF1,AFF4,AGRN,AHCTF1,AHI1,AHR,AIP,AIRE,AKAP8L,AKIRIN2,AKNA,AKT1,ALX1,ANG,ANKRD33,ANKRD49,APBB3,APEX1,APP,ARF4,ARHGEF2,ARID1A,ARID3A,ARID4A,ARID4B,ARID5B,ARL2BP,ARMCX3,ARNT,ARNT2,ARNTL,ARRB1,ASCC1,ASCC2,ASF1A,ASH2L,ASXL1,ASXL2,ATAD2,ATF1,ATF2,ATF3,ATF4,ATF5,ATF6,ATF6B,ATM,ATMIN,…
GO:0035967	1.69906e-18	5.13426	48.9189	98	130	cellular response to topologically incorrect protein	GO_BP	ACADVL,ADD1,AMFR,ANKZF1,ARFGAP1,ASNA1,ASNS,ATF3,ATF4,ATF6,ATF6B,ATP6V0D1,ATXN3,BAK1,BAX,BFAR,BOK,CALR,CCL2,CCND1,CDK5RAP3,COPS5,CREB3,CREB3L2,CTDSP2,CTH,CUL7,CXXC1,DAXX,DCTN1,DDIT3,DERL1,DERL2,DNAJB11,DNAJB12,DNAJB9,DNAJC3,EDEM1,EIF2AK2,EIF2AK3,EIF2S1,EP300,ERN1,EXTL2,EXTL3,FICD,FKBP14,GFPT1,GOSR2,HDAC6,HDGF,HERPUD1,HSP90B1,HSPA13,HSPA14,HSPA1A,HSPA1B,HSPA5,HSPA8,HSPA9,HYOU1,KDELR3,KLHDC3,LMNA,MB…
GO:1901564	2.06176e-18	1.41112	1220.15	1438	3633	organonitrogen compound metabolic process	GO_BP	A4GALT,AADAT,AAK1,AARS,AARS2,AARSD1,AASDH,AASDHPPT,AASS,AATF,AATK,ABCA1,ABCB6,ABCC1,ABCC5,ABCE1,ABCF1,ABHD12,ABHD14B,ABHD4,ABI1,ABI2,ABL1,ABL2,ABTB1,ACACA,ACAD8,ACADM,ACAT1,ACBD6,ACCS,ACER2,ACLY,ACO1,ACOT1,ACOT2,ACOT7,ACOT8,ACOT9,ACP1,ACSF2,ACSL1,ACSL3,ACSL4,ACSS2,ACTB,ACTL6A,ACTR8,ACVR1,ACVR1B,ACVR2A,ACY1,ADA,ADAL,ADAM10,ADAM12,ADAM15,ADAM17,ADAM19,ADAM9,ADAMTS1,ADAMTS6,ADAMTSL1,ADAMTSL4,ADAR,AD…
GO:0010557	3.96041e-18	1.55684	641.465	808	1713	positive regulation of macromolecule biosynthetic process	GO_BP	AATF,ABHD14B,ABT1,ACD,ACTA2,ACTL6A,ACTN1,ACTN4,ACTR2,ACTR3,ACVR1,ACVR1B,ACVR2A,AGRN,AHI1,AHR,AIP,AIRE,AKAP8L,AKIRIN2,AKNA,AKT1,ALG10B,ALX1,ANKRD49,APEX1,APP,ARF4,ARFGEF1,ARHGEF2,ARID1A,ARID3A,ARID4A,ARID4B,ARID5B,ARL2BP,ARMCX3,ARNT,ARNT2,ARNTL,ARRB1,ASF1A,ASH2L,ASXL1,ASXL2,ATAD2,ATF1,ATF2,ATF3,ATF4,ATF5,ATF6,ATF6B,ATM,ATMIN,ATXN7L3,AUTS2,AXIN1,BAMBI,BANP,BCL10,BCL2L12,BCL3,BCL9,BCL9L,BCLAF1,BEX1,…
GO:0043161	8.62579e-18	4.58287	52.0971	102	140	proteasome-mediated ubiquitin-dependent protein catabolic process	GO_BP	AGAP3,AKT1,AMFR,ANAPC1,ANAPC10,ANAPC11,ANAPC4,ANAPC5,ANAPC7,ANKIB1,ANKZF1,ARAF,ARIH1,ARIH2,ARMC8,ARNTL,ARRB1,ATXN3,AUP1,AURKA,BAG5,BBS7,BCAP31,BFAR,BIRC2,BUB3,CAV1,CCDC47,CCNB1,CCNF,CD2AP,CDC16,CDC20,CDC23,CDC26,CDC34,CDK2,CHFR,CLEC16A,CLOCK,COMMD1,CRBN,CSNK1A1,CSNK1D,CSNK1E,CUL1,CUL4A,DAB2,DDA1,DDB1,DDIT3,DDRGK1,DERL1,DERL2,DET1,DNAJB2,DNAJB9,DNAJC10,DVL1,EDEM1,EDEM2,EDEM3,ERCC8,ERLIN1,ERLIN2,FA…
GO:0006283	1.0164e-17	10.511	27.4979	63	73	transcription-coupled nucleotide-excision repair	GO_BP	AQR,CCNH,CDK7,COPS3,COPS4,COPS5,COPS6,COPS7A,COPS7B,COPS8,CUL4A,CUL4B,DDB1,EP300,ERCC1,ERCC2,ERCC3,ERCC5,ERCC8,GPS1,GTF2H3,GTF2H4,GTF2H5,HMGN1,ISY1,LIG1,LIG3,MNAT1,PCNA,POLD2,POLD3,POLD4,POLR2A,POLR2B,POLR2C,POLR2D,POLR2F,POLR2G,POLR2H,POLR2I,POLR2J,POLR2L,PPIE,PRPF19,RBX1,RFC1,RFC2,RFC3,RFC4,RFC5,RPA1,RPA2,RPA3,RPS27A,TCEA1,UBA52,UBB,UBC,USP7,XAB2,XPA,XRCC1,ZNF830_x000D_
GO:0051254	1.15425e-17	1.57129	593.497	752	1582	positive regulation of RNA metabolic process	GO_BP	AATF,ABHD14B,ABT1,ACTA2,ACTL6A,ACTN1,ACTN4,ACTR2,ACTR3,ACVR1,ACVR1B,ACVR2A,AGRN,AHI1,AHR,AIP,AIRE,AKAP8L,AKIRIN2,AKNA,AKT1,ALX1,ANKRD49,APEX1,APP,ARF4,ARHGEF2,ARID1A,ARID3A,ARID4A,ARID4B,ARID5B,ARL2BP,ARMCX3,ARNT,ARNT2,ARNTL,ARRB1,ASF1A,ASH2L,ASXL1,ASXL2,ATAD2,ATF1,ATF2,ATF3,ATF4,ATF5,ATF6,ATF6B,ATM,ATMIN,ATXN7L3,AUTS2,AXIN1,BAMBI,BANP,BCL10,BCL2L12,BCL3,BCL9,BCL9L,BCLAF1,BEX1,BIRC2,BMP4,BMPR1A,B…
GO:0043687	1.54981e-17	2.48255	135.983	215	361	post-translational protein modification	GO_BP	ADAM10,AGTPBP1,ANKRD9,APLP2,APP,ASB1,ASB3,ASB6,ASB7,ASB8,ATG12,ATG16L1,ATG5,ATG7,BMP4,BTBD1,BTBD6,CALU,CAND1,CCDC22,CCNF,CDH2,CHM,CKAP4,COMMD1,COPS3,COPS4,COPS5,COPS6,COPS7A,COPS7B,COPS8,CRTAP,CST3,CUL1,CUL2,CUL4A,CUL4B,CUL5,CUL7,CUL9,CYR61,DCAF10,DCAF16,DCAF6,DCAF7,DCUN1D1,DCUN1D3,DDA1,DDB1,DNAJC3,DSCC1,EPAS1,ERCC8,FAM20C,FBN1,FBXL12,FBXL15,FBXL18,FBXL20,FBXL3,FBXL5,FBXL7,FBXO10,FBXO11,FBXO17,FB…
GO:0051173	2.94499e-17	1.59299	536.234	686	1459	positive regulation of nitrogen compound metabolic process	GO_BP	AATF,ABHD14B,ABI1,ABL1,ABT1,ACD,ACER2,ACSL1,ACSL3,ACTA2,ACTL6A,ACTN1,ACTN4,ACTR2,ACTR3,ACVR1,ACVR1B,ACVR2A,ADAM17,ADAM9,ADNP,ADORA1,ADRA2A,ADRM1,AGRN,AHI1,AHR,AIF1,AIFM1,AIMP2,AIP,AIRE,AKAP13,AKAP8,AKAP8L,AKIRIN2,AKNA,AKT1,AKTIP,ALG10B,ALS2,ALX1,ANG,ANGPT1,ANKIB1,ANKLE2,ANKRD49,ANP32B,ANTXR1,ANXA2,ANXA2P2,APAF1,APEX1,APP,ARAF,ARF4,ARFGEF1,ARHGEF2,ARID1A,ARID3A,ARID4A,ARID4B,ARID5B,ARIH1,ARIH2,ARL…
GO:0006364	6.12716e-17	4.71048	48.3584	95	129	rRNA processing	GO_BP	ABT1,BMS1,BOP1,BYSL,DDX17,DDX21,DDX27,DDX47,DDX49,DDX51,DDX52,DDX56,DHX37,DIS3L,DIS3L2,DKC1,EBNA1BP2,EIF4A3,EMG1,ERI1,ERI3,EXOSC1,EXOSC10,EXOSC2,EXOSC3,EXOSC4,EXOSC5,EXOSC6,EXOSC7,EXOSC8,EXOSC9,FBL,FCF1,FRG1,FTSJ3,GAR1,GEMIN4,GTF2H5,GTPBP4,HEATR1,IMP3,IMP4,ISG20L2,LAS1L,LYAR,MPHOSPH10,MPHOSPH6,MRPL1,MRPS11,MRPS9,MRTO4,NAF1,NAT10,NGDN,NHP2,NOB1,NOC4L,NOL10,NOL11,NOL12,NOL6,NOL8,NOLC1,NOP10,NOP14,N…
GO:0043436	7.95426e-17	1.69207	401.921	531	1067	oxoacid metabolic process	GO_BP	AACS,AADAT,AARS,AARS2,AARSD1,AASDH,AASDHPPT,AASS,ABCC1,ABCC5,ABCD3,ABHD10,ABHD14B,ABHD2,ABHD5,ACAA1,ACAA2,ACACA,ACAD10,ACAD11,ACAD8,ACAD9,ACADM,ACADVL,ACAT1,ACAT2,ACCS,ACLY,ACO1,ACO2,ACOT1,ACOT2,ACOT7,ACOT8,ACOX1,ACOX2,ACOX3,ACSF2,ACSL1,ACSL3,ACSL4,ACSS2,ACY1,ADIPOR1,ADIPOR2,ADO,ADPGK,ADSS,AFMID,AHCY,AIG1,AIMP2,AKR1A1,AKR1D1,AKT1,ALDH18A1,ALDH1A3,ALDH1L2,ALDH3A2,ALDH4A1,ALDH6A1,ALDH7A1,ALDOA,ALDO…
GO:0055086	9.16032e-17	2.09677	194.32	286	519	nucleobase-containing small molecule metabolic process	GO_BP	AADAT,AASS,ABHD14B,ACACA,ACAT1,ACBD6,ACLY,ACOT1,ACOT2,ACOT7,ACOT8,ACOT9,ACSF2,ACSL1,ACSL3,ACSL4,ACSS2,ADA,ADAL,ADCY3,ADCY6,ADCY7,ADCY9,ADK,ADM,ADPGK,ADSL,ADSS,AFMID,AGPAT1,AGPAT2,AGPAT4,AGPAT5,AHCY,AK1,AK2,AK3,ALDH6A1,ALDOA,ALDOC,AMD1,AMDHD2,APIP,APOBEC3C,APOBEC3F,APOBEC3G,APRT,ARNT,ATIC,ATP1B1,ATP6V1A,ATP6V1B2,BAD,BID,BPGM,BPNT1,CAD,CASK,CCNB1,CDIPT,CDS2,CHCHD10,CLPX,CMPK1,COASY,COQ9,COX10,COX15…
GO:0002181	1.49995e-16	6.50328	35.0315	74	93	cytoplasmic translation	GO_BP	AARS,CPEB2,CPEB3,DENR,DHX36,DHX9,DNAJC24,DPH2,DPH3,DPH5,EEF2,EIF2S3,EIF3A,EIF3B,EIF3C,EIF3CL,EIF3D,EIF3E,EIF3F,EIF3G,EIF3H,EIF3I,EIF3J,EIF3K,EIF3L,EIF3M,EIF4B,EIF4EBP1,EIF4G1,EIF4H,EIF5,ETF1,FTSJ1,GSPT1,GSPT2,HSPA14,METTL3,NCK1,RBM24,RBM4,RPL10A,RPL11,RPL13A,RPL15,RPL17,RPL18,RPL18A,RPL19,RPL24,RPL26,RPL26L1,RPL29,RPL30,RPL31,RPL32,RPL35A,RPL36,RPL36A,RPL38,RPL39,RPL41,RPL6,RPL8,RPL9,RPLP0,RPLP1,…
GO:0000398	2.76029e-16	3.13042	80.2748	139	214	mRNA splicing, via spliceosome	GO_BP	AQR,BCAS2,BUD13,BUD31,C1QBP,C9orf78,CASC3,CD2BP2,CDC40,CDC5L,CHERP,CIRBP,CLNS1A,CLP1,CPSF1,CPSF2,CPSF3,CPSF4,CSTF2,CSTF3,CTNNBL1,CWC15,DAZAP1,DBR1,DCPS,DDX1,DDX17,DDX23,DDX41,DDX42,DDX46,DDX5,DHX15,DHX16,DHX35,DHX38,DHX40,DHX9,DNAJC8,DYRK1A,EFTUD2,EIF4A3,FAM172A,FIP1L1,FRG1,FUS,GEMIN4,GEMIN5,GEMIN6,GEMIN8,GPKOW,GTF2F1,GTF2F2,HNRNPA0,HNRNPA1,HNRNPA2B1,HNRNPA3,HNRNPC,HNRNPD,HNRNPF,HNRNPH1,HNRNPH2,H…
GO:0031400	3.77018e-16	1.9999	214.137	308	569	negative regulation of protein modification process	GO_BP	ABL1,ACER2,ADAR,ADARB1,AIDA,AKT1,AKT1S1,ANGPT1,ARPP19,ARRB1,ATF3,ATG5,ATP2B4,BAG2,BAG5,BAK1,BAX,BCOR,BEX4,BMP4,CABIN1,CALM1,CALM2,CALM3,CAMK2N1,CASP3,CAV1,CBL,CBLB,CCNB1,CDK5,CDK5RAP1,CDK5RAP3,CDKN1A,CDKN1B,CDYL,CHMP6,CHORDC1,CIB1,CNKSR3,CORO1C,CRIPAK,CRKL,CRTAP,CRY1,CRY2,CSK,CTBP1,CTDSP1,CTDSP2,CTDSPL,CTNNB1,CYLD,DACT1,DAG1,DBNDD2,DDIT4,DGKQ,DKK1,DNAJA1,DNAJC10,DNAJC3,DNMT1,DTNBP1,DUSP1,DUSP10,D…
GO:0016043	4.42283e-16	1.59858	467.116	604	1386	cellular component organization	GO_BP	A4GALT,AAK1,AARS2,AASS,ABCA1,ABCC1,ABCC4,ABCD3,ABCE1,ABI1,ABI2,ABI3BP,ABL1,ABL2,ABR,ABT1,ACAA1,ACAA2,ACACA,ACAD9,ACAT1,ACD,ACIN1,ACOT2,ACOT8,ACOX1,ACOX2,ACOX3,ACP2,ACSL3,ACSL4,ACTB,ACTG1,ACTL6A,ACTN1,ACTN4,ACTR1A,ACTR2,ACTR3,ACTR6,ACTR8,ACVR1B,ADAM10,ADAM12,ADAM15,ADAM17,ADAM19,ADAM9,ADAMTSL4,ADAR,ADARB1,ADCY6,ADD1,ADD3,ADIPOR1,ADIPOR2,ADM,ADNP,ADNP2,ADRA2A,ADRM1,ADSL,AEBP1,AEBP2,AFAP1,AFG3L2,AGK…
GO:0031328	4.46495e-16	1.49642	683.042	843	1823	positive regulation of cellular biosynthetic process	GO_BP	AATF,ABHD14B,ABT1,ACD,ACSL3,ACTA2,ACTL6A,ACTN1,ACTN4,ACTR2,ACTR3,ACVR1,ACVR1B,ACVR2A,AGRN,AHI1,AHR,AIF1,AIP,AIRE,AKAP8L,AKIRIN2,AKNA,AKT1,ALG10B,ALX1,ANKRD49,ANXA1,APEX1,APP,ARF4,ARFGEF1,ARHGEF2,ARID1A,ARID3A,ARID4A,ARID4B,ARID5B,ARL2BP,ARMCX3,ARNT,ARNT2,ARNTL,ARPP19,ARRB1,ASF1A,ASH2L,ASS1,ASXL1,ASXL2,ATAD2,ATF1,ATF2,ATF3,ATF4,ATF5,ATF6,ATF6B,ATM,ATMIN,ATXN7L3,AUTS2,AXIN1,BAMBI,BANP,BCL10,BCL2L12…
GO:0006890	4.62584e-15	6.30305	32.3947	68	86	retrograde vesicle-mediated transport, Golgi to ER	GO_BP	ARCN1,ARF3,ARF4,ARF5,ARFGAP1,ARFGAP2,ARFGAP3,ATP9A,BET1L,BICD2,BNIP1,CENPE,COG3,COG4,COG7,COPA,COPB1,COPB2,COPE,COPG2,COPZ1,COPZ2,ERGIC1,ERGIC3,GBF1,GOLPH3,GOLPH3L,HTT,KDELR1,KDELR2,KDELR3,KIF11,KIF18A,KIF1C,KIF22,KIF23,KIF2A,KIF2C,KIF3B,KIF3C,KIFAP3,KLC1,LMAN2,NAPA,NBAS,NSF,PICK1,PITPNB,RAB1A,RAB1B,RAB6A,RACGAP1,RER1,RINT1,SCFD1,SCYL1,SEC22B,SURF4,TAPBP,TMED10,TMED2,TMED3,TMED7,TMED9,TMEM115,USE…
GO:0031329	1.97291e-14	6.94152	27.5557	60	75	regulation of cellular catabolic process	GO_BP	ABHD5,ABL1,ABL2,ADAM9,ADRA2A,AIFM1,AKT1,ALAD,ANGEL2,ANKIB1,ANXA2,ANXA2P2,APAF1,APEX1,ARAF,ARIH1,ARIH2,ARNT,ATG7,ATM,ATP13A2,ATP2B4,ATP6V0A1,ATP6V0A2,ATP6V0B,ATP6V0C,ATP6V0D1,ATP6V0E1,ATP6V0E2,ATP6V1A,ATP6V1B2,ATP6V1C1,ATP6V1D,ATP6V1E1,ATP6V1G1,ATP6V1H,ATXN3,AURKA,AXIN1,AXIN2,BAD,BAG2,BAG5,BAX,BBS7,BCAP31,BECN1,BNIP3,BNIP3L,BOK,BTG2,CALCOCO2,CAMKK2,CAPN1,CAPNS1,CARHSP1,CASP3,CAV1,CCDC22,CD81,CDC37…
GO:0043312	2.39342e-14	2.01519	182.691	264	485	neutrophil degranulation	GO_BP	ABR,ACAA1,ACLY,ACTR10,ACTR1B,ACTR2,ADAM10,AGA,AGL,AGPAT2,ALAD,ALDH3B1,ALDOA,ALDOC,ANO6,ANPEP,ANXA2,AP1M1,AP2A2,APAF1,APEH,APRT,ARMC8,ARPC5,ARSA,ARSB,ASAH1,ATG7,ATP11B,ATP6AP2,ATP6V0A1,ATP6V0C,ATP6V1D,B2M,B4GALT1,BRI3,C1orf35,CAB39,CAND1,CANT1,CAP1,CAPN1,CCT2,CCT8,CD44,CD47,CD58,CD59,CD63,CD68,CHI3L1,CKAP4,CMTM6,CNN2,COMMD3,COMMD9,COPB1,COTL1,CPNE1,CPNE3,CREG1,CRISPLD2,CSNK2B,CST3,CSTB,CTSA,CTSB,C…
GO:0002444	3.60266e-14	1.92628	206.422	292	548	myeloid leukocyte mediated immunity	GO_BP	ABR,ACAA1,ACLY,ACTR10,ACTR1B,ACTR2,ADAM10,ADAM17,AGA,AGL,AGPAT2,ALAD,ALDH3B1,ALDOA,ALDOC,ANO6,ANPEP,ANXA2,AP1M1,AP2A2,APAF1,APEH,APRT,ARMC8,ARPC5,ARSA,ARSB,ASAH1,ATG7,ATP11B,ATP6AP2,ATP6V0A1,ATP6V0C,ATP6V1D,B2M,B4GALT1,BRI3,C12orf4,C1orf35,CAB39,CAND1,CANT1,CAP1,CAPN1,CBL,CCT2,CCT8,CD44,CD47,CD58,CD59,CD63,CD68,CHI3L1,CKAP4,CMTM6,CNN2,COMMD3,COMMD9,COPB1,COTL1,CPNE1,CPNE3,CREG1,CRISPLD2,CSNK2B,CS…
GO:0016236	5.72068e-14	5.08075	35.8309	72	96	macroautophagy	GO_BP	AKT1,ATG10,ATG12,ATG16L1,ATG2A,ATG3,ATG4A,ATG4B,ATG4C,ATG5,ATG7,ATG9A,ATP13A2,ATP6V0A1,ATP6V0A2,ATP6V0B,ATP6V0C,ATP6V0D1,ATP6V0E1,ATP6V0E2,ATP6V1A,ATP6V1B2,ATP6V1C1,ATP6V1D,ATP6V1E1,ATP6V1G1,ATP6V1H,BECN1,BNIP3,BNIP3L,C6orf106,CALCOCO2,CAPN1,CAPNS1,CASP3,CDC37,CDK5,CHMP2A,CHMP2B,CHMP4A,CHMP4B,CHMP6,CLEC16A,CLN3,DYNLL1,DYNLL2,EI24,EPM2A,ERN1,EXOC1,EXOC4,EXOC7,FEZ1,FEZ2,FUNDC1,FYCO1,GABARAPL1,GABAR…
GO:0043067	5.92076e-14	1.48724	592.603	731	1574	regulation of programmed cell death	GO_BP	AARS,AATF,ABL1,ABR,ACAA2,ACER2,ACTN1,ACTN4,ACVR1,ADA,ADAM10,ADAM17,ADAMTSL4,ADM,ADNP,ADORA1,AES,AHI1,AIF1,AIFM1,AKAP13,AKR1B1,AKT1,AKT1S1,ALDH1A3,ALKBH1,ANGPT1,ANGPTL4,ANKLE2,ANKRD13C,ANO6,ANP32B,ANXA1,ANXA5,APAF1,APEX1,API5,APIP,ARAF,ARF4,ARHGAP10,ARHGDIA,ARHGEF1,ARHGEF12,ARHGEF17,ARHGEF18,ARHGEF2,ARHGEF3,ARHGEF6,ARHGEF7,ARL6IP1,ARL6IP5,ARNT2,ARRB1,ASNS,ATAD3A,ATF2,ATF3,ATF4,ATF5,ATF6,ATG5,ATG7,…
GO:0071826	7.14807e-14	2.43317	108.861	171	289	ribonucleoprotein complex subunit organization	GO_BP	ABT1,ADAR,ATM,ATXN2,BOP1,BRIX1,C1QBP,CD2BP2,CIRBP,CLNS1A,CLP1,CNOT1,CNOT2,CNOT6,CNOT7,DDX1,DDX23,DDX28,DDX3X,DENR,DHX30,DHX9,DICER1,DYNC1H1,DYRK3,EDC3,EIF2A,EIF2S1,EIF2S3,EIF3A,EIF3B,EIF3C,EIF3CL,EIF3D,EIF3E,EIF3F,EIF3G,EIF3H,EIF3I,EIF3J,EIF3K,EIF3L,EIF3M,EIF4B,EIF4H,EIF5,EIF6,ERAL1,FASTKD2,G3BP1,G3BP2,GEMIN4,GEMIN5,GEMIN6,GEMIN8,GFM2,HSP90AA1,HSP90AB1,ISY1,KIF5B,KLC1,LSM14A,LSM3,LSM4,LUC7L,LUC7L…
GO:0006888	8.50438e-14	2.97088	73.0073	124	194	ER to Golgi vesicle-mediated transport	GO_BP	ACTR10,ACTR1A,ANKRD28,ARCN1,ARF1,ARF4,ARFGAP1,ARFGAP2,ARFGAP3,BCAP29,BCAP31,BET1,BET1L,CAPZA2,CAPZB,CD59,CNIH4,COG1,COG2,COG3,COG4,COG5,COG6,COG7,COG8,COL7A1,COPA,COPB1,COPB2,COPE,COPG2,COPZ1,COPZ2,CREB3L2,CSNK1D,CTSC,CTSZ,DCTN1,DCTN2,DCTN3,DCTN4,DCTN5,DCTN6,DDHD2,DYNC1H1,DYNC1I2,DYNC1LI2,DYNLL1,DYNLL2,ERGIC1,ERGIC3,GAS1,GAS6,GBF1,GOLGA2,GOLGB1,GOPC,GORASP1,GOSR1,GOSR2,HYOU1,IER3IP1,INSIG1,KDELR1…
GO:0009117	8.51235e-14	2.56676	95.6499	154	256	nucleotide metabolic process	GO_BP	AADAT,AASS,ABHD14B,ACACA,ACAT1,ACBD6,ACLY,ACOT1,ACOT2,ACOT7,ACOT8,ACOT9,ACSF2,ACSL1,ACSL3,ACSL4,ACSS2,ADA,ADAL,ADCY3,ADCY6,ADCY7,ADCY9,ADK,ADM,ADPGK,ADSL,ADSS,AFMID,AGPAT1,AGPAT2,AGPAT4,AGPAT5,AK1,AK2,AK3,ALDOA,ALDOC,APRT,ARNT,ATIC,ATP1B1,ATP6V1A,ATP6V1B2,BAD,BID,BPGM,BPNT1,CAD,CASK,CCNB1,CDIPT,CDS2,CHCHD10,CLPX,CMPK1,COASY,COQ9,COX10,COX15,COX4I1,COX5A,COX5B,COX6A1,COX7A2,COX7A2L,COX7C,CROT,CTNS…
GO:0009890	1.07086e-13	1.47285	612.11	751	1625	negative regulation of biosynthetic process	GO_BP	AATF,ACADVL,ACD,ACER2,ACOT8,ACTRT1,AEBP1,AEBP2,AES,AHR,AKIRIN2,ALX1,ANG,ANKRD33,AP2A1,APEX1,ARID1A,ARID4A,ARID5B,ARNTL,ASB1,ASF1A,ATAD2,ATF2,ATF3,ATF4,ATF5,ATG7,ATN1,ATP1A1,ATP2B4,ATP8B1,ATXN1,ATXN1L,BACE2,BAG3,BASP1,BCL3,BCL6,BCLAF1,BCOR,BEND6,BIRC5,BMI1,BMP4,BMPR2,BPTF,BRD7,BRMS1,BRMS1L,BTAF1,BTG2,C1QBP,CALR,CAPRIN1,CAPRIN2,CAV1,CBFA2T2,CBFB,CBX1,CBX3,CBX4,CBX5,CBX6,CBY1,CC2D1B,CCDC85B,CCND1,CC…
GO:0019693	1.0935e-13	2.57511	94.3444	152	252	ribose phosphate metabolic process	GO_BP	AADAT,AASS,ABHD14B,ACACA,ACAT1,ACBD6,ACLY,ACOT1,ACOT2,ACOT7,ACOT8,ACOT9,ACSF2,ACSL1,ACSL3,ACSL4,ACSS2,ADCY3,ADCY6,ADCY7,ADCY9,ADK,ADM,ADPGK,ADSL,ADSS,AK1,AK2,AK3,ALDOA,ALDOC,APRT,ARNT,ATIC,ATP1B1,ATP6V1A,ATP6V1B2,BAD,BID,BPGM,BPNT1,CAD,CASK,CCNB1,CHCHD10,CLPX,CMPK1,COASY,COQ9,COX10,COX15,COX4I1,COX5A,COX5B,COX6A1,COX7A2,COX7A2L,COX7C,CROT,CTNS,CTPS2,CYC1,CYCS,DBI,DCAKD,DDIT4,DERA,DGAT1,DLAT,DLD,D…
GO:0034622	1.12112e-13	1.86414	217.635	304	586	cellular protein-containing complex assembly	GO_BP	AARS2,ABI2,ABL1,ABT1,ACAD9,ACD,ACTR2,ACTR3,ADAR,ADD1,ADD3,ADRM1,AHCTF1,AIF1,ANG,ANGPT1,ANKRD27,ANLN,ANP32B,AP2B1,AP2S1,ARF1,ARFGEF1,ARL2,ARPC1A,ARPC1B,ARPC2,ARPC3,ARPC4,ARPC5,ARPC5L,ASF1A,ASF1B,ATF1,ATM,ATPAF1,ATPAF2,ATXN2,AXIN1,BAG4,BAIAP2,BAIAP2L1,BBS10,BBS4,BCS1L,BIN1,BOP1,BRD2,BRF2,BRIX1,C1QBP,CABIN1,CADPS2,CALR,CAMSAP1,CAND1,CAPG,CAPZA2,CAPZB,CCNH,CCT2,CCT6B,CD2BP2,CDC42EP1,CDC42EP2,CDC42EP3…
GO:0042119	1.79619e-13	1.94901	187.588	267	498	neutrophil activation	GO_BP	ABR,ACAA1,ACLY,ACTR10,ACTR1B,ACTR2,ADAM10,AGA,AGL,AGPAT2,ALAD,ALDH3B1,ALDOA,ALDOC,ANO6,ANPEP,ANXA2,AP1M1,AP2A2,APAF1,APEH,APRT,ARMC8,ARPC5,ARSA,ARSB,ASAH1,ATG7,ATP11B,ATP6AP2,ATP6V0A1,ATP6V0C,ATP6V1D,B2M,B4GALT1,BRI3,C1orf35,CAB39,CAND1,CANT1,CAP1,CAPN1,CCL5,CCT2,CCT8,CD44,CD47,CD58,CD59,CD63,CD68,CHI3L1,CKAP4,CMTM6,CNN2,COMMD3,COMMD9,COPB1,COTL1,CPNE1,CPNE3,CREG1,CRISPLD2,CSNK2B,CST3,CSTB,CTSA,C…
GO:0036498	2.02191e-13	12.2183	18.822	44	50	IRE1-mediated unfolded protein response	GO_BP	ACADVL,ADD1,ARFGAP1,ASNA1,ATP6V0D1,BAK1,BAX,BFAR,COPS5,CTDSP2,CUL7,CXXC1,DCTN1,DNAJB11,DNAJB9,DNAJC3,EDEM1,ERN1,EXTL2,EXTL3,FICD,FKBP14,GFPT1,GOSR2,HDGF,HSPA5,HYOU1,KDELR3,KLHDC3,LMNA,PDIA5,PDIA6,PLA2G4B,PPP2R5B,PREB,PTPN1,SEC31A,SERP1,SHC1,SRPRB,SSR1,SULT1A3,SYVN1,TATDN2,TLN1,TMEM33,TPP1,TSPYL2,WFS1,WIPI1,XBP1,YIF1A,ZBTB17_x000D_
GO:0009141	2.89871e-13	2.31695	115.642	178	307	nucleoside triphosphate metabolic process	GO_BP	ADA,ADK,ADPGK,AK1,AK2,AK3,ALDOA,ALDOC,ARNT,ATP1B1,ATP6V1A,ATP6V1B2,BAD,BID,BPGM,CAD,CCNB1,CHCHD10,CLPX,CMPK1,COQ9,COX10,COX15,COX4I1,COX5A,COX5B,COX6A1,COX7A2,COX7A2L,COX7C,CTNS,CTPS2,CYC1,CYCS,DCTPP1,DDIT4,DGUOK,DLD,DNAJC15,DNM1L,DUT,ECD,EIF6,ENO1,ENO2,ENPP1,ENTPD3,FAM20C,FIGNL1,GALK1,GAPDH,GNAI3,GPHN,GPI,GUK1,HIF1A,HK1,HK2,HSPA1A,HSPA1B,HSPA8,IMPDH1,IMPDH2,ITPA,JMJD8,LDHA,MBIP,MECP2,MFN1,MOCOS,…
GO:0002275	6.28167e-13	1.87126	203.409	284	540	myeloid cell activation involved in immune response	GO_BP	ABR,ACAA1,ACLY,ACTR10,ACTR1B,ACTR2,ADAM10,AGA,AGL,AGPAT2,ALAD,ALDH3B1,ALDOA,ALDOC,ANO6,ANPEP,ANXA2,AP1M1,AP2A2,APAF1,APEH,APRT,ARMC8,ARPC5,ARSA,ARSB,ASAH1,ATG7,ATP11B,ATP6AP2,ATP6V0A1,ATP6V0C,ATP6V1D,B2M,B4GALT1,BRI3,C12orf4,C1orf35,CAB39,CAND1,CANT1,CAP1,CAPN1,CBL,CCT2,CCT8,CD44,CD47,CD58,CD59,CD63,CD68,CHI3L1,CKAP4,CMTM6,CNN2,COMMD3,COMMD9,COPB1,COTL1,CPNE1,CPNE3,CREG1,CRISPLD2,CSNK2B,CST3,CSTB…
GO:0043085	8.20821e-13	1.49116	524.343	649	1392	positive regulation of catalytic activity	GO_BP	ABHD5,ABI1,ABL1,ABL2,ABR,ACAP2,ACD,ACER2,ACSL1,ADAM17,ADAM9,ADNP,ADORA1,ADRA2A,ADRM1,AGAP3,AGAP6,AGFG2,AGRN,AHSA1,AIFM1,AIMP2,AKAP13,AKIRIN2,AKT1,ALS2,ANG,ANGPT1,ANKRD27,ANP32B,ANTXR1,APAF1,APH1A,APH1B,APP,ARAP1,ARAP3,ARF1,ARF4,ARFGAP1,ARFGAP2,ARFGAP3,ARFGEF1,ARHGAP1,ARHGAP10,ARHGAP12,ARHGAP17,ARHGAP19,ARHGAP21,ARHGAP22,ARHGAP23,ARHGAP24,ARHGAP30,ARHGDIA,ARHGEF1,ARHGEF10,ARHGEF12,ARHGEF6,ARHGEF7,…
GO:0051301	9.48927e-13	2.01298	158.844	230	424	cell division	GO_BP	AATF,ACTR2,ACTR3,ACTR8,AHCTF1,ANAPC1,ANAPC10,ANAPC11,ANAPC13,ANAPC4,ANAPC5,ANAPC7,ANKLE2,ANLN,ANXA11,ARF1,ARHGEF2,ARL8B,ARPP19,ASPM,AURKA,BBS4,BCAR1,BCL2L1,BECN1,BIN3,BIRC5,BIRC6,BRCC3,BUB3,CABLES1,CALM1,CALM2,CALM3,CCDC124,CCNA2,CCNB1,CCNB2,CCND1,CCND2,CCND3,CCNE1,CCNF,CCNG1,CCNG2,CCNK,CCNT2,CCNY,CD2AP,CDC123,CDC16,CDC20,CDC23,CDC25B,CDC26,CDC42,CDC7,CDCA5,CDCA8,CDK2,CDK2AP2,CDK4,CDK5,CDK6,CDK7,…
GO:1903364	1.22552e-12	3.45256	51.9823	93	138	positive regulation of cellular protein catabolic process	GO_BP	AKT1,ANKIB1,ARIH1,ARIH2,ATXN3,AURKA,AXIN1,BAG2,BBS7,BCAP31,CAV1,CCDC22,CD81,CHFR,CSNK1A1,CSNK1D,CSNK1E,CTSC,DAB2,DACT1,DDRGK1,DET1,DNAJB2,DVL1,EDEM1,EDEM2,EZR,FAF1,FAM122A,FBXL5,FBXO22,FBXW7,GBA,GCLC,GSK3B,HERPUD1,HSP90AA1,HSPA1A,HSPA1B,HSPBP1,KEAP1,LDLR,LRP1,MAGEF1,MAPK9,MSN,NFE2L2,NUB1,OSBPL7,PIAS1,PLK1,PLK2,PRICKLE1,PSEN1,PSMC1,PSMC2,PSMC3,PSMC4,PSMC5,PSMC6,PSMD10,PTEN,PTK2,PTTG1IP,RAD23A,RBX1…
GO:0071426	1.4176e-12	4.0043	42.1303	79	112	ribonucleoprotein complex export from nucleus	GO_BP	AAAS,ABCE1,AKAP8L,ALKBH5,BCCIP,CASC3,CDC40,CPSF1,CPSF2,CPSF3,CPSF4,DDX19B,DHX38,EIF4A3,EIF5A,EIF6,ENY2,FIP1L1,FYTTD1,GLE1,HNRNPA2B1,IWS1,LTV1,MAGOH,NCBP1,NCBP2,NMD3,NOL6,NUP107,NUP133,NUP153,NUP155,NUP160,NUP188,NUP205,NUP214,NUP35,NUP37,NUP43,NUP50,NUP54,NUP62,NUP85,NUP88,NUP93,NUPL2,NXF1,NXT1,PA2G4,PABPN1,PCID2,POLDIP3,POLR2D,POM121C,RAE1,RAN,RBM15B,RBMX2,RIOK2,RNPS1,RPS15,RPSA,RRS1,SDAD1,SEH1L…
GO:0009719	1.71394e-12	1.44358	613.24	745	1628	response to endogenous stimulus	GO_BP	AACS,ABCA1,ABHD2,ABL1,ACACA,ACAP2,ACAT1,ACSL1,ACTB,ACTR2,ACVR1,ACVR1B,ACVR2A,ADAM17,ADAM9,ADCY3,ADCY6,ADCY7,ADCY9,ADIPOR1,ADIPOR2,ADM,ADRA2A,AGL,AGRN,AGTRAP,AHCYL1,AHR,AIF1,AIFM1,AKAP13,AKAP8,AKR1B1,AKT1,ALAD,ANG,ANXA1,ANXA2,ANXA5,AP3S1,APAF1,APEX1,APLP1,APP,APPL1,APRT,ARHGEF18,ARHGEF2,ARID1A,ARNT2,ARNTL,ARPC1B,ARPC3,ASNS,ASS1,ATF4,ATG7,ATP1A1,ATP2B1,ATP2B4,ATP6AP1,ATP6V0A1,ATP6V0A2,ATP6V0B,ATP6V…
GO:0031326	1.90188e-12	1.38148	817.999	967	2241	regulation of cellular biosynthetic process	GO_BP	AARS,AATF,ABHD14B,ABL1,ABT1,ACADVL,ACD,ACER2,ACO1,ACOT8,ACSL3,ACTA2,ACTL6A,ACTN1,ACTN4,ACTR2,ACTR3,ACTRT1,ACVR1,ACVR1B,ACVR2A,ADIPOR1,ADIPOR2,ADNP,ADNP2,AEBP1,AEBP2,AES,AFF1,AFF4,AGRN,AHCTF1,AHI1,AHR,AIF1,AIP,AIRE,AKAP8L,AKIRIN2,AKNA,AKT1,ALG10B,ALKBH1,ALX1,ANG,ANKRD17,ANKRD33,ANKRD49,ANXA1,AP2A1,APBB3,APEX1,APP,ARF4,ARFGEF1,ARHGEF2,ARID1A,ARID3A,ARID4A,ARID4B,ARID5B,ARL2BP,ARMCX3,ARNT,ARNT2,ARNT…
GO:0090305	2.2258e-12	2.29767	108.819	167	289	nucleic acid phosphodiester bond hydrolysis	GO_BP	ABT1,AEN,AIFM1,ANG,APAF1,APEX1,APEX2,APTX,BAX,BOP1,C11orf80,CASP3,CHD1L,CNOT1,CNOT2,CNOT6,CNOT7,CNOT8,CPSF1,CPSF2,CPSF3,CPSF4,CSTF2,CSTF3,CUL4A,CUL4B,DBR1,DCLRE1C,DCP1A,DCP2,DCPS,DDB1,DDX1,DFFA,DFFB,DGCR8,DICER1,DIS3L,DIS3L2,DNASE1L1,DNASE2,EDC3,EDC4,ELAC2,ENDOD1,ENDOG,ENPP1,ERCC1,ERCC2,ERCC3,ERCC5,ERI1,ERI3,ERN1,EXD2,EXOSC1,EXOSC10,EXOSC2,EXOSC3,EXOSC4,EXOSC5,EXOSC6,EXOSC7,EXOSC8,EXOSC9,FEN1,FIP…
GO:0006367	3.96819e-12	3.31339	52.6546	93	140	transcription initiation from RNA polymerase II promoter	GO_BP	BAX,CAND1,CBFB,CCNC,CCND1,CCNH,CDK4,CDK7,CDK8,CDK9,CDKN1A,CREB1,CREBBP,CTGF,CTNNBIP1,DHX36,DR1,DRAP1,E2F3,ERCC2,ERCC3,ESRRA,GTF2A2,GTF2B,GTF2E1,GTF2E2,GTF2F1,GTF2F2,GTF2H3,GTF2H4,GTF2H5,GTF2I,KAT2B,MAML1,MAZ,MED1,MED10,MED12,MED14,MED15,MED16,MED20,MED23,MED24,MED25,MED26,MED27,MED30,MED31,MED4,MED6,MED7,MED8,MNAT1,NOTCH1,NOTCH2,NOTCH3,NR1D2,NR1H2,NR1H3,NR2C1,NR2C2,NR2C2AP,NR2F1,NR2F6,NR3C1,NR4A2…
GO:0043038	5.06918e-12	9.98267	18.4575	42	49	amino acid activation	GO_BP	AARS,AARS2,AARSD1,AASDH,AIMP2,CARS,CARS2,DALRD3,DARS,DARS2,EARS2,EEF1E1,EPRS,FARS2,FARSA,GARS,GATC,HARS,HARS2,IARS,IARS2,KARS,LARS,LARS2,MARS,MARS2,NARS,NARS2,PPA1,PPA2,QARS,RARS,RARS2,SARS,SARS2,TARS,TARS2,VARS,VARS2,WARS,YARS,YARS2_x000D_
GO:0010556	6.06618e-12	1.37448	800.733	945	2197	regulation of macromolecule biosynthetic process	GO_BP	AARS,AATF,ABHD14B,ABL1,ABT1,ACD,ACER2,ACO1,ACOT8,ACTA2,ACTL6A,ACTN1,ACTN4,ACTR2,ACTR3,ACTRT1,ACVR1,ACVR1B,ACVR2A,ADNP,ADNP2,AEBP1,AEBP2,AES,AFF1,AFF4,AGRN,AHCTF1,AHI1,AHR,AIP,AIRE,AKAP8L,AKIRIN2,AKNA,AKT1,ALG10B,ALKBH1,ALX1,ANG,ANKRD13C,ANKRD17,ANKRD33,ANKRD49,AP2A1,APBB3,APEX1,APP,ARF4,ARFGEF1,ARHGEF2,ARID1A,ARID3A,ARID4A,ARID4B,ARID5B,ARL2BP,ARMCX3,ARNT,ARNT2,ARNTL,ARRB1,ASB1,ASCC1,ASCC2,ASF1A,…
GO:0022900	6.41493e-12	2.80366	68.5563	114	182	electron transport chain	GO_BP	ADH5,AKR1A1,AKR1B1,AKR7A2,AKR7A3,ALDH2,ALDH4A1,ASPH,BID,CCNB1,CIAPIN1,COQ9,COX10,COX15,COX4I1,COX5A,COX5B,COX6A1,COX6B1,COX6C,COX7A2,COX7A2L,COX7B,COX7C,COX8A,CYB561,CYB5A,CYBA,CYC1,CYCS,D2HGDH,DEGS1,DHRS3,DLD,DNAJC15,ETFA,ETFB,ETFDH,GLRX,GLRX2,GLRX3,GLRX5,GSR,IDH3B,IMMP2L,ME1,ME2,MECP2,NDUFA1,NDUFA10,NDUFA12,NDUFA2,NDUFA3,NDUFA4,NDUFA6,NDUFA7,NDUFA8,NDUFA9,NDUFAB1,NDUFAF1,NDUFAF2,NDUFB1,NDUFB10,…
GO:0009161	1.37957e-11	2.19302	113.005	170	300	ribonucleoside monophosphate metabolic process	GO_BP	ADA,ADK,ADPGK,ADSL,ADSS,AK1,AK2,AK3,ALDOA,ALDOC,APRT,ARNT,ATIC,ATP1B1,ATP6V1A,ATP6V1B2,BAD,BID,BPGM,CAD,CASK,CCNB1,CHCHD10,CLPX,CMPK1,COQ9,COX10,COX15,COX4I1,COX5A,COX5B,COX6A1,COX7A2,COX7A2L,COX7C,CTNS,CYC1,CYCS,DDIT4,DLD,DNAJC15,DNM1L,ECD,EIF6,ENO1,ENO2,ENPP1,FAM20C,FIGNL1,GALK1,GAPDH,GART,GMPR2,GMPS,GPI,GUK1,HIF1A,HK1,HK2,HPRT1,HSPA1A,HSPA1B,HSPA8,IMPDH1,IMPDH2,JMJD8,LDHA,LHPP,MECP2,MPP1,NADK,…
GO:0006281	1.53258e-11	2.67918	71.3698	117	191	DNA repair	GO_BP	ABL1,ACTL6A,ACTR2,ACTR8,ALKBH1,ALKBH2,ALKBH3,ALKBH5,APEX1,APEX2,APTX,AQR,ASCC1,ASCC2,ASCC3,ASF1A,ATM,ATRIP,ATXN3,AXIN2,BARD1,BCCIP,BRCC3,BTG2,CCNH,CDC14B,CDC5L,CDC7,CDCA5,CDK2,CDK7,CDK9,CDKN2D,CEBPG,CEP164,CETN2,CHD1L,CHEK1,CHEK2,CIB1,CINP,COPS3,COPS4,COPS5,COPS6,COPS7A,COPS7B,COPS8,CSNK1E,CUL4A,CUL4B,DCLRE1C,DDB1,DDX1,DEK,DHX9,DMAP1,DMC1,EGFR,EP300,ERCC1,ERCC2,ERCC3,ERCC5,ERCC8,EXD2,FANCE,FANCG,…
GO:0006796	1.91503e-11	1.7111	235.725	317	651	phosphate-containing compound metabolic process	GO_BP	AADAT,AAK1,AASS,AATK,ABHD12,ABHD14B,ABHD4,ABHD5,ABHD6,ABI1,ABI2,ABL1,ABL2,ACACA,ACAT1,ACBD6,ACLY,ACOT1,ACOT2,ACOT7,ACOT8,ACOT9,ACP1,ACP2,ACSF2,ACSL1,ACSL3,ACSL4,ACSS2,ACTB,ACVR1,ACVR1B,ACVR2A,ACYP1,ACYP2,ADA,ADAL,ADAM10,ADAM17,ADAM9,ADAR,ADARB1,ADCK1,ADCK2,ADCK5,ADCY3,ADCY6,ADCY7,ADCY9,ADK,ADM,ADM2,ADNP,ADORA1,ADPGK,ADRA2A,ADSL,ADSS,AFMID,AGK,AGPAT1,AGPAT2,AGPAT4,AGPAT5,AIDA,AIF1,AK1,AK2,AK3,AKAP…
GO:0043488	2.1443e-11	4.45646	33.0923	64	88	regulation of mRNA stability	GO_BP	AKT1,ANGEL2,APEX1,AXIN2,CARHSP1,CIRBP,CPEB3,DCP1A,DCP2,DHX36,DHX9,EIF4G1,EXOSC1,EXOSC2,EXOSC3,EXOSC4,EXOSC5,EXOSC6,EXOSC7,EXOSC8,EXOSC9,FASTKD1,FASTKD3,FXR1,FXR2,HNRNPA0,HNRNPC,HNRNPD,HNRNPM,HNRNPR,HNRNPU,HSPA1A,HSPA8,HSPB1,IGF2BP2,KHSRP,LARP1,MAPKAPK2,METTL14,METTL3,MEX3D,MOV10,MYD88,NUP214,PABPC1,PABPC4,PAIP1,PARN,PCBP4,PCID2,PDE12,PLEKHN1,PRKCA,PRKCD,PUM1,PUM2,RBM10,RBM23,RBM24,RBM38,RNASEL,RP…
GO:1902679	2.21238e-11	1.47963	471.231	582	1251	negative regulation of RNA biosynthetic process	GO_BP	ACTRT1,AEBP1,AEBP2,AES,AHR,AKIRIN2,ALX1,ANKRD33,APEX1,ARID1A,ARID4A,ARID5B,ARNTL,ASF1A,ATAD2,ATF2,ATF3,ATF5,ATN1,ATP8B1,ATXN1,ATXN1L,BAG3,BASP1,BCL3,BCL6,BCLAF1,BCOR,BEND6,BIRC5,BMI1,BMP4,BPTF,BRD7,BRMS1,BRMS1L,BTAF1,BTG2,C1QBP,CALR,CAV1,CBFA2T2,CBFB,CBX1,CBX3,CBX4,CBX5,CBX6,CBY1,CC2D1B,CCDC85B,CCND1,CCND3,CCNE1,CDK2,CDK5,CDKN1B,CDYL,CEBPB,CENPF,CGGBP1,CHCHD3,CHD8,CHMP1A,CIC,CIR1,CITED2,CLOCK,CNB…
GO:0009126	2.83963e-11	2.20336	108.108	163	287	purine nucleoside monophosphate metabolic process	GO_BP	ADA,ADK,ADPGK,ADSL,ADSS,AK1,AK2,AK3,ALDOA,ALDOC,APRT,ARNT,ATIC,ATP1B1,ATP6V1A,ATP6V1B2,BAD,BID,BPGM,CASK,CCNB1,CHCHD10,CLPX,COQ9,COX10,COX15,COX4I1,COX5A,COX5B,COX6A1,COX7A2,COX7A2L,COX7C,CTNS,CYC1,CYCS,DDIT4,DLD,DNAJC15,DNM1L,ECD,EIF6,ENO1,ENO2,ENPP1,FAM20C,FIGNL1,GALK1,GAPDH,GART,GMPR2,GMPS,GPI,GUK1,HIF1A,HK1,HK2,HPRT1,HSPA1A,HSPA1B,HSPA8,IMPDH1,IMPDH2,JMJD8,LDHA,LHPP,MECP2,MPP1,NADK,NCOR1,NDUF…
GO:1903311	3.37714e-11	4.41711	32.5751	63	87	regulation of mRNA metabolic process	GO_BP	AHCYL1,AKT1,ANGEL2,APEX1,AXIN2,BARD1,BTG2,C1QBP,C9orf78,CARHSP1,CCNB1,CDK9,CIRBP,CNOT1,CNOT7,CNOT8,CPEB3,CPSF4,CTR9,DAZAP1,DCP1A,DCP2,DDX17,DDX5,DHX34,DHX36,DHX9,DYRK1A,EIF4G1,EXOSC1,EXOSC2,EXOSC3,EXOSC4,EXOSC5,EXOSC6,EXOSC7,EXOSC8,EXOSC9,FAM172A,FASTKD1,FASTKD3,FXR1,FXR2,HNRNPA0,HNRNPA1,HNRNPA2B1,HNRNPC,HNRNPD,HNRNPK,HNRNPL,HNRNPM,HNRNPR,HNRNPU,HSPA1A,HSPA8,HSPB1,IGF2BP2,IWS1,JMJD6,KHDRBS1,KHDRB…
GO:0006418	4.31593e-11	14.1405	14.307	34	38	tRNA aminoacylation for protein translation	GO_BP	AARS,AARS2,AARSD1,AIMP2,CARS,CARS2,DALRD3,DARS,DARS2,EARS2,EEF1E1,EPRS,FARS2,FARSA,GARS,HARS,HARS2,IARS,IARS2,KARS,LARS,LARS2,MARS,MARS2,NARS,NARS2,PPA1,PPA2,QARS,RARS,RARS2,SARS,SARS2,TARS,TARS2,VARS,VARS2,WARS,YARS,YARS2_x000D_
GO:0048194	5.44291e-11	4.68023	30.1346	59	80	Golgi vesicle budding	GO_BP	ANKRD28,ARFGAP2,ARFGAP3,BET1,CD59,COL7A1,CSNK1D,CTSC,CTSZ,GBF1,GOLGA2,GOLPH3,GOLPH3L,GORASP1,GOSR2,INSIG1,KLHL12,LMAN1,MCFD2,MYO18A,NAPA,NSF,PDCD6,PEF1,PPP6C,PREB,PRKCI,RAB1A,RAB1B,SAR1A,SAR1B,SCFD1,SEC13,SEC16A,SEC22B,SEC23A,SEC23B,SEC23IP,SEC24A,SEC24B,SEC24C,SEC24D,SEC31A,STX5,TBC1D20,TFG,TMED10,TMED2,TMED9,TRAPPC1,TRAPPC2,TRAPPC2L,TRAPPC3,TRAPPC4,TRAPPC5,TRAPPC6A,TRAPPC6B,USO1,VAPA_x000D_
GO:0051248	6.79263e-11	1.52299	381.007	479	1016	negative regulation of protein metabolic process	GO_BP	AATF,ABL1,ACER2,ACOT8,ADAR,ADARB1,AIDA,AKT1,AKT1S1,ALAD,ANG,ANGPT1,ANXA2,ANXA2P2,APLP2,APP,ARL6IP1,ARPP19,ARRB1,ASB1,ATF3,ATF4,ATG5,ATP13A2,ATP2B4,AZIN1,BACE2,BAG2,BAG5,BAK1,BANP,BAX,BCL2L12,BCL3,BCOR,BEX4,BIN1,BIRC2,BIRC3,BIRC5,BIRC6,BMP4,BTG2,CABIN1,CALM1,CALM2,CALM3,CALR,CAMK2N1,CAPRIN1,CAPRIN2,CASP3,CAST,CAV1,CBL,CBLB,CCNB1,CD44,CD59,CDK5,CDK5RAP1,CDK5RAP3,CDKN1A,CDKN1B,CDKN2D,CDYL,CFLAR,CHMP…
GO:0002263	8.79159e-11	1.64483	264.055	346	701	cell activation involved in immune response	GO_BP	ABL1,ABR,ACAA1,ACLY,ACTR10,ACTR1B,ACTR2,ADA,ADAM10,AGA,AGL,AGPAT2,ALAD,ALDH3B1,ALDOA,ALDOC,ANO6,ANPEP,ANXA1,ANXA2,AP1G1,AP1M1,AP2A2,APAF1,APBB1IP,APEH,APP,APRT,ARMC8,ARPC5,ARSA,ARSB,ASAH1,ATG7,ATP11B,ATP6AP2,ATP6V0A1,ATP6V0C,ATP6V1D,B2M,B4GALT1,BCL3,BCL6,BRI3,C12orf4,C1orf35,CAB39,CAND1,CANT1,CAP1,CAPN1,CBL,CCR6,CCT2,CCT8,CD44,CD46,CD47,CD58,CD59,CD63,CD68,CHI3L1,CKAP4,CLCF1,CMTM6,CNN2,COMMD3,COM…
GO:0030433	9.07329e-11	5.83148	23.7162	49	63	ubiquitin-dependent ERAD pathway	GO_BP	AMFR,ANKZF1,AUP1,BCAP31,CAV1,CCDC47,DERL1,DERL2,DNAJB2,DNAJB9,DNAJC10,EDEM1,EDEM2,EDEM3,ERLIN1,ERLIN2,FAF2,FBXO6,FOXRED2,HERPUD1,HSP90B1,HSPA13,HSPA5,MAN1B1,MARCH6,NFE2L2,NPLOC4,OS9,PSMC6,RNF103,RNF121,RNF185,RNF5,SEC13,SEC61B,SGTA,STT3B,STUB1,SYVN1,TMEM129,TMUB1,TRIM13,TRIM25,UBE2G2,UBE2J1,UBE2J2,UBE4A,UBE4B,UBQLN1,UBQLN2,UBXN4,UBXN8,USP14,VCP,WFS1,YOD1_x000D_
GO:0006406	1.19446e-10	3.64027	39.534	72	105	mRNA export from nucleus	GO_BP	AAAS,AKAP8L,ALKBH5,CASC3,CDC40,CPSF1,CPSF2,CPSF3,CPSF4,DDX19B,DHX38,EIF4A3,EIF5A,ENY2,FIP1L1,FYTTD1,GLE1,HNRNPA2B1,IWS1,MAGOH,NCBP1,NCBP2,NUP107,NUP133,NUP153,NUP155,NUP160,NUP188,NUP205,NUP214,NUP35,NUP37,NUP43,NUP50,NUP54,NUP62,NUP85,NUP88,NUP93,NUPL2,NXF1,NXT1,PABPN1,PCID2,POLDIP3,POLR2D,POM121C,RAE1,RBM15B,RBMX2,RNPS1,SEH1L,SETD2,SLBP,SLU7,SMG1,SMG5,SMG7,SRRM1,SUPT6H,SYMPK,THOC1,THOC2,THOC3,T…
GO:0010243	1.28503e-10	1.57443	313.858	402	836	response to organonitrogen compound	GO_BP	AACS,ABCA1,ABCC4,ABL1,ACTB,ACTR2,ADA,ADCY3,ADCY6,ADCY7,ADCY9,ADIPOR1,ADM,ADSS,AGTRAP,AHCYL1,AHR,AIF1,AIFM1,AKR1B1,AKT1,ALAD,AMFR,ANKZF1,ANXA1,ANXA5,AP3S1,APEX1,APLP1,APP,APPL1,APRT,ARHGEF2,ASNS,ASS1,ATF4,ATG7,ATP2B4,ATP6AP1,ATP6V0A1,ATP6V0A2,ATP6V0B,ATP6V0C,ATP6V0D1,ATP6V0E1,ATP6V0E2,ATP6V1A,ATP6V1B2,ATP6V1C1,ATP6V1D,ATP6V1E1,ATP6V1F,ATP6V1G1,ATP6V1H,ATXN3,AUP1,BACE1,BAD,BAIAP2,BAIAP2L1,BCAP31,BC…
GO:0045893	1.32716e-10	2.07773	116.003	171	312	positive regulation of transcription, DNA-templated	GO_BP	AATF,ABHD14B,ACTA2,ACTR2,ACTR3,ACVR1,ACVR1B,ACVR2A,AGRN,AHI1,AHR,AIRE,AKAP8L,AKIRIN2,AKNA,AKT1,ALX1,ANKRD49,APP,ARF4,ARHGEF2,ARID1A,ARID3A,ARID4A,ARID4B,ARMCX3,ARNT,ARNT2,ARNTL,ARRB1,ASF1A,ASH2L,ASXL1,ASXL2,ATAD2,ATF1,ATF2,ATF3,ATF4,ATF5,ATF6,ATF6B,ATM,ATMIN,ATXN7L3,AUTS2,AXIN1,BAMBI,BANP,BCL10,BCL2L12,BCL3,BCL9,BCL9L,BCLAF1,BEX1,BMP4,BMPR1A,BMPR2,BPTF,BRD7,BRD8,BRPF1,CALCOCO1,CAMK1,CAMKK2,CAND1,…
GO:0007005	1.42971e-10	2.5393	71.5692	115	192	mitochondrion organization	GO_BP	AARS2,ACAA2,ACAD9,AFG3L2,AGK,AGTPBP1,AIP,AKT1,ALKBH7,APOO,APOOL,ARIH2,ATAD3A,ATF2,ATG12,ATG2A,ATG3,ATG5,ATG7,ATG9A,ATP13A2,ATPAF1,BAD,BAG3,BAG4,BAK1,BAP1,BAX,BBC3,BCL2L1,BCS1L,BECN1,BID,BLOC1S2,BNIP3,BNIP3L,BOK,C19orf70,CALM1,CALM3,CAMKK2,CAV2,CDC37,CDK5,CHCHD10,CHCHD2,CHCHD3,CHCHD4,CHCHD6,CISD2,CLEC16A,CLN8,COL4A3BP,COX10,COX17,COX19,COX7A2,COX7A2L,CSNK2A2,CTSK,CTTN,CYCS,DDHD2,DNAJA3,DNAJC15,DNA…
GO:0008104	1.62535e-10	1.73887	194.683	266	554	protein localization	GO_BP	AAAS,AACS,AAGAB,AAK1,ABCA1,ABCB9,ABCE1,ABL1,ACAA1,ACAP2,ACD,ACOT2,ACOT8,ACOX1,ACOX2,ACOX3,ACSL3,ACTB,ACTN4,ADAM10,ADAM9,ADORA1,ADRA2A,AFTPH,AGAP3,AGK,AGPS,AGRN,AHCTF1,AHCYL1,AHI1,AIP,AKAP10,AKAP12,AKAP8,AKAP8L,AKT1,AKTIP,ALKBH5,ALS2,AMACR,ANG,ANGPT1,ANKRD13C,ANKRD27,ANKRD50,ANKRD9,ANLN,ANP32B,ANXA1,ANXA2,ANXA2P2,ANXA5,AP1B1,AP1G1,AP1M1,AP1S1,AP1S2,AP2A1,AP2A2,AP2B1,AP2M1,AP2S1,AP3B1,AP3D1,AP3M1,A…
GO:0045055	2.74696e-10	1.58081	296.826	381	788	regulated exocytosis	GO_BP	ABCC4,ABR,ACAA1,ACLY,ACTN1,ACTN4,ACTR10,ACTR1B,ACTR2,ADAM10,ADRA2A,AGA,AGL,AGPAT2,ALAD,ALDH3B1,ALDOA,ALDOC,ANO6,ANPEP,ANXA2,ANXA5,AP1G1,AP1M1,AP2A2,APAF1,APEH,APLP2,APOOL,APP,APRT,ARF1,ARHGAP17,ARMC8,ARPC5,ARSA,ARSB,ASAH1,ATG7,ATP11B,ATP2A2,ATP6AP2,ATP6V0A1,ATP6V0C,ATP6V1D,B2M,B4GALT1,BACE1,BRI3,BRPF3,C12orf4,C1orf35,CAB39,CADPS2,CALM1,CALM3,CAND1,CANT1,CAP1,CAPN1,CASK,CBL,CCT2,CCT8,CD44,CD47,CD5…
GO:0048199	3.51342e-10	4.57882	28.2512	55	75	vesicle targeting, to, from or within Golgi	GO_BP	ANKRD28,ARFGAP2,ARFGAP3,BET1,CD59,COL7A1,CSNK1D,CTSC,CTSZ,GBF1,GOLGA2,GORASP1,GOSR1,GOSR2,KLHL12,LMAN1,MCFD2,NAPA,NSF,PDCD6,PEF1,PPP6C,PREB,RAB1A,RAB1B,SAR1A,SAR1B,SCFD1,SEC13,SEC16A,SEC22B,SEC23A,SEC23B,SEC23IP,SEC24A,SEC24B,SEC24C,SEC24D,SEC31A,STX5,TBC1D20,TFG,TMED10,TMED2,TMED9,TRAPPC1,TRAPPC2,TRAPPC2L,TRAPPC3,TRAPPC4,TRAPPC5,TRAPPC6A,TRAPPC6B,USO1,WIPI1_x000D_
GO:1901796	3.94097e-10	3.0464	48.9688	84	130	regulation of signal transduction by p53 class mediator	GO_BP	AKT1,ATM,AURKA,BANP,BCL2L12,BOP1,BRD7,BRPF1,CD44,CDK2,CDK5RAP3,CHEK1,CHEK2,CSNK2A1,CSNK2A2,CSNK2B,DDX5,DYRK1A,DYRK2,DYRK3,EEF1E1,EP300,HIC1,HIPK2,HNRNPK,ING2,MAPKAPK5,MARCH7,MIF,MSX1,MUC1,NOC2L,NOP2,NUAK1,PAK1IP1,PHF20,PIN1,PPP1R13L,PRMT5,PRMT6,PSMD10,PTTG1IP,RFFL,RNF34,RPF2,RPL11,RPL23,RPL26,RPL5,RPS7,RRM2B,RRN3,RRS1,SIRT1,SMYD2,SNAI2,SPRED1,SPRED2,SSRP1,STK11,SUPT16H,TAF10,TAF12,TAF13,TAF15,TAF…
GO:0000819	5.27485e-10	2.50613	69.6864	111	185	sister chromatid segregation	GO_BP	AKAP8,AKAP8L,ANAPC1,ANAPC11,ANAPC4,ANAPC5,ATM,AXIN2,BECN1,BUB3,CCNB1,CDC14B,CDC20,CDC23,CDC26,CDCA5,CDCA8,CDK5RAP2,CENPE,CENPF,CHMP1A,CHMP1B,CHMP2A,CHMP2B,CHMP4A,CHMP4B,CHMP5,CHMP6,CHMP7,CTCF,CTNNB1,DIS3L2,DLGAP5,DSCC1,DSN1,DUSP1,FBXO5,FBXW7,FEN1,H2AFY,HNRNPU,IK,INO80,KATNB1,KIF14,KIF18A,KIF22,KIF23,KIF2C,KIFC1,KLHL22,KPNB1,LCMT1,MAD1L1,MAD2L1,MAD2L2,MIS12,MSTO1,NCAPD2,NCAPG,NCAPH2,NDC80,NEK6,NIP…
GO:0034641	6.02337e-10	1.3749	610.179	726	1842	cellular nitrogen compound metabolic process	GO_BP	AADAT,AARS,AARS2,AARSD1,AASDH,AASDHPPT,AASS,AATF,ABCB6,ABCE1,ABCF1,ABHD14B,ABL1,ABT1,ABTB1,ACACA,ACADM,ACAT1,ACBD6,ACD,ACER2,ACIN1,ACLY,ACO1,ACOT1,ACOT2,ACOT7,ACOT8,ACOT9,ACSF2,ACSL1,ACSL3,ACSL4,ACSS2,ACTA2,ACTL6A,ACTN1,ACTN4,ACTR2,ACTR3,ACTR8,ACTRT1,ACVR1,ACVR1B,ACVR2A,ADA,ADAL,ADAM10,ADAR,ADARB1,ADAT1,ADCY3,ADCY6,ADCY7,ADCY9,ADK,ADM,ADNP,ADNP2,ADPGK,ADRM1,ADSL,ADSS,AEBP1,AEBP2,AEN,AES,AFF1,AFF4…
GO:0042773	7.84217e-10	3.90776	32.7714	61	87	ATP synthesis coupled electron transport	GO_BP	BID,CCNB1,COQ9,COX10,COX15,COX4I1,COX5A,COX5B,COX6A1,COX7C,CYC1,CYCS,DLD,DNAJC15,MECP2,NDUFA1,NDUFA10,NDUFA12,NDUFA2,NDUFA3,NDUFA4,NDUFA6,NDUFA7,NDUFA8,NDUFA9,NDUFAB1,NDUFAF1,NDUFB1,NDUFB10,NDUFB2,NDUFB3,NDUFB5,NDUFB6,NDUFB7,NDUFB8,NDUFB9,NDUFC1,NDUFS1,NDUFS2,NDUFS3,NDUFS4,NDUFS5,NDUFS7,NDUFS8,NDUFV1,NDUFV2,NDUFV3,PARK7,PINK1,PMPCB,SDHA,SDHAF2,SDHC,SDHD,TAZ,UQCRB,UQCRC1,UQCRFS1,UQCRH,UQCRHL,UQCRQ…
GO:1901988	8.28585e-10	2.33649	79.4801	123	211	negative regulation of cell cycle phase transition	GO_BP	ARID3A,ATF5,ATM,AURKA,BAX,BRCC3,BRD7,BRSK1,BTG2,BUB3,CARM1,CASP2,CCL2,CCNB1,CCND1,CDC14B,CDC20,CDK2,CDK2AP2,CDK5RAP2,CDK5RAP3,CDKN1A,CDKN1B,CDKN2B,CDKN2D,CENPF,CHEK1,CHEK2,CNOT1,CNOT10,CNOT2,CNOT4,CNOT6,CNOT7,CNOT8,CRADD,CTDSP1,CTDSP2,CTDSPL,CUL1,DACT1,DCUN1D3,DONSON,DUSP1,E2F4,E2F7,EP300,EZH2,FBXL7,FBXO31,FBXO5,FBXO7,FHL1,FOXO4,GADD45A,GJC2,GPNMB,H2AFY,IK,KANK2,KLF4,KLHL22,LCMT1,MAD1L1,MAD2L1,MA…
GO:0046822	9.62926e-10	3.24627	42.1885	74	112	regulation of nucleocytoplasmic transport	GO_BP	AAAS,AKAP8L,ANGPT1,ANP32B,BAG3,BARD1,BMP4,CAMK1,CDK5,CTDSPL2,DHX9,DMAP1,DNAJC27,ECT2,EFCAB7,EMD,FLNA,GAS6,GLI3,GSK3B,HDAC3,HSP90AB1,HYAL2,IPO5,IWS1,KHDRBS1,LEP,MAPK1,MDFIC,MED1,NCBP2,NEDD4,NOLC1,NUP153,NUP214,NUP54,NUP62,NUTF2,PARK7,PIK3R1,PIK3R2,PKIA,PKIG,PPM1A,PPP1CC,PPP1R12A,PRKCD,PSEN1,PTGS2,PTPN11,PTPN14,RAB23,RANGAP1,RBM22,RBM26,RBM27,RBM4,RIOK2,SETD2,SIRT1,SMAD3,SP100,SUPT6H,TMEM173,TP53,T…
GO:0070936	9.94974e-10	5.96014	20.7176	43	55	protein K48-linked ubiquitination	GO_BP	AMFR,ARIH2,BFAR,BIRC2,CDC34,HACE1,ITCH,MARCH6,NMI,PELI1,RFFL,RNF115,RNF126,RNF146,RNF187,RNF216,RNF34,RNF4,RNF5,RNF8,SKP2,SYVN1,TNFAIP3,TOPORS,TRIM32,TRIM38,TRIM44,TTC3,UBE2A,UBE2C,UBE2D2,UBE2D3,UBE2D4,UBE2E1,UBE2E2,UBE2E3,UBE2G1,UBE2G2,UBE2H,UBE2Q2,UBE2T,UBE3A,UBR5_x000D_
GO:0042795	1.14925e-09	4.55533	26.7445	52	71	snRNA transcription by RNA polymerase II	GO_BP	CCNK,CCNT2,CDK7,CDK9,ELL,ELL2,GTF2A2,GTF2B,GTF2E1,GTF2E2,GTF2F1,GTF2F2,INTS1,INTS10,INTS12,INTS2,INTS3,INTS4,INTS5,INTS6,INTS7,INTS9,NCBP1,NCBP2,PHAX,POLR2A,POLR2B,POLR2C,POLR2D,POLR2F,POLR2G,POLR2H,POLR2I,POLR2J,POLR2L,RPAP2,RPRD1A,RPRD1B,RPRD2,SNAPC1,SNAPC2,SNAPC3,SNAPC4,SNAPC5,SP1,TAF13,TAF5,TAF6,TAF9,TBP,ZC3H8,ZNF143_x000D_
GO:0019068	1.17236e-09	10.6347	13.9373	32	37	virion assembly	GO_BP	CHMP1A,CHMP1B,CHMP2A,CHMP2B,CHMP4A,CHMP4B,CHMP5,CHMP6,CHMP7,LRSAM1,PC,PDCD6IP,PPIA,RAB1A,RAB1B,RAB43,RPS27A,SNF8,TBC1D20,TSG101,UBA52,UBB,UBC,USP6NL,VPS28,VPS37A,VPS37B,VPS37C,VPS37D,VPS4A,VPS4B,VTA1_x000D_
GO:0016579	1.23287e-09	2.35911	75.8583	118	202	protein deubiquitination	GO_BP	ACTB,ACTL6A,ACTR8,ADRM1,ASXL1,ASXL2,ATXN3,ATXN7L3,BAP1,BARD1,BECN1,BIRC2,BIRC3,BRCC3,CCNA2,CDC20,COPS5,CYLD,EIF3F,ENY2,FOXK1,FOXO4,HCFC1,HIF1A,IKBKG,INO80,INO80B,INO80C,INO80D,INO80E,ITCH,JOSD1,JOSD2,KAT2A,KEAP1,MAP3K7,MBD6,MCRS1,MYC,NEDD8,NFKBIA,OGT,OTUB1,OTUD1,OTUD4,OTUD5,OTUD6B,PARK7,POLB,PSMA1,PSMA2,PSMA3,PSMA4,PSMA5,PSMA6,PSMB1,PSMB10,PSMB2,PSMB3,PSMB4,PSMB5,PSMB6,PSMB7,PSMB8,PSMC1,PSMC2,PSM…
GO:0060548	1.65968e-09	1.5284	315.39	398	840	negative regulation of cell death	GO_BP	AARS,AATF,ABL1,ACAA2,ACVR1,ADA,ADNP,ADNP2,ADORA1,AHI1,AIF1,AKR1B1,AKT1,ALKBH1,ANGPT1,ANGPTL4,ANKLE2,ANXA1,ANXA5,AP2B1,API5,APIP,ARAF,ARF4,ARHGAP10,ARHGDIA,ARHGEF2,ARL6IP1,ARNT2,ARRB1,ASNS,ATAD3A,ATF4,ATF5,ATG5,ATG7,ATP13A2,AURKA,AVEN,AXL,BAD,BAG3,BAG4,BAG5,BARD1,BAX,BCL10,BCL2L1,BCL2L12,BCL2L2,BCL3,BCL6,BECN1,BFAR,BHLHB9,BID,BIRC2,BIRC3,BIRC5,BIRC6,BMP4,BNIP1,BNIP2,BNIP3,BNIP3L,BOK,BTBD10,BTG2,CA…
GO:0007032	1.78434e-09	4.16184	29.0046	55	77	endosome organization	GO_BP	AKTIP,ALS2,CHMP1A,CHMP1B,CHMP2A,CHMP2B,CHMP4A,CHMP4B,CHMP5,CHMP6,CHMP7,CLCN3,DNAJC13,FAM160A2,HGS,HOOK2,HOOK3,LAPTM4B,PDCD6IP,PI4K2A,PI4K2B,PIK3C3,PLEKHF1,PLEKHJ1,RAB11A,RAB22A,RAB27A,RAB5B,RAB7A,RNF26,SCARB2,SNF8,SNX3,SNX33,SQSTM1,STAM,STAM2,STX6,SYNJ1,TMEM127,TSG101,USP8,VPS11,VPS18,VPS25,VPS28,VPS33B,VPS36,VPS37A,VPS37B,VPS37C,VPS37D,VPS4A,VPS4B,VTA1_x000D_
GO:0010563	2.54652e-09	1.65807	213.203	281	566	negative regulation of phosphorus metabolic process	GO_BP	ABL1,ADAR,ADARB1,AIDA,AKT1,AKT1S1,ANGPT1,ANKLE2,ARPP19,ARRB1,ATF3,BAG4,BAK1,BAX,BMP4,CABIN1,CALM1,CALM2,CALM3,CAMK2N1,CASP3,CAV1,CBL,CBLB,CCNB1,CD2BP2,CDK5RAP1,CDK5RAP3,CDKN1A,CDKN1B,CDKN2B,CDKN2D,CEP192,CHMP6,CHORDC1,CIB1,CNKSR3,CORO1C,CRIPAK,CRKL,CRY2,CSK,CSRNP2,CTDSP1,CTDSP2,CTDSPL,CYLD,DACT1,DAG1,DBNDD2,DDIT4,DGKQ,DKK1,DNAJA1,DNAJC10,DNAJC15,DNAJC3,DTNBP1,DUSP1,DUSP10,DUSP14,DUSP16,DUSP18,DUS…
GO:0032984	2.67161e-09	4.46931	25.6637	50	69	protein-containing complex disassembly	GO_BP	ABCE1,ADD1,ADD3,APEH,ARHGEF2,ARID1A,ASPH,AURKAIP1,AXIN1,BNIP3,C12orf65,C16orf45,CALCOCO2,CAMSAP1,CAPG,CAPZA2,CAPZB,CAV1,CFL1,CFL2,CHCHD1,CHMP1A,CHMP1B,CHMP2A,CHMP2B,CHMP5,CHMP7,CIB1,CKAP2,CKAP5,CLASP1,CLASP2,CLEC16A,CLN3,CSNK1A1,CTNNB1,DAP3,DDIT4,DENR,DSTN,DVL1,DVL2,DVL3,DYRK3,EIF5A,EIF5A2,EPS8,ERAL1,ETF1,FRAT2,FYCO1,FZD1,FZD2,GABARAPL1,GABARAPL2,GAK,GBA,GFM2,GLE1,GRWD1,GSK3B,GSN,GSPT1,GSPT2,HDAC…
GO:0071383	2.8703e-09	2.09467	97.5609	144	259	cellular response to steroid hormone stimulus	GO_BP	ABHD2,AIFM1,AKAP13,ANXA1,ARID1A,ARNTL,ASS1,ATP1A1,ATP2B1,AXIN1,BMP4,BUD31,CALCOCO1,CALR,CARM1,CASP9,CBFB,CCNE1,CDK7,CFLAR,CLOCK,CNOT1,CNOT2,CRIPAK,CRY1,CRY2,CTNNB1,DAB2,DAXX,DDIT4,DDRGK1,DDX17,DDX5,DNAJA1,EGFR,EGLN2,EIF4EBP1,EP300,ERRFI1,ESRRA,FBXO32,FECH,FHL2,FKBP4,FOXO3,FOXP1,GPAM,GSTP1,HDAC1,HDAC6,HNRNPU,KANK2,KAT5,KCTD6,KLF9,LBH,MED1,MED12,MED14,MED16,MED24,MED30,MED4,NCOA1,NCOA3,NCOA4,NCOA6,…
GO:0007033	2.90793e-09	3.02854	44.3379	76	118	vacuole organization	GO_BP	ABCA1,ACP2,AKTIP,ANXA2,ANXA2P2,ARF1,ARSB,ATG12,ATG16L1,ATG2A,ATG3,ATG4A,ATG4B,ATG4C,ATG5,ATG7,ATG9A,ATP13A2,BECN1,CCDC115,CHMP4A,CHMP4B,CHMP5,CLN3,CLN5,CLN8,FAM160A2,FEZ1,FEZ2,FIG4,GAA,GABARAPL1,GABARAPL2,GBA,GNPTAB,HEXB,HOOK2,HOOK3,HPS1,IFT20,IFT88,LAPTM4B,LRSAM1,MAN2A1,MAP1LC3A,MAP1LC3B,MBTPS1,MFN2,MFSD8,MTM1,MTMR3,NAGLU,NAGPA,NSFL1C,PACS2,PHF23,PIK3C3,PINK1,PIP4K2A,PIP4K2B,PIP4K2C,PPT1,PSEN1,R…
GO:0051247	3.00142e-09	1.38089	549.077	654	1469	positive regulation of protein metabolic process	GO_BP	ABI1,ABL1,ACER2,ACSL1,ACVR1,ACVR1B,ACVR2A,ADAM17,ADAM9,ADNP,ADORA1,ADRA2A,ADRM1,AIF1,AIFM1,AIMP2,AKAP13,AKAP8,AKAP8L,AKIRIN2,AKT1,AKTIP,ALG10B,ALS2,ANG,ANGPT1,ANKIB1,ANKLE2,ANP32B,ANTXR1,ANXA2,ANXA2P2,APAF1,APP,ARAF,ARFGEF1,ARHGEF2,ARIH1,ARIH2,ARL2BP,ARL6IP5,ARNT,ARNTL,ARRB1,ARRDC3,ASPH,ASPSCR1,ATG10,ATG4B,ATG7,ATM,ATP2B4,ATP6AP1,ATXN3,AURKA,AURKAIP1,AUTS2,AVPI1,AVPR2,AXIN1,AXIN2,AXL,BAD,BAG2,BAG…
GO:0042326	3.20745e-09	1.75514	168.754	229	448	negative regulation of phosphorylation	GO_BP	ABL1,ADAR,ADARB1,AIDA,AKT1,AKT1S1,ANGPT1,ANKLE2,ARRB1,ATF3,BAK1,BAX,BMP4,CALM1,CALM2,CALM3,CAMK2N1,CASP3,CAV1,CBL,CBLB,CCNB1,CDK5RAP1,CDK5RAP3,CDKN1A,CDKN1B,CDKN2B,CDKN2D,CHMP6,CHORDC1,CIB1,CNKSR3,CORO1C,CRIPAK,CRKL,CSK,CTDSP1,CTDSP2,CTDSPL,CYLD,DACT1,DAG1,DBNDD2,DDIT4,DGKQ,DKK1,DNAJA1,DNAJC10,DNAJC15,DNAJC3,DTNBP1,DUSP1,DUSP10,DUSP14,DUSP16,DUSP18,DUSP19,DUSP2,DUSP22,DUSP3,DUSP5,DUSP6,DUSP8,DVL1…
GO:0006099	3.28389e-09	12.0429	12.4305	29	33	tricarboxylic acid cycle	GO_BP	ACO1,ACO2,CS,DLAT,DLST,FAHD1,FH,IDH1,IDH2,IDH3A,IDH3B,IDH3G,IREB2,MDH1,MDH2,ME2,ME3,NNT,OGDH,PDHA1,PDHB,SDHA,SDHAF2,SDHB,SDHC,SDHD,SUCLA2,SUCLG1,SUCLG2_x000D_
GO:0016567	3.61089e-09	1.99624	108.163	157	293	protein ubiquitination	GO_BP	ABL1,AIMP2,AKT1,AMFR,ANAPC1,ANAPC10,ANAPC11,ANAPC13,ANAPC4,ANAPC5,ANAPC7,ANGPT1,ANKIB1,ARIH1,ARIH2,ARRB1,ARRDC3,ASB1,ASB3,ASB6,ASB7,ASB8,ATG3,ATG5,ATG7,ATXN7L3,AVPR2,AXIN1,BAG2,BAG5,BARD1,BCL10,BCOR,BFAR,BIRC2,BIRC3,BIRC6,BLMH,BMI1,BTBD1,CAND1,CAV1,CBFB,CBL,CBLB,CBLL1,CCNB1IP1,CCNF,CDC14B,CDC16,CDC20,CDC23,CDC26,CDC34,CDC42,CDK5,CDK5RAP3,CDK9,CHFR,CNOT4,COMMD1,CRBN,CRY1,CTR9,CUL1,CUL2,CUL4A,CUL4B…
GO:0051348	3.93162e-09	2.08373	97.0729	143	258	negative regulation of transferase activity	GO_BP	ABL1,ADAR,ADARB1,AIDA,AKT1,AKT1S1,BAG2,BAG5,BMP4,CAMK2N1,CASP3,CAV1,CBL,CBLB,CDK5RAP1,CDK5RAP3,CDKN1A,CDKN1B,CHCHD10,CHMP6,CHORDC1,CIB1,CORO1C,CRIPAK,CSK,DBNDD2,DNAJA1,DNAJC3,DTNBP1,DUSP1,DUSP10,DUSP14,DUSP16,DUSP18,DUSP19,DUSP2,DUSP22,DUSP3,DUSP5,DUSP6,DUSP8,DVL1,EIF4A2,ERRFI1,FBXO5,FBXO7,FGFR1OP,GADD45A,GADD45B,GBA,GGNBP2,GMFB,GNAQ,GPS1,GPS2,GSK3B,GSTP1,H2AFY,HMGCR,HNRNPU,HSPB1,HYAL2,IBTK,ILK,I…
GO:0019222	4.4236e-09	1.39948	492.591	591	1392	regulation of metabolic process	GO_BP	AARS,AATF,ABCA1,ABCE1,ABHD14B,ABHD5,ABHD6,ABI1,ABL1,ABL2,ABT1,ACACA,ACADM,ACADVL,ACD,ACER2,ACLY,ACO1,ACOT8,ACOX1,ACSL1,ACSL3,ACTA2,ACTB,ACTL6A,ACTN1,ACTN4,ACTR2,ACTR3,ACTRT1,ACVR1,ACVR1B,ACVR2A,ADAM17,ADAM19,ADAM9,ADAR,ADARB1,ADIPOR1,ADIPOR2,ADM2,ADNP,ADNP2,ADORA1,ADRA2A,ADRM1,AEBP1,AEBP2,AES,AFF1,AFF4,AGPAT1,AGRN,AHCTF1,AHCYL1,AHI1,AHNAK,AHNAK2,AHR,AIDA,AIF1,AIFM1,AIMP2,AIP,AIRE,AKAP13,AKAP8,AKA…
GO:0042769	4.7275e-09	8.86146	14.314	32	38	DNA damage response, detection of DNA damage	GO_BP	CUL4A,CUL4B,DDB1,DNAJA1,MRPS11,MRPS26,MRPS35,MRPS9,NEK1,PARP1,PCNA,PNKP,POLD2,POLD3,POLD4,RBX1,RFC1,RFC2,RFC3,RFC4,RFC5,RPA1,RPA2,RPA3,RPS27A,RPS3,SOX4,UBA52,UBB,UBC,USP1,WDR48_x000D_
GO:0035601	5.41648e-09	3.07639	41.8118	72	111	protein deacylation	GO_BP	ABHD12,AKAP8,AKAP8L,ARID4A,ARID4B,ATXN3,BCL6,BEX4,BRMS1,BRMS1L,C6orf89,CAMK2D,CHD3,CHD4,CTBP1,DYRK1A,EP300,FNTA,HDAC1,HDAC2,HDAC3,HDAC6,HDAC7,HMG20B,ING2,JDP2,LYPLA1,LYPLA2,LYPLAL1,MBD3,MIER1,MIER2,MORF4L1,MORF4L2,MSL3,MTA1,MTA2,MTA3,NACC2,NEK3,NIPBL,PER2,PHB,PHF21A,PINK1,PPT1,PRKAA1,PRKD1,PRKD2,RBBP4,RBBP7,RBM14,SAP18,SAP30,SAP30L,SFPQ,SIN3A,SIN3B,SIRT1,SIRT2,SIRT5,SIRT7,SKI,SMARCAD1,SPRED1,SPRE…
GO:0007017	5.45468e-09	1.73441	170.35	230	454	microtubule-based process	GO_BP	ABL1,ACTR10,ACTR2,ACTR3,AP3B1,AP3D1,AP3M1,AP3M2,AP3S1,AP3S2,APP,ARHGAP21,ARHGEF10,ARHGEF2,ARL2,ASPM,ATF5,ATXN3,AURKA,BBS2,BBS4,BCCIP,BICD2,BLOC1S1,BLOC1S2,BRSK1,C16orf45,CABYR,CAMSAP1,CC2D2A,CCDC66,CCNB1,CCNF,CDC14B,CDC20,CDC42,CDK2,CDK2AP2,CDK5,CDK5RAP2,CENPA,CENPE,CENPJ,CEP135,CEP152,CEP192,CEP350,CEP63,CETN2,CETN3,CHD3,CHEK1,CHEK2,CHMP1A,CHMP1B,CHMP2A,CHMP2B,CHMP4B,CHMP5,CHORDC1,CIB1,CKAP2,CKA…
GO:0098781	5.45977e-09	4.1301	27.4595	52	73	ncRNA transcription	GO_BP	ANG,CCNK,CCNT2,CDK7,CDK9,ELL,ELL2,GTF2A2,GTF2B,GTF2E1,GTF2E2,GTF2F1,GTF2F2,GTF3A,GTF3C1,GTF3C2,GTF3C3,GTF3C5,GTF3C6,H2AFY,H2AFY2,INTS1,INTS10,INTS12,INTS2,INTS3,INTS4,INTS5,INTS6,INTS7,INTS9,MARS,NCBP1,NCBP2,NCL,NOL11,NPM3,PHAX,PIH1D1,POLR1B,POLR2A,POLR2B,POLR2C,POLR2D,POLR2F,POLR2G,POLR2H,POLR2I,POLR2J,POLR2L,PWP1,RPAP2,RPRD1A,RPRD1B,RPRD2,SIRT7,SMARCA4,SMARCB1,SNAPC1,SNAPC2,SNAPC3,SNAPC4,SNAPC5…
GO:0006351	5.53868e-09	3.42316	33.4368	61	93	transcription, DNA-templated	GO_BP	AATF,ABHD14B,ABL1,ABT1,ACTA2,ACTL6A,ACTR2,ACTR3,ACTRT1,ACVR1,ACVR1B,ACVR2A,ADNP,ADNP2,ADRM1,AEBP1,AEBP2,AES,AFF1,AFF4,AGRN,AHCTF1,AHI1,AHR,AIRE,AKAP8L,AKIRIN2,AKNA,AKT1,ALX1,ANG,ANKRD33,ANKRD49,APBB3,APP,ARF4,ARHGEF2,ARID1A,ARID3A,ARID4A,ARID4B,ARID5B,ARMCX3,ARNT,ARNT2,ARNTL,ARRB1,ASCC1,ASCC2,ASF1A,ASH2L,ASXL1,ASXL2,ATAD2,ATF1,ATF2,ATF3,ATF4,ATF5,ATF6,ATF6B,ATM,ATMIN,ATN1,ATP2B4,ATP8B1,ATXN1,ATXN…
GO:0043123	8.42045e-09	2.3594	68.1796	106	181	positive regulation of I-kappaB kinase/NF-kappaB signaling	GO_BP	ABL1,AKAP13,AKT1,ANKRD17,ATP2C1,BCL10,BIRC2,BIRC3,CANT1,CCDC22,CFLAR,CHUK,CTH,CTNNB1,CXXC5,DDRGK1,DDX1,DDX21,DHX36,ECM1,ECT2,EEF1D,F2R,FADD,FKBP1A,FLNA,FYN,GJA1,GOLT1B,GPR89A,HMOX1,IFIT5,IKBKB,IKBKE,IKBKG,IRAK1,IRAK4,IRF3,JMJD8,LGALS1,LITAF,LPAR1,LTBR,MALT1,MAP3K3,MAP3K7,MIB2,MIER1,MTDH,MUL1,MYD88,NDFIP1,NDFIP2,NEK6,NUP62,PELI1,PINK1,PLK2,PPM1A,PRKD1,RBCK1,RELA,RHOA,RHOC,RIPK1,RIPK2,RNF31,ROR1,S1…
GO:0006294	8.72437e-09	14.3912	10.9238	26	29	nucleotide-excision repair, preincision complex assembly	GO_BP	CCNH,CDK7,CETN2,CHD1L,CUL4A,CUL4B,DDB1,ERCC2,ERCC3,ERCC5,GTF2H3,GTF2H4,GTF2H5,MNAT1,PARP1,RAD23B,RBX1,RPA1,RPA2,RPA3,RPS27A,UBA52,UBB,UBC,XPA,XPC_x000D_
GO:0000122	8.95659e-09	1.49949	314.53	393	835	negative regulation of transcription by RNA polymerase II	GO_BP	AEBP1,AEBP2,AES,AKIRIN2,ALX1,ANKRD33,ARID1A,ARID5B,ATF2,ATF3,ATN1,ATXN1,ATXN1L,BAG3,BCL6,BCOR,BMI1,BMP4,BPTF,BRMS1,BRMS1L,BTG2,C1QBP,CALR,CAV1,CBFA2T2,CBFB,CBX4,CBX5,CBX6,CC2D1B,CCND1,CCND3,CCNE1,CDK2,CEBPB,CGGBP1,CHCHD3,CHD8,CIC,CITED2,CNBP,CNOT1,CNOT2,CNOT7,CPEB3,CREBBP,CRY1,CRY2,CTBP1,CTCF,CTNNB1,CTNNBIP1,CTR9,CXXC5,DACT1,DDIT3,DDX5,DEAF1,DICER1,DKK1,DMAP1,DNAJA3,DNAJB1,DNAJB4,DNAJB5,DNAJC17,D…
GO:0048585	9.72691e-09	1.37162	535.011	635	1424	negative regulation of response to stimulus	GO_BP	ABL1,ABR,ACAA2,ACVR1,ADA,ADAM17,ADCY7,ADIPOR1,ADM,ADORA1,ADRA2A,AES,AIDA,AIF1,AKT1,AKT1S1,ANGPT1,ANXA1,ANXA2,ANXA2P2,ANXA5,APLP1,ARAP3,ARHGAP12,ARHGEF2,ARHGEF7,ARL6IP5,ARNTL,ARRB1,ARRDC3,ASXL1,ATF3,ATF4,ATF6B,ATG7,ATM,ATP2B4,AXIN1,AXIN2,AXL,BACE1,BAG5,BAMBI,BAX,BBS2,BBS4,BCL2L1,BCL2L12,BCL2L2,BCL3,BCL6,BCL9L,BEND6,BFAR,BID,BIRC6,BMP4,BOK,C1QBP,C1QTNF1,C5orf30,CACNB3,CALM1,CALM2,CALM3,CALR,CAMK2N1…
GO:0006296	1.06336e-08	8.5833	13.9373	31	37	nucleotide-excision repair, DNA incision, 5'-to lesion	GO_BP	CHD1L,CUL4A,CUL4B,DDB1,ERCC1,ERCC2,ERCC3,ERCC5,GTF2H3,GTF2H4,GTF2H5,NTHL1,PARP1,PCNA,POLD2,POLD3,POLD4,RBX1,RFC1,RFC2,RFC3,RFC4,RFC5,RPA1,RPA2,RPA3,RPS27A,UBA52,UBB,UBC,XPA_x000D_
GO:0072521	1.08474e-08	2.22011	77.0726	117	206	purine-containing compound metabolic process	GO_BP	AADAT,AASS,ABHD14B,ACACA,ACAT1,ACBD6,ACLY,ACOT1,ACOT2,ACOT7,ACOT8,ACOT9,ACSF2,ACSL1,ACSL3,ACSL4,ACSS2,ADA,ADAL,ADCY3,ADCY6,ADCY7,ADCY9,ADK,ADM,ADPGK,ADSL,ADSS,AHCY,AK1,AK2,AK3,ALDOA,ALDOC,AMD1,APIP,APRT,ARNT,ATIC,ATP1B1,ATP6V1A,ATP6V1B2,BAD,BID,BPGM,BPNT1,CASK,CCNB1,CHCHD10,CLPX,COASY,COQ9,COX10,COX15,COX4I1,COX5A,COX5B,COX6A1,COX7A2,COX7A2L,COX7C,CROT,CTNS,CYC1,CYCS,DBI,DCAKD,DCK,DDIT4,DGAT1,DGU…
GO:0016073	1.19756e-08	4.50641	23.7125	46	63	snRNA metabolic process	GO_BP	CCNK,CCNT2,CDK7,CDK9,DKC1,ELL,ELL2,EXOSC2,EXOSC3,EXOSC4,EXOSC5,EXOSC6,EXOSC7,EXOSC8,EXOSC9,GTF2A2,GTF2B,GTF2E1,GTF2E2,GTF2F1,GTF2F2,INTS1,INTS10,INTS12,INTS2,INTS3,INTS4,INTS5,INTS6,INTS7,INTS9,MEPCE,NCBP1,NCBP2,NHP2,NOP10,PHAX,POLR2A,POLR2B,POLR2C,POLR2D,POLR2F,POLR2G,POLR2H,POLR2I,POLR2J,POLR2L,RPAP2,RPRD1A,RPRD1B,RPRD2,SNAPC1,SNAPC2,SNAPC3,SNAPC4,SNAPC5,SP1,TAF13,TAF5,TAF6,TAF9,TBP,TUT1,ZC3H8,…
GO:0045333	1.35849e-08	3.68713	30.0049	55	80	cellular respiration	GO_BP	ACO1,ACO2,ADSL,BID,BLOC1S1,BNIP3,CCNB1,CISD1,COQ10A,COQ10B,COQ9,COX10,COX15,COX4I1,COX5A,COX5B,COX6A1,COX7C,CS,CYC1,CYCS,D2HGDH,DLAT,DLD,DLST,DNAJC15,ETFDH,FAHD1,FASTKD1,FASTKD2,FASTKD3,FASTKD5,FH,HIF1A,IDH1,IDH2,IDH3A,IDH3B,IDH3G,IMMP2L,IREB2,LYRM7,MDH1,MDH2,ME2,ME3,MECP2,MTFR1,NDUFA1,NDUFA10,NDUFA12,NDUFA2,NDUFA3,NDUFA4,NDUFA6,NDUFA7,NDUFA8,NDUFA9,NDUFAB1,NDUFAF1,NDUFAF2,NDUFB1,NDUFB10,NDUFB2,N…
GO:0006402	1.43752e-08	6.12513	17.0759	36	46	mRNA catabolic process	GO_BP	AKT1,ANGEL2,APEX1,ATM,AXIN2,BTG2,CARHSP1,CASC3,CIRBP,CNOT1,CNOT10,CNOT2,CNOT4,CNOT6,CNOT7,CNOT8,CPEB3,CSDE1,DCP1A,DCP2,DCPS,DDX5,DHX34,DHX36,DHX9,DIS3L2,EDC3,EDC4,EIF3E,EIF4A3,EIF4G1,ERN1,ETF1,EXOSC1,EXOSC10,EXOSC2,EXOSC3,EXOSC4,EXOSC5,EXOSC6,EXOSC7,EXOSC8,EXOSC9,FASTKD1,FASTKD3,FXR1,FXR2,GSPT1,GSPT2,HNRNPA0,HNRNPC,HNRNPD,HNRNPM,HNRNPR,HNRNPU,HSPA1A,HSPA1B,HSPA8,HSPB1,IGF2BP2,KHSRP,LARP1,LSM1,LSM…
GO:0006974	1.58009e-08	3.20556	35.6814	63	97	cellular response to DNA damage stimulus	GO_BP	AATF,ABL1,ACD,ACTL6A,ACTR2,ACTR8,AEN,AKT1,ALKBH1,ALKBH2,ALKBH3,ALKBH5,ALKBH7,APEX1,APEX2,APTX,AQR,ARID3A,ASCC1,ASCC2,ASCC3,ASF1A,ASH2L,ATF2,ATM,ATMIN,ATRIP,ATXN3,AURKA,AXIN2,BAD,BAK1,BARD1,BAX,BAZ1B,BCCIP,BCL2L1,BCL2L12,BCL2L2,BCL3,BCL6,BCLAF1,BID,BOK,BRCC3,BRSK1,BTG2,C9orf116,CARM1,CASP2,CASP3,CASP9,CBL,CBX1,CBX3,CBX5,CCNB1,CCND1,CCNH,CCNK,CD44,CDC14B,CDC5L,CDC7,CDCA5,CDK2,CDK5RAP3,CDK7,CDK9,CDK…
GO:0007080	1.64034e-08	6.46259	16.5741	35	44	mitotic metaphase plate congression	GO_BP	BECN1,CCNB1,CDC23,CDCA5,CDCA8,CENPE,CHMP1A,CHMP1B,CHMP2A,CHMP2B,CHMP4A,CHMP4B,CHMP5,CHMP6,CHMP7,HNRNPU,KIF14,KIF18A,KIF22,KIF2C,KIFC1,KPNB1,MAD1L1,MIS12,NDC80,NUP62,PIBF1,PINX1,PSRC1,RAB11A,RRS1,SEH1L,VPS4A,VPS4B,ZW10_x000D_
GO:0071364	1.64034e-08	6.46259	16.5741	35	44	cellular response to epidermal growth factor stimulus	GO_BP	AKT1,BAG4,BAIAP2,BECN1,CAD,CBL,CFLAR,COL1A1,DUSP22,DUSP3,EEF1A1,EGFR,ERBB2,ERRFI1,FOXC1,GSTP1,ID1,INPP5K,IQGAP1,IREB2,MARS,MCM7,MED1,NCL,PDE8A,PDPK1,PLCG1,PTPN11,PTPN12,SNAI2,SOX9,SYAP1,ZFP36,ZFP36L1,ZFP36L2_x000D_
GO:1903008	1.80205e-08	3.51893	31.6136	57	84	organelle disassembly	GO_BP	ATG12,ATG2A,ATG3,ATG5,ATG7,ATG9A,ATP13A2,BECN1,BNIP3,BNIP3L,CAMKK2,CDC37,CISD2,CLEC16A,CSNK2A2,CTSK,CTTN,DENR,DNM1L,DYRK3,FBXO7,FBXW7,FIS1,FUNDC1,GABARAPL1,GABARAPL2,GBA,GBF1,GFM2,GOLGA2,HAX1,HDAC6,HIF1A,HK2,HTRA2,HTT,KIF5B,KLC1,MAP1LC3A,MAP1LC3B,MFN2,MRRF,MTIF2,MTIF3,MUL1,OPTN,PARK7,PELO,PINK1,RB1CC1,RNF41,SPAST,SPATA18,SQSTM1,SREBF1,STX5,TOMM7,TSC2,TSPO,USP36,VCP,VDAC1,VPS13C,VRK1,WDR45,WIPI1,W…
GO:0006446	2.02218e-08	19.1578	9.39618	23	25	regulation of translational initiation	GO_BP	ALKBH1,ATF4,CCL5,CDC123,DDX1,DDX3X,DHX29,DNAJC3,EIF1,EIF1B,EIF2AK1,EIF2AK2,EIF2AK3,EIF2AK4,EIF2B2,EIF2B5,EIF2S1,EIF3B,EIF3E,EIF3H,EIF3K,EIF4A2,EIF4B,EIF4EBP1,EIF4EBP2,EIF4EBP3,EIF4G1,EIF4G2,EIF4G3,EIF4H,EIF5,EIF5B,GLE1,HABP4,HSPB1,KHDRBS1,METTL3,MIF4GD,MTIF2,NCBP1,NCBP2,NCK1,NCK2,PAIP1,PAIP2,POLR2D,POLR2G,PPP1CA,PPP1R15A,RBM4,RPL13A,RPS6KB1,RPS6KB2,RXRA,TPR,YTHDF1,YTHDF2,YTHDF3_x000D_
GO:0010648	2.22261e-08	1.36877	513.419	609	1363	negative regulation of cell communication	GO_BP	ABHD6,ABL1,ACAA2,ACVR1,ADA,ADAM17,ADIPOR1,ADM,ADNP,ADORA1,ADRA2A,AES,AIDA,AKT1,AKT1S1,ANXA5,APLP1,ARAP3,ARF1,ARHGAP12,ARHGEF2,ARHGEF7,ARNTL,ARRB1,ARRDC3,ASXL1,ATAD1,ATF3,ATF6B,ATM,ATP2B4,AXIN1,AXIN2,AXL,BAG5,BAMBI,BAX,BCL2L1,BCL2L12,BCL2L2,BCL3,BCL6,BCL9L,BEND6,BFAR,BID,BIRC6,BMP4,BOK,C1QBP,CALM1,CALM2,CALM3,CALR,CAMK2N1,CAV1,CAV2,CBFA2T2,CBL,CBLB,CBY1,CCDC125,CCDC22,CCL5,CD2AP,CD44,CD46,CD47,CDC…
GO:0019080	2.40981e-08	4.4022	23.3544	45	62	viral gene expression	GO_BP	CCL5,CCNT2,CDK9,CHD1,CTDP1,DENR,DHX9,EIF2AK4,EIF3A,EIF3B,EIF3D,EIF3F,EIF3G,EIF3L,EP300,FURIN,GTF2B,HDAC1,IFITM3,INPP5K,JUN,MDFIC,MON1B,NUCKS1,PCBP2,PSMC3,PTBP1,RRP1B,RSF1,SMARCA4,SMARCB1,SNW1,SP1,SSB,TARBP2,TARDBP,TRIM11,TRIM13,TRIM21,TRIM27,TRIM32,TRIM8,USF1,USF2,ZFP36_x000D_
GO:0000077	2.66262e-08	2.69028	48.1793	79	128	DNA damage checkpoint	GO_BP	ARID3A,ATF2,ATM,ATRIP,AURKA,BAX,BRCC3,BRSK1,BTG2,CARM1,CASP2,CCNB1,CCND1,CDC14B,CDC5L,CDK2,CDK5RAP3,CDKN1A,CDKN1B,CEP63,CHEK1,CHEK2,CLOCK,CNOT1,CNOT10,CNOT2,CNOT4,CNOT6,CNOT7,CNOT8,CRADD,CRY1,CUL4A,DONSON,E2F4,E2F7,EIF2AK4,EP300,FBXO31,FBXO4,FBXO6,FEM1B,FOXO4,GADD45A,H2AFX,HINFP,INTS7,MDC1,MSH6,MUC1,MUS81,NBN,PCBP4,PCNA,PEA15,PLAGL1,PLK1,PLK2,PPP1R10,PRKDC,PRMT1,PRPF19,PTPN11,RAD1,RAD17,RBL2,RFWD…
GO:0023057	2.72361e-08	1.36542	514.926	610	1367	negative regulation of signaling	GO_BP	ABHD6,ABL1,ACAA2,ACVR1,ADA,ADAM17,ADIPOR1,ADM,ADNP,ADORA1,ADRA2A,AES,AIDA,AKT1,AKT1S1,ANXA5,APLP1,ARAP3,ARF1,ARHGAP12,ARHGEF2,ARHGEF7,ARNTL,ARRB1,ARRDC3,ASXL1,ATAD1,ATF3,ATF6B,ATM,ATP2B4,AXIN1,AXIN2,AXL,BAG5,BAMBI,BAX,BCL2L1,BCL2L12,BCL2L2,BCL3,BCL6,BCL9L,BEND6,BFAR,BID,BIRC6,BMP4,BOK,C1QBP,CALM1,CALM2,CALM3,CALR,CAMK2N1,CAV1,CAV2,CBFA2T2,CBL,CBLB,CBY1,CCDC125,CCDC22,CCL5,CD2AP,CD44,CD46,CD47,CDC…
GO:0016310	2.73625e-08	2.09239	83.4744	124	227	phosphorylation	GO_BP	AAK1,AATK,ABI1,ABI2,ABL1,ABL2,ACSL1,ACTB,ACVR1,ACVR1B,ACVR2A,ADAM10,ADAM17,ADAM9,ADAR,ADARB1,ADCK1,ADCK2,ADCK5,ADK,ADM2,ADNP,ADORA1,ADPGK,ADRA2A,AGK,AIDA,AIF1,AK1,AK2,AK3,AKAP13,AKAP8,AKAP8L,AKT1,AKT1S1,AKTIP,ALDH18A1,ALDOA,ALDOC,ALPK2,ALS2,ANG,ANGPT1,ANKLE2,ANKRD54,ANXA2,ANXA2P2,APIP,APP,ARAF,ARHGEF2,ARHGEF6,ARL2BP,ARL6IP5,ARNT,ARRB1,ATF3,ATM,ATP13A2,ATP2B4,ATP6AP1,ATP6AP2,AURKA,AVPI1,AXIN1,AXIN…
GO:0006399	3.09832e-08	5.31716	18.7156	38	50	tRNA metabolic process	GO_BP	AARS,AARS2,AARSD1,ADAT1,AIMP2,ALKBH1,ANKRD16,C9orf64,CARS,CARS2,CDK5RAP1,CLP1,CTU2,DALRD3,DARS,DARS2,DDX1,DPH3,DTD1,DUS1L,DUS3L,DUS4L,EARS2,EEF1E1,ELAC2,ELP2,ELP3,ELP4,EPRS,EXOSC2,EXOSC3,EXOSC7,EXOSC8,EXOSC9,FARS2,FARSA,FTSJ1,GARS,GATC,GRSF1,GTF3C1,GTF3C2,GTF3C3,GTF3C5,GTF3C6,GTPBP3,HARS,HARS2,HSD17B10,IARS,IARS2,KARS,KIAA0391,LAGE3,LARS,LARS2,LCMT2,MARS,MARS2,METTL1,MTFMT,MTO1,NARS,NARS2,NAT10,N…
GO:0008152	3.3865e-08	2.06389	71.16	111	253	metabolic process	GO_BP	A4GALT,AAAS,AACS,AADAT,AAK1,AARS,AARS2,AARSD1,AASDH,AASDHPPT,AASS,AATF,AATK,ABCA1,ABCB6,ABCC1,ABCC4,ABCC5,ABCD3,ABCE1,ABCF1,ABHD10,ABHD12,ABHD14B,ABHD15,ABHD2,ABHD4,ABHD5,ABHD6,ABI1,ABI2,ABL1,ABL2,ABT1,ABTB1,ACAA1,ACAA2,ACACA,ACAD10,ACAD11,ACAD8,ACAD9,ACADM,ACADVL,ACAT1,ACAT2,ACBD3,ACBD6,ACCS,ACD,ACER2,ACIN1,ACLY,ACO1,ACO2,ACOT1,ACOT2,ACOT7,ACOT8,ACOT9,ACOX1,ACOX2,ACOX3,ACP1,ACP2,ACSF2,ACSL1,ACSL…
GO:0055114	3.42925e-08	1.52235	264.513	334	709	oxidation-reduction process	GO_BP	AASS,ABCC4,ABCD3,ACAA1,ACAA2,ACAD10,ACAD11,ACAD8,ACAD9,ACADM,ACADVL,ACAT1,ACAT2,ACO1,ACO2,ACOT8,ACOX1,ACOX2,ACOX3,ACSS2,ADH5,ADIPOR1,ADIPOR2,ADO,ADPGK,ADSL,AGL,AGPS,AIFM1,AKR1A1,AKR1B1,AKR1D1,AKR7A2,AKR7A3,AKT1,ALDH16A1,ALDH18A1,ALDH1A3,ALDH1B1,ALDH1L2,ALDH2,ALDH3A2,ALDH3B1,ALDH4A1,ALDH6A1,ALDH7A1,ALDH9A1,ALDOA,ALDOC,ALKBH1,ALKBH2,ALKBH3,ALKBH5,ALKBH6,ALKBH7,AMACR,APEX1,ASPH,ASPHD2,AUH,BCKDHA,BCK…
GO:0010942	3.67527e-08	1.56955	228.446	293	608	positive regulation of cell death	GO_BP	ABL1,ABR,ACER2,ACOX2,ADAM10,ADAMTSL4,ADM,ADORA1,AES,AIFM1,AIMP2,AKAP13,AKT1,ALDH1A3,ANO6,ANP32B,ANXA1,ANXA5,APAF1,ARHGEF1,ARHGEF12,ARHGEF17,ARHGEF18,ARHGEF2,ARHGEF3,ARHGEF6,ARHGEF7,ARL6IP5,ARRB1,ATF2,ATF3,ATF4,ATF6,ATG7,ATM,AXIN2,B4GALT1,BACE1,BAD,BAK1,BARD1,BAX,BBC3,BCAP31,BCL10,BCL2L1,BCL2L13,BCL6,BCLAF1,BID,BIN1,BMP4,BNIP3,BNIP3L,BOK,BRMS1,BTG1,C1QBP,C3orf38,CAMK2D,CASP2,CASP3,CASP4,CASP9,CAV1…
GO:0070482	3.6997e-08	1.80368	131.462	181	349	response to oxygen levels	GO_BP	ACAA2,ACTN4,ADA,ADAM15,ADAM17,ADM,ADORA1,ADSL,AGTRAP,AHCY,AIFM1,AKT1,ALAD,ALKBH5,ANG,ANGPTL4,APAF1,APOLD1,ARNT,ARNT2,ATF4,ATG7,ATM,ATP1B1,ATP6AP1,ATP6V0A2,ATP6V0D1,ATP6V1A,ATP6V1G1,BAD,BECN1,BIRC2,BNIP3,BNIP3L,CACNB3,CAPN2,CASP3,CAV1,CBL,CCDC115,CCNA2,CCNB1,CDK4,CDKN1A,CFLAR,CHCHD2,CITED2,COL1A1,CPEB2,CREB1,CREBBP,CTGF,CUL2,CXCL12,CYB5R4,CYBA,CYGB,DDAH1,DDIT4,DNM1L,EEF2K,EGLN1,EGLN2,EGR1,ENDOG,EN…
GO:0015031	3.7879e-08	1.49661	278.221	350	779	protein transport	GO_BP	AAAS,AACS,AAGAB,ABCA1,ABCB9,ABCE1,ABL1,ACAA1,ACD,ACOT2,ACOT8,ACOX1,ACOX2,ACOX3,ACSL3,ACTN4,ADAM9,ADORA1,ADRA2A,AFTPH,AGAP3,AGK,AGPS,AHCTF1,AHCYL1,AIP,AKAP12,AKAP8,AKAP8L,AKT1,AKTIP,ALKBH5,AMACR,ANG,ANGPT1,ANKRD27,ANKRD50,ANP32B,ANXA1,ANXA5,AP1B1,AP1G1,AP1M1,AP1S1,AP1S2,AP2A1,AP2A2,AP2B1,AP2M1,AP2S1,AP3B1,AP3D1,AP3M1,AP3M2,AP3S1,AP3S2,AP4B1,AP4E1,APBA3,APPBP2,ARCN1,ARF1,ARF3,ARF4,ARF5,ARFGAP1,ARFG…
GO:0045727	4.02634e-08	3.79305	27.0668	50	72	positive regulation of translation	GO_BP	BCL3,C1QBP,CCL5,CDC123,CDK4,CDK5RAP1,CIRBP,CPEB3,DDX3X,DHX29,DHX36,DHX9,DNAJC3,EEF2,EIF2AK4,EIF2B5,EIF3C,EIF3D,EIF3E,EIF4A3,EIF5A,EIF5A2,EIF6,ERBB2,FASTKD2,FASTKD3,FXR1,FXR2,GUF1,HABP4,HNRNPD,HNRNPL,IL6,KHDRBS1,LARP1,LARP4,LARP4B,LARP6,MAPK1,MAPK3,METTL3,MIF4GD,MRPS27,NCK1,NCK2,NGRN,NSUN4,PABPC1,PAIP1,PINK1,POLDIP3,POLR2D,POLR2G,PPP1R15A,PRR16,RBM3,RBMS3,RHOA,RMND1,RPL26,RPL5,RPS27L,RPS4X,RPS6KB1…
GO:0051656	4.17023e-08	1.78678	134.094	184	358	establishment of organelle localization	GO_BP	ABCE1,ACTN4,ACTR2,ACTR3,ANKRD28,AP3B1,AP3D1,AP3M1,AP3M2,AP3S1,AP3S2,ARF1,ARFGAP2,ARFGAP3,ARHGAP21,ARHGEF2,ATP2A2,ATP6AP1,BACE1,BBS2,BBS4,BBS7,BCCIP,BECN1,BET1,BICD2,BLOC1S1,BLOC1S2,C12orf4,CADPS2,CALM1,CALM3,CASK,CBL,CCNB1,CD59,CDC23,CDC42,CDCA5,CDCA8,CDK5,CDK5RAP2,CENPA,CENPE,CENPF,CHMP1A,CHMP1B,CHMP2A,CHMP2B,CHMP4A,CHMP4B,CHMP5,CHMP6,CHMP7,CHRNA5,CLASP1,CLASP2,CLN3,COL7A1,COPG2,CSNK1D,CTBP2,CTN…
GO:0036258	4.18073e-08	10.7924	11.3005	26	30	multivesicular body assembly	GO_BP	CHMP1A,CHMP1B,CHMP2A,CHMP2B,CHMP4A,CHMP4B,CHMP5,CHMP6,CHMP7,HGS,PDCD6IP,RAB11A,SNF8,STAM,STAM2,TSG101,VPS25,VPS28,VPS36,VPS37A,VPS37B,VPS37C,VPS37D,VPS4A,VPS4B,VTA1_x000D_
GO:1901987	4.23756e-08	2.16578	75.2348	113	201	regulation of cell cycle phase transition	GO_BP	ACTR1A,ADAMTS1,AIF1,ANAPC11,ANAPC4,ANAPC5,ANKRD17,ANLN,ANXA1,APEX1,APP,ARID3A,ATF5,ATM,ATP2B4,AURKA,BAX,BID,BRCC3,BRD7,BRSK1,BTG2,BUB3,CARM1,CASP2,CCL2,CCNB1,CCND1,CCND2,CCND3,CDC14B,CDC20,CDC23,CDC25B,CDC26,CDC7,CDCA5,CDK10,CDK2,CDK2AP2,CDK4,CDK5RAP2,CDK5RAP3,CDKN1A,CDKN1B,CDKN2B,CDKN2D,CENPE,CENPF,CENPJ,CEP135,CEP152,CEP164,CEP192,CEP63,CEP78,CETN2,CHEK1,CHEK2,CKAP5,CLASP1,CNOT1,CNOT10,CNOT2,CN…
GO:0050658	4.43444e-08	8.11737	13.0928	29	35	RNA transport	GO_BP	AAAS,ABCE1,AHCTF1,AKAP8L,ALKBH5,ATXN2,BCCIP,BICD2,CASC3,CDC40,CKAP5,CPSF1,CPSF2,CPSF3,CPSF4,DDX19A,DDX19B,DHX38,DHX9,EIF4A3,EIF5A,EIF5A2,EIF6,ENY2,FIP1L1,FLOT1,FYTTD1,G3BP2,GLE1,HNRNPA1,HNRNPA2B1,HNRNPA3,HNRNPU,IGF2BP2,IWS1,KHDRBS1,KHSRP,LRPPRC,LTV1,MAGOH,MCM3AP,MRPL18,MVP,MYO1C,NCBP1,NCBP2,NMD3,NOL6,NUP107,NUP133,NUP153,NUP155,NUP160,NUP188,NUP205,NUP214,NUP35,NUP37,NUP43,NUP50,NUP54,NUP62,NUP85…
GO:0032436	4.61766e-08	3.69266	27.8571	51	74	positive regulation of proteasomal ubiquitin-dependent protein catabolic process	GO_BP	AKT1,ANKIB1,ARIH1,ARIH2,AURKA,BBS7,BCAP31,CAV1,CHFR,CSNK1A1,CSNK1D,CSNK1E,DAB2,DDRGK1,DET1,DNAJB2,DVL1,FAM122A,FBXO22,GBA,GCLC,GSK3B,HERPUD1,HSPA1A,HSPA1B,HSPBP1,KEAP1,MAPK9,NFE2L2,NUB1,PIAS1,PLK1,PLK2,PRICKLE1,PSEN1,PSMD10,RAD23A,RBX1,RNF14,RNF19A,RNF19B,RNF217,SGTA,SIRT2,SMAD7,SOCS4,SOCS5,STUB1,SUMO2,TRIB1,TRIB2,TRIB3,UBE2V2,UBQLN1,UBQLN2,USP5,VCP,ZFAND2A_x000D_
GO:0048208	4.6227e-08	4.30649	22.9686	44	61	COPII vesicle coating	GO_BP	ANKRD28,BET1,CD59,COL7A1,CSNK1D,CTSC,CTSZ,GOLGA2,GORASP1,GOSR2,KLHL12,LMAN1,MCFD2,NAPA,NSF,PDCD6,PEF1,PPP6C,PREB,RAB1A,RAB1B,SAR1A,SAR1B,SCFD1,SEC13,SEC16A,SEC22B,SEC23A,SEC23B,SEC23IP,SEC24A,SEC24B,SEC24C,SEC24D,SEC31A,STX5,TBC1D20,TFG,TMED10,TMED2,TRAPPC1,TRAPPC2,TRAPPC2L,TRAPPC3,TRAPPC4,TRAPPC5,TRAPPC6A,TRAPPC6B,USO1_x000D_
GO:0044774	4.82455e-08	2.90379	40.3051	68	107	mitotic DNA integrity checkpoint	GO_BP	ARID3A,ATF2,ATM,AURKA,BAX,BRSK1,BTG2,CARM1,CASP2,CCNB1,CCND1,CDK2,CDK5RAP3,CDKN1A,CDKN1B,CHEK2,CNOT1,CNOT10,CNOT2,CNOT4,CNOT6,CNOT7,CNOT8,CRADD,DONSON,E2F4,E2F7,EP300,FBXO31,FOXO4,GADD45A,MDC1,MSH6,MUC1,MUS81,NAE1,NBN,PCBP4,PCNA,PLAGL1,PLK2,PPP1R10,PRKDC,PRMT1,RAD17,RBL2,RFWD3,RINT1,RPA2,RPL26,RPS27L,SETMAR,SOX4,SYF2,TAOK1,TAOK2,TAOK3,TFDP1,TFDP2,TIPIN,TNKS1BP1,TOP2A,TOP2B,TOPBP1,TP53,TRIAP1,XPC,…
GO:0007059	4.96774e-08	1.85374	117.525	164	312	chromosome segregation	GO_BP	ACTR2,ACTR3,AKAP8,AKAP8L,ANAPC1,ANAPC11,ANAPC4,ANAPC5,ARL8B,ATM,AXIN2,BECN1,BEX4,BIRC5,BUB3,CCNB1,CCNB1IP1,CCNE1,CDC14B,CDC20,CDC23,CDC26,CDC42,CDCA5,CDCA8,CDK5RAP2,CENPE,CENPF,CENPN,CENPT,CHMP1A,CHMP1B,CHMP2A,CHMP2B,CHMP4A,CHMP4B,CHMP5,CHMP6,CHMP7,CIAO1,CSNK2A1,CSNK2A2,CTCF,CTNNB1,DDX3X,DIS3L2,DLGAP5,DMC1,DSCC1,DSN1,DUSP1,DYNC1H1,ECT2,ERCC2,FBXO5,FBXW7,FEN1,FMN2,GEM,H2AFY,HJURP,HNRNPU,IK,INO80,K…
GO:0034976	5.43283e-08	3.00344	37.3288	64	100	response to endoplasmic reticulum stress	GO_BP	ACADVL,ADD1,AIFM1,AMFR,ANKZF1,APAF1,ARFGAP1,ASNA1,ASNS,ATF3,ATF4,ATF6,ATF6B,ATG10,ATP2A2,ATP6V0D1,ATXN3,AUP1,BAK1,BAX,BBC3,BCAP31,BFAR,BOK,CALR,CASP4,CAV1,CCDC47,CCL2,CCND1,CDK5RAP3,CEBPB,COL4A3BP,COPS5,CREB3,CREB3L2,CTDSP2,CTH,CUL7,CXXC1,DCTN1,DDIT3,DDRGK1,DERL1,DERL2,DNAJB11,DNAJB12,DNAJB2,DNAJB9,DNAJC10,DNAJC3,EDEM1,EDEM2,EDEM3,EEF2,EIF2AK2,EIF2AK3,EIF2AK4,EIF2B5,EIF2S1,EP300,ERLIN1,ERLIN2,ERN…
GO:0050821	5.99368e-08	2.30235	63.6594	98	169	protein stabilization	GO_BP	AAK1,ATP1B1,ATP1B3,BAG2,BAG3,BAG5,CALR,CCNH,CCT2,CCT3,CCT4,CCT5,CCT6A,CCT7,CCT8,CDC37,CDK7,CDKN1A,CHEK2,COG3,COG7,CREB1,CRTAP,DNLZ,DVL1,DVL3,EP300,EPHA4,FBXW7,FLNA,FLOT1,FLOT2,GAPDH,GNAQ,GOLGA7,GTPBP4,HCFC1,HSP90AA1,HSP90AB1,HSPA1A,HSPA1B,HSPD1,LAMP1,LAMP2,MARCH7,MCM8,MORC3,MSX1,MTMR9,MUL1,NAPG,NCLN,PARK7,PDCD10,PEX19,PEX6,PFN1,PFN2,PHB,PHB2,PIK3R1,PIN1,PINK1,PRKCD,PRKRA,PTEN,PTGES3,RPL11,RPL23,R…
GO:0032092	6.90431e-08	3.2197	33.1351	58	88	positive regulation of protein binding	GO_BP	ABL1,ADD1,AKTIP,AMFR,ANXA2,ANXA2P2,APP,ARHGEF7,ARRB1,B2M,BAMBI,BMP4,CAPRIN2,CAV1,CDK5,CRBN,CTHRC1,DACT1,DERL1,EP300,EPB41L5,EPHA4,FKBP1A,FLOT1,GNL3L,GSK3B,HERPUD1,HIPK2,HSP90AB1,LFNG,LGALS3,LRP1,MAPRE1,MAPRE3,MARK3,MEN1,NMD3,NRP1,NVL,PARK7,PIN1,PKD1,PLCL2,PLK2,PLXND1,PPP2CA,PPP2CB,PSEN1,RALB,RAN,RAPGEF2,RFNG,RIPK2,RPL11,STK3,STK4,SYAP1,TICAM1,TMEM173,TRAF4,TRIB3,USP33,WNT5A_x000D_
GO:0032200	8.93854e-08	2.27017	64.0361	98	170	telomere organization	GO_BP	ACD,APEX1,ATM,CCNE1,CCT2,CCT3,CCT4,CCT5,CCT6A,CCT7,CCT8,CTNNB1,DCLRE1C,DCP2,DHX36,DKC1,ERCC1,EXOSC10,FBXO4,FEN1,GAR1,GNL3,GNL3L,H3F3A,H3F3B,HIST1H4C,HIST1H4K,HIST2H4A,HMBOX1,HNRNPA1,HNRNPA2B1,HNRNPC,HNRNPD,HNRNPU,HSP90AA1,HSP90AB1,MAP3K4,MAPK1,MAPK3,MAPKAPK5,MYC,NAF1,NAT10,NBN,NHP2,NOP10,NSMCE2,PARN,PARP1,PARP3,PCNA,PIF1,PINX1,PNKP,POLA1,POLA2,POLD2,POLD3,POLD4,PPP1R10,PRIM1,PRKDC,PTGES3,RAD50,RA…
GO:0031331	9.74107e-08	2.29288	61.6531	95	165	positive regulation of cellular catabolic process	GO_BP	ABHD5,ADAM9,ADRA2A,AKT1,ANKIB1,ARIH1,ARIH2,ARNT,ATG7,ATM,ATXN3,AURKA,AXIN1,BAD,BAG2,BAX,BBS7,BCAP31,BECN1,BNIP3,BNIP3L,BTG2,CALCOCO2,CAMKK2,CAV1,CCDC22,CD81,CDC37,CHFR,CLEC16A,CNOT1,CNOT7,CNOT8,CPEB3,CPT1A,CSNK1A1,CSNK1D,CSNK1E,CTSC,DAB2,DACT1,DDRGK1,DET1,DHRSX,DHX36,DNAJB2,DVL1,EDEM1,EDEM2,EIF2AK4,ENDOG,EPM2A,EZR,FAF1,FAM122A,FBXL5,FBXO22,FBXO7,FBXW7,FURIN,FYCO1,GBA,GCLC,GNAI3,GPSM1,GSK3B,HDAC6,…
GO:0008654	1.07982e-07	1.89142	104.291	147	277	phospholipid biosynthetic process	GO_BP	ABHD5,ACSL3,AGK,AGPAT1,AGPAT2,AGPAT4,AGPAT5,ARF1,ARF3,ATM,CDIPT,CDS2,CEPT1,CHKA,CHKB,CHPT1,CPNE1,CPNE3,CRLS1,DGKA,DGKQ,DHDDS,DOLK,DOLPP1,DPAGT1,DPM1,DPM2,DPM3,ETNK1,FABP5,FADS1,FAR1,FDPS,FGF2,FIG4,GAB2,GGPS1,GNPAT,GPAA1,GPAM,GPD1L,GRB2,HEXB,HMGCS1,IDH1,IDI1,IMPA1,INPP4B,INPP5E,INPP5F,INPP5K,INPPL1,IRS1,IRS2,LCLAT1,LPCAT1,LPCAT3,LPCAT4,LPGAT1,LPIN1,LPIN2,MBOAT2,MBOAT7,MPPE1,MTM1,MTMR12,MTMR14,MTMR…
GO:0006511	1.21724e-07	2.21815	64.9169	99	176	ubiquitin-dependent protein catabolic process	GO_BP	ADRM1,AGAP3,AKT1,AMFR,ANAPC1,ANAPC10,ANAPC11,ANAPC4,ANAPC5,ANAPC7,ANKIB1,ANKZF1,ARAF,ARIH1,ARIH2,ARMC8,ARNTL,ARRB1,ATE1,ATXN3,AUP1,AURKA,AXIN1,BAG5,BAP1,BBS7,BCAP31,BFAR,BIRC2,BIRC6,BUB3,C17orf97,CAV1,CBL,CCDC22,CCDC47,CCNB1,CCNF,CD2AP,CDC16,CDC20,CDC23,CDC26,CDC34,CDK2,CHFR,CLEC16A,CLOCK,CNOT4,COMMD1,COPS3,CRBN,CSNK1A1,CSNK1D,CSNK1E,CSNK2A1,CSNK2A2,CUL1,CUL2,CUL4A,CUL4B,CUL5,CUL7,CUL9,CYLD,DAB2,…
GO:0010638	1.25078e-07	2.03673	82.0308	120	220	positive regulation of organelle organization	GO_BP	ABI2,ABL1,ACD,ACTR2,ACTR3,AKAP8,AKAP8L,ANAPC11,ANAPC4,ANAPC5,ANXA1,ANXA2,ANXA2P2,ARF1,ARHGEF10,ARIH2,ARL2,ARPC1A,ARPC1B,ARPC2,ARPC3,ARPC4,ARPC5,ARPC5L,ARRB1,ASAP1,ATL3,ATM,ATMIN,AURKA,AUTS2,BAD,BAG4,BAIAP2,BAIAP2L1,BAK1,BAP1,BAX,BBC3,BBS4,BCL6,BECN1,BID,BIN1,BNIP3,BOK,BRD7,C6orf89,CALCOCO2,CAMKK2,CCNB1,CCT2,CCT3,CCT4,CCT5,CCT6A,CCT7,CCT8,CD47,CDC37,CDC42,CDC42EP1,CDC42EP2,CDC42EP3,CDC42EP4,CDC42E…
GO:0000715	1.2723e-07	17.4244	8.66371	21	23	nucleotide-excision repair, DNA damage recognition	GO_BP	CETN2,COPS3,COPS4,COPS5,COPS6,COPS7A,COPS7B,COPS8,CUL4A,CUL4B,DDB1,GPS1,PARP1,RAD23B,RBX1,RPS27A,UBA52,UBB,UBC,XPA,XPC_x000D_
GO:1901653	1.27393e-07	1.75044	134.099	182	356	cellular response to peptide	GO_BP	ADCY3,ADCY6,ADCY7,ADCY9,ADIPOR1,AGTRAP,AHCYL1,AKR1B1,AKT1,ANXA5,AP3S1,APEX1,APP,APPL1,APRT,ARHGEF2,ASS1,ATP6AP1,ATP6V0A1,ATP6V0A2,ATP6V0B,ATP6V0C,ATP6V0D1,ATP6V0E1,ATP6V0E2,ATP6V1A,ATP6V1B2,ATP6V1C1,ATP6V1D,ATP6V1E1,ATP6V1F,ATP6V1G1,ATP6V1H,BACE1,BAIAP2,BAIAP2L1,BCAR1,CASP4,CAV1,CAV2,CCNA2,CCND3,CDC5L,CDK4,CDK5,CFLAR,CHMP5,CPEB2,CPS1,CREB1,CRK,CSHL1,CSK,CYBA,CYFIP1,DENND4C,EEF2K,EIF4EBP1,EIF4EBP2…
GO:0045862	1.30264e-07	2.28494	61.1784	94	163	positive regulation of proteolysis	GO_BP	ACER2,ADAM9,ADRA2A,ADRM1,AIFM1,AKIRIN2,AKT1,ANKIB1,ANP32B,ANTXR1,APAF1,APP,ARIH1,ARIH2,ARL6IP5,ARRB1,ASPH,ATXN3,AURKA,AURKAIP1,AXIN1,BAD,BAG2,BAK1,BAX,BBC3,BBS7,BCAP31,BCL10,BCL2L13,BID,BOK,CASP3,CASP4,CASP9,CAV1,CCBE1,CCDC22,CFLAR,CHFR,CLPX,CRADD,CSNK1A1,CSNK1D,CSNK1E,CTGF,CTSC,CYCS,CYFIP2,CYR61,DAB2,DAP,DDRGK1,DDX3X,DET1,DIABLO,DLC1,DNAJB2,DVL1,EDEM1,EDEM2,EIF2AK3,ENO1,EPHA4,F2R,F3,FADD,FAM122A…
GO:0001701	1.30449e-07	1.81815	117.148	162	311	in utero embryonic development	GO_BP	ACVR1,ACVR1B,ADA,ADAM10,ADD1,ADM,AKT1,ALKBH1,ALS2,ANGPT1,ANKRD11,APBA3,ARNT,ARNT2,B9D1,BCL2L1,BIRC6,BMPR1A,BPTF,BYSL,CAPN2,CCM2,CCNB1,CCNB1IP1,CCNB2,CEBPB,CHD8,CNOT2,COL4A3BP,COPS3,CTNNB1,CTR9,CUL4A,CYR61,DAD1,DNAJB6,E2F7,EGFR,EGLN1,EIF2S2,EIF4E2,ELL,EMG1,ENDOG,EPAS1,EPB41L5,EPN1,ERCC2,FOSL1,FOXC1,FUT8,GABPA,GGNBP2,GLI3,GNA12,GNA13,GPI,GRB2,HEG1,HIF1A,HINFP,IL10,INPP5B,INPP5K,ITGB1,JUNB,KAT2A,KEA…
GO:0051098	1.39704e-07	2.16606	69.2045	104	185	regulation of binding	GO_BP	ABL1,ACD,ACTB,ADAM15,ADD1,ADNP,AES,AIDA,AKT1,AKTIP,AMFR,ANGPT1,ANKRD33,ANXA2,ANXA2P2,APP,ARHGEF7,ARRB1,AURKA,B2M,BAG2,BAK1,BAMBI,BAX,BCL3,BMP4,BTAF1,BTBD1,CALM2,CALM3,CAMK1,CAPRIN2,CARM1,CAV1,CCPG1,CDCA5,CDK5,CDK9,CEBPG,CLN5,CPNE1,CRBN,CRK,CSNK1A1,CSNK1E,CSNK2B,CTBP2,CTHRC1,CTNNB1,CTNNBIP1,CTSZ,CYLD,DAB2,DACT1,DDIT3,DDRGK1,DERL1,DHX9,DKK1,DNAJB2,DPH3,DTNBP1,DUT,DVL1,DZIP1,EDF1,EIF2S1,EIF3C,EIF3D,…
GO:0051338	1.41974e-07	1.52681	235.423	298	631	regulation of transferase activity	GO_BP	ABI1,ABL1,ACD,ACSL1,ACTB,ADAM17,ADAM9,ADAR,ADARB1,ADNP,ADORA1,ADRA2A,AIDA,AKAP13,AKT1,AKT1S1,ALS2,ANG,ANGPT1,ANKRD54,APP,ARRB1,ARRDC3,ATP2B4,AVPI1,AXIN1,BAD,BAG2,BAG5,BCCIP,BCL10,BMI1,BMP4,CAB39,CALM1,CALM2,CALM3,CAMK1,CAMK2N1,CAMKK2,CARD10,CARD14,CASP3,CAV1,CBL,CBLB,CCL5,CCNA2,CCNB1,CCNB2,CCND1,CCND2,CCND3,CCNE1,CCNF,CCNG1,CCNG2,CCNH,CCNI,CCNK,CCNT2,CCNY,CCNYL1,CCT2,CCT4,CD81,CDC14B,CDC20,CDC25B…
GO:0006325	1.42169e-07	1.71459	142.717	192	382	chromatin organization	GO_BP	ACTB,ACTL6A,ACTR6,ACTR8,AEBP2,AKAP8,AKAP8L,ANP32B,ARID1A,ARID4A,ARID4B,ARID5B,ARRB1,ASF1A,ASF1B,ASH2L,ASXL1,ATAD2,ATF2,ATG5,ATM,ATXN3,ATXN7L3,AURKA,AUTS2,BANP,BAP1,BAZ1A,BAZ1B,BAZ2B,BCL6,BCOR,BMI1,BPTF,BRCC3,BRD1,BRD2,BRD3,BRD7,BRD8,BRD9,BRMS1,BRMS1L,BRPF1,BRPF3,BRWD1,C17orf49,C6orf89,CABIN1,CAMK2D,CARM1,CBX3,CBX4,CBX6,CCNA2,CCNB1,CDAN1,CDK2,CDK9,CENPA,CENPH,CENPK,CENPL,CENPM,CENPN,CENPO,CENPT,CE…
GO:0007167	1.45545e-07	1.40103	382.71	461	1016	enzyme linked receptor protein signaling pathway	GO_BP	ABI1,ABL1,ACTB,ACTG1,ACTR2,ACTR3,ACVR1,ACVR1B,ACVR2A,ADAM17,ADAM9,ADIPOR1,ADORA1,ADRA2A,AHI1,AKT1,AKT1S1,ANGPT1,ANKS1A,AP2A1,AP2A2,AP2B1,AP2M1,AP2S1,AP3S1,APP,APPL1,ARAP1,ARF4,ARHGEF18,ARHGEF7,ARID5B,ARNT,ARPC1A,ARPC1B,ARPC2,ARPC3,ARPC4,ARPC5,ATP6AP1,ATP6V0A1,ATP6V0A2,ATP6V0B,ATP6V0C,ATP6V0D1,ATP6V0E1,ATP6V0E2,ATP6V1A,ATP6V1B2,ATP6V1C1,ATP6V1D,ATP6V1E1,ATP6V1F,ATP6V1G1,ATP6V1H,AXL,BAIAP2,BAIAP2L1…
GO:0006120	1.55276e-07	4.98485	18.0808	36	48	mitochondrial electron transport, NADH to ubiquinone	GO_BP	COQ9,DLD,DNAJC15,NDUFA1,NDUFA10,NDUFA2,NDUFA3,NDUFA4,NDUFA6,NDUFA7,NDUFA8,NDUFA9,NDUFAB1,NDUFAF1,NDUFB1,NDUFB10,NDUFB2,NDUFB3,NDUFB5,NDUFB6,NDUFB7,NDUFB8,NDUFB9,NDUFC1,NDUFS1,NDUFS2,NDUFS3,NDUFS4,NDUFS5,NDUFS7,NDUFS8,NDUFV1,NDUFV2,NDUFV3,PARK7,PINK1_x000D_
GO:1903508	1.65451e-07	3.15987	31.3282	55	85	positive regulation of nucleic acid-templated transcription	GO_BP	AATF,ABHD14B,ABT1,ACTA2,ACTL6A,ACTN1,ACTN4,ACTR2,ACTR3,ACVR1,ACVR1B,ACVR2A,AGRN,AHI1,AHR,AIP,AIRE,AKAP8L,AKIRIN2,AKNA,AKT1,ALX1,ANKRD49,APEX1,APP,ARF4,ARHGEF2,ARID1A,ARID3A,ARID4A,ARID4B,ARID5B,ARL2BP,ARMCX3,ARNT,ARNT2,ARNTL,ARRB1,ASF1A,ASH2L,ASXL1,ASXL2,ATAD2,ATF1,ATF2,ATF3,ATF4,ATF5,ATF6,ATF6B,ATM,ATMIN,ATXN7L3,AUTS2,AXIN1,BAMBI,BANP,BCL10,BCL2L12,BCL3,BCL9,BCL9L,BCLAF1,BEX1,BIRC2,BMP4,BMPR1A,B…
GO:0031571	2.15842e-07	3.85006	23.731	44	63	mitotic G1 DNA damage checkpoint	GO_BP	ARID3A,ATM,AURKA,BAX,BTG2,CARM1,CASP2,CCNB1,CCND1,CDK2,CDKN1A,CDKN1B,CHEK2,CNOT1,CNOT10,CNOT2,CNOT4,CNOT6,CNOT7,CNOT8,CRADD,E2F4,E2F7,EP300,FBXO31,GADD45A,MUC1,PCBP4,PCNA,PLAGL1,PLK2,PRKDC,PRMT1,RBL2,RFWD3,RPA2,RPL26,RPS27L,SOX4,TFDP1,TFDP2,TNKS1BP1,TP53,TRIAP1_x000D_
GO:0006950	2.18304e-07	1.23324	1090.92	1213	2964	response to stress	GO_BP	AACS,AATF,ABCA1,ABCE1,ABCF1,ABHD2,ABL1,ABR,ACAA2,ACADVL,ACAT1,ACD,ACO2,ACOX2,ACTB,ACTG1,ACTL6A,ACTN4,ACTR2,ACTR3,ACTR8,ACVR1,ADA,ADAM15,ADAM17,ADAM9,ADAR,ADARB1,ADCY7,ADD1,ADH5,ADIPOR2,ADM,ADNP2,ADORA1,ADPRHL2,ADRA2A,ADSL,AEN,AGAP3,AGBL5,AGTRAP,AHCY,AIDA,AIF1,AIFM1,AK3,AKAP10,AKAP8,AKIRIN1,AKIRIN2,AKR1B1,AKT1,AKT1S1,ALAD,ALDH3B1,ALKBH1,ALKBH2,ALKBH3,ALKBH5,ALKBH7,ALS2,AMFR,ANG,ANGPTL4,ANKHD1,ANKR…
GO:1900034	2.54774e-07	5.13487	16.9507	34	45	regulation of cellular response to heat	GO_BP	AKT1S1,ATM,BAG2,BAG3,BAG4,BAG5,CHORDC1,CREBBP,DNAJB1,DNAJB6,DNAJC7,EP300,FKBP4,GSK3B,HSBP1,HSP90AA1,HSP90AB1,HSPA1A,HSPA1B,HSPA8,HSPB8,HSPH1,IER5,MAPK1,MAPK3,MAPKAPK2,MLST8,PTGES3,RPA1,RPA2,RPA3,RPTOR,SIRT1,YWHAE_x000D_
GO:0043928	2.58333e-07	7.47147	12.4305	27	33	exonucleolytic nuclear-transcribed mRNA catabolic process involved in deadenylation-dependent decay	GO_BP	CNOT6,CNOT7,CNOT8,DCP1A,DCP2,DCPS,EDC3,EDC4,EXOSC1,EXOSC2,EXOSC3,EXOSC4,EXOSC5,EXOSC6,EXOSC7,EXOSC8,EXOSC9,LSM1,LSM2,LSM3,LSM4,LSM5,LSM7,PATL1,SKIV2L,TTC37,WDR61_x000D_
GO:0070848	2.71151e-07	1.47188	272.719	338	724	response to growth factor	GO_BP	ABL1,ACAP2,ACVR1,ACVR1B,ACVR2A,ADAM17,ADAM9,AKT1,AKT1S1,ANXA1,APAF1,APP,ARHGEF18,ARNT,ARPC3,BAG4,BAIAP2,BAMBI,BCAR1,BCL9L,BECN1,BMP4,BMPR1A,BMPR2,CAD,CASK,CASP3,CAV1,CAV2,CBL,CCBE1,CCL2,CCL5,CCNA2,CD44,CD63,CDC34,CDC5L,CDKN2B,CFLAR,CIB1,CITED2,COL1A1,COL1A2,COL3A1,COL4A2,CORO1B,CPNE3,CPS1,CREB1,CREBBP,CRK,CRKL,CSNK1D,CTDSPL2,CTGF,CTNNB1,CYFIP1,CYFIP2,CYR61,DAB2,DDIT4,DDX5,DKK1,DKK3,DNM2,DSTYK,DUS…
GO:0022406	2.7751e-07	2.18006	65.1428	98	173	membrane docking	GO_BP	ACTR1A,AHI1,B9D1,B9D2,BVES,CAV2,CC2D2A,CDK5RAP2,CENPJ,CEP135,CEP152,CEP164,CEP192,CEP63,CEP78,CETN2,CKAP5,CLASP1,CSNK1D,CSNK1E,CTBP2,DCTN1,DCTN2,DCTN3,DYNC1H1,DYNC1I2,DYNLL1,ESYT1,EXOC2,EXOC4,EXOC5,EZR,FGFR1OP,HAUS4,HAUS8,HSP90AA1,IQCB1,MAPRE1,MSN,NDE1,NDRG4,NEDD1,NSF,ODF2,OFD1,PAFAH1B1,PCM1,PCNT,PDZD8,PEX16,PLK1,PLK4,PPP2R1A,RAB10,RAB11A,RAB3B,RAB3IP,RAB7A,RAB8A,RAB8B,RABEPK,RALB,ROCK1,SCFD1,SCF…
GO:0090670	2.81233e-07	29.8601	7.15698	18	19	RNA localization to Cajal body	GO_BP	CCT2,CCT3,CCT4,CCT5,CCT6A,CCT7,CCT8,DCP2,DKC1,EXOSC10,NAF1,NHP2,NOP10,PARN,RUVBL1,RUVBL2,SHQ1,TCP1_x000D_
GO:0090672	2.81233e-07	29.8601	7.15698	18	19	telomerase RNA localization	GO_BP	CCT2,CCT3,CCT4,CCT5,CCT6A,CCT7,CCT8,DCP2,DKC1,EXOSC10,NAF1,NHP2,NOP10,PARN,RUVBL1,RUVBL2,SHQ1,TCP1_x000D_
GO:0043903	3.1374e-07	2.06765	74.1774	109	197	regulation of symbiosis, encompassing mutualism through parasitism	GO_BP	ADAR,ADARB1,ANXA2,ANXA2P2,APOBEC3C,APOBEC3F,APOBEC3G,BAD,BANF1,C19orf66,CAV1,CAV2,CCL5,CCNK,CDK9,CFL1,CHD1,CHMP2A,CHMP2B,CHMP4B,CNOT7,CTDP1,DDB1,DDX3X,DDX5,DHX9,DYNLT1,EIF2AK2,EIF2AK4,EP300,EXOC2,EXOC7,FAM111A,FBXL2,FUCA2,GAPDH,GSN,GTF2B,HDAC1,HSPA8,IFI16,IFIT1,IFIT5,IFITM1,IFITM2,IFITM3,IL10,ILF3,INPP5K,ISG15,ITGAV,JUN,LARP1,LGALS1,MDFIC,MX1,NOTCH1,NUCKS1,OSBP,P4HB,PABPC1,PARP10,PC,PDE12,PKN2,PL…
GO:0043434	3.18068e-07	1.65044	157.077	207	417	response to peptide hormone	GO_BP	ADCY3,ADCY6,ADCY7,ADCY9,ADIPOR1,ADM,AGTRAP,AHCYL1,AKT1,ANXA1,ANXA5,AP3S1,APEX1,APPL1,APRT,ASS1,ATP6AP1,ATP6V0A1,ATP6V0A2,ATP6V0B,ATP6V0C,ATP6V0D1,ATP6V0E1,ATP6V0E2,ATP6V1A,ATP6V1B2,ATP6V1C1,ATP6V1D,ATP6V1E1,ATP6V1F,ATP6V1G1,ATP6V1H,BAIAP2,BAIAP2L1,BCAR1,BSG,BTG1,BTG2,CAD,CAV1,CAV2,CCNA2,CCND3,CDC5L,CDK4,CDO1,CFLAR,COL1A1,CPEB2,CPS1,CREB1,CRK,CRY1,CSHL1,CSK,CTGF,CXCL12,CYBA,CYC1,CYFIP1,DAG1,DENND4…
GO:0006260	3.24262e-07	2.23338	60.4648	92	161	DNA replication	GO_BP	ACD,ANKRD17,ATF1,ATG7,ATM,ATRIP,BARD1,BAZ1A,BCL6,CCNA2,CCNE1,CDAN1,CDC34,CDC42,CDC7,CDK2,CDK2AP1,CDK9,CHEK1,CHEK2,CHTF18,CINP,DHX9,DNAJA3,DONSON,DSCC1,DTD1,DUT,E2F7,E4F1,EGFR,FAF1,FAM111A,FBXO5,FBXW7,FEN1,GINS2,GINS3,GRWD1,GTPBP4,HMGA1,HRAS,ID3,ING4,INO80,JUN,KAT5,KCTD13,LIG1,LIG3,LRWD1,MAP2K4,MCM10,MCM2,MCM3,MCM4,MCM5,MCM6,MCM7,MCM8,MSH3,MSH6,NAP1L1,NASP,NBN,NCOA6,NFIA,NFIB,NFIC,NFIX,NUCKS1,PCNA…
GO:1901566	3.45615e-07	1.61645	164.426	216	457	organonitrogen compound biosynthetic process	GO_BP	A4GALT,AARS,AARS2,AARSD1,AASDH,AASDHPPT,AASS,AATF,ABCA1,ABCB6,ABCC5,ABCE1,ABCF1,ABTB1,ACACA,ACADM,ACAT1,ACCS,ACER2,ACLY,ACO1,ACOT7,ACOT8,ACSL1,ACSL3,ACSL4,ACSS2,ADA,ADAL,ADCY3,ADCY6,ADCY7,ADCY9,ADK,ADM,ADPGK,ADSL,ADSS,AFMID,AGK,AGPAT1,AGPAT2,AGPAT4,AGPAT5,AGRN,AIMP2,AIRE,AK1,AK2,AK3,AKR1A1,AKT1,ALAD,ALDH18A1,ALDH3A2,ALDH3B1,ALDH7A1,ALDH9A1,ALDOA,ALDOC,ALG1,ALG10B,ALG11,ALG13,ALG14,ALG3,ALG5,ALG6,…
GO:0000209	3.56773e-07	2.28669	56.5501	87	151	protein polyubiquitination	GO_BP	AMFR,ANAPC1,ANAPC10,ANAPC11,ANAPC13,ANAPC4,ANAPC5,ANAPC7,ANKIB1,ARIH1,ARIH2,BARD1,BFAR,BIRC2,BLMH,CBFB,CBL,CCNF,CDC16,CDC23,CDC26,CDC34,CHFR,CUL1,ERCC8,FBXL12,FBXL15,FBXL18,FBXL20,FBXL3,FBXL5,FBXL7,FBXO10,FBXO11,FBXO17,FBXO21,FBXO22,FBXO30,FBXO31,FBXO32,FBXO4,FBXO6,FBXO7,FBXO9,FBXW11,FBXW2,FBXW4,FBXW5,FBXW7,FBXW9,GPS2,HACE1,HDAC6,HECTD1,HUWE1,ITCH,KLHL20,LNPEP,LONRF1,LRSAM1,MAGEL2,MARCH5,MARCH6,M…
GO:0051306	3.68514e-07	3.87844	22.601	42	60	mitotic sister chromatid separation	GO_BP	ANAPC1,ANAPC11,ANAPC4,ANAPC5,ATM,BUB3,CCNB1,CDC20,CDC23,CDC26,CDK5RAP2,CENPE,CENPF,DIS3L2,DLGAP5,DUSP1,FBXO5,IK,KLHL22,LCMT1,MAD1L1,MAD2L1,MAD2L2,NCAPH2,NDC80,NEK6,NSMCE2,PCID2,PLK1,PPP2R1A,PSMG2,PTTG1,PTTG3P,RAD21,RB1,RIOK2,TPR,TRIP13,TTK,XRCC3,ZNF207,ZW10_x000D_
GO:0010564	3.68664e-07	2.98751	32.6223	56	88	regulation of cell cycle process	GO_BP	ACTR1A,ADAMTS1,AHCTF1,AIF1,ANAPC1,ANAPC11,ANAPC4,ANAPC5,ANKRD17,ANLN,ANXA1,APAF1,APEX1,APP,ARID3A,ATF5,ATM,ATP2B4,AURKA,AURKAIP1,AXIN2,BAX,BBS4,BCL2L1,BCL6,BECN1,BID,BIN1,BIRC6,BMI1,BMP4,BRCC3,BRD7,BRSK1,BTG2,BUB3,CALM1,CALM2,CALM3,CALR,CARM1,CASP2,CAV2,CBX3,CBX5,CCL2,CCNA2,CCNB1,CCNB2,CCND1,CCND2,CCND3,CCNE1,CCNF,CCNG1,CCNG2,CCNI,CCNK,CDC14B,CDC16,CDC20,CDC23,CDC25B,CDC26,CDC42,CDC7,CDCA5,CDK10,…
GO:0048285	3.75696e-07	1.6174	168.676	220	448	organelle fission	GO_BP	ACOT8,ACTR2,ACTR3,AKAP8,AKAP8L,ANAPC1,ANAPC11,ANAPC4,ANAPC5,ANLN,ARHGEF10,ASPM,ATM,AURKA,AURKAIP1,BCCIP,BECN1,BMP4,BNIP3,BUB3,C11orf80,CALR,CAV2,CCNA2,CCNB1,CCNB1IP1,CCNB2,CCND1,CCND2,CCND3,CCNE1,CCNF,CCNG1,CCNG2,CCNI,CDC14B,CDC16,CDC20,CDC23,CDC25B,CDC26,CDCA5,CDCA8,CDK5RAP2,CENPE,CENPF,CEP192,CHEK1,CHEK2,CHMP1A,CHMP1B,CHMP2A,CHMP2B,CHMP4A,CHMP4B,CHMP5,CHMP6,CHMP7,CKS2,CLASP1,CLASP2,COX10,CTDP1,…
GO:0051648	3.80806e-07	1.78435	115.265	158	306	vesicle localization	GO_BP	ACTN4,ANKRD28,AP3B1,AP3D1,AP3M1,AP3M2,AP3S1,AP3S2,ARF1,ARFGAP2,ARFGAP3,ATP2A2,BACE1,BBS2,BBS4,BBS7,BET1,BLOC1S1,BLOC1S2,BRSK1,CADPS2,CALM1,CALM3,CASK,CD59,CDH2,CDK5,CHRNA5,CLASP1,CLASP2,CLN3,COL7A1,CSNK1D,CTBP2,CTNNB1,CTSC,CTSZ,DCTN2,DNAJC5,DNM1L,DNM2,DTNBP1,DVL1,DYNC1H1,FAM91A1,FBXL20,FNBP1L,FYCO1,GBF1,GIPC1,GIT1,GOLGA2,GORASP1,GOSR1,GOSR2,GRIPAP1,GSK3B,HTT,IKBKG,ITGA4,KIF1B,KIF1C,KIF23,KIF3B,KI…
GO:1903900	3.91713e-07	2.35543	52.7356	82	140	regulation of viral life cycle	GO_BP	ADAR,ADARB1,ANXA2,ANXA2P2,APOBEC3C,APOBEC3F,APOBEC3G,BANF1,C19orf66,CAV2,CCL5,CCNK,CHMP2A,CHMP2B,CHMP4B,CNOT7,DDB1,DDX3X,DDX5,EIF2AK2,EIF2AK4,FAM111A,FBXL2,GSN,HSPA8,IFI16,IFIT1,IFIT5,IFITM1,IFITM2,IFITM3,ILF3,INPP5K,ISG15,LARP1,LGALS1,MX1,NOTCH1,NUCKS1,P4HB,PABPC1,PARP10,PC,PDE12,PKN2,PLSCR1,PPIA,PPIE,PPIH,RAD23A,RNASEL,SMC3,SNF8,SNX3,SRPK1,SRPK2,STAU1,STOM,TARBP2,TBC1D20,TNIP1,TOP2A,TOP2B,TRIM1…
GO:1904874	4.32073e-07	Inf	5.65025	15	15	positive regulation of telomerase RNA localization to Cajal body	GO_BP	CCT2,CCT3,CCT4,CCT5,CCT6A,CCT7,CCT8,DKC1,NAF1,NHP2,NOP10,RUVBL1,RUVBL2,SHQ1,TCP1_x000D_
GO:0032981	4.38802e-07	3.65724	24.1077	44	64	mitochondrial respiratory chain complex I assembly	GO_BP	ACAD9,BCS1L,ECSIT,FOXRED1,NDUFA1,NDUFA10,NDUFA11,NDUFA12,NDUFA13,NDUFA2,NDUFA3,NDUFA6,NDUFA7,NDUFA8,NDUFA9,NDUFAB1,NDUFAF1,NDUFAF2,NDUFAF3,NDUFB1,NDUFB10,NDUFB11,NDUFB2,NDUFB3,NDUFB5,NDUFB6,NDUFB7,NDUFB8,NDUFB9,NDUFC1,NDUFS1,NDUFS2,NDUFS3,NDUFS4,NDUFS5,NDUFS7,NDUFS8,NDUFV1,NDUFV2,NDUFV3,NUBPL,OXA1L,TAZ,TMEM126B_x000D_
GO:0071806	4.71737e-07	3.56245	24.8611	45	66	protein transmembrane transport	GO_BP	AGK,CHCHD4,DNAJC15,DNAJC19,DNLZ,GRPEL1,GRPEL2,HSPA8,HSPD1,LONP2,MCL1,NDUFA13,PEX1,PEX10,PEX13,PEX14,PEX16,PEX5,PEX6,PEX7,ROMO1,RTN2,SEC61A1,SEC61B,SEC61G,SEC63,SRP19,SRP54,SRP72,SRP9,TIMM10,TIMM17B,TIMM22,TIMM23,TIMM23B,TIMM44,TIMM9,TOMM20,TOMM22,TOMM40,TOMM40L,TOMM7,TRAM1,TRAM2,ZFAND2B_x000D_
GO:0044282	5.34037e-07	1.6866	138.006	184	367	small molecule catabolic process	GO_BP	AADAT,AASS,ABCD3,ABHD10,ABHD2,ACAA1,ACAA2,ACAD10,ACAD11,ACAD8,ACADM,ACADVL,ACAT1,ACAT2,ACOT7,ACOT8,ACOX1,ACOX2,ACOX3,ADA,ADAL,ADH5,ADO,ADPGK,AFMID,AHCY,AIG1,AKR1A1,AKR1D1,AKT1,ALDH1B1,ALDH1L2,ALDH2,ALDH3A2,ALDH3B1,ALDH4A1,ALDH6A1,ALDH7A1,ALDOA,ALDOC,AMACR,AMDHD2,APOBEC3C,APOBEC3F,APOBEC3G,ATP2B4,AUH,BAD,BCAT1,BCAT2,BCKDHA,BCKDHB,BCKDK,BLMH,BPGM,CBR3,CBS,CD44,CDO1,CPT1A,CPT1C,CPT2,CRAT,CROT,CRYL1,…
GO:0006457	5.57222e-07	2.36448	50.6562	79	135	protein folding	GO_BP	AIP,AMFR,ATF6,B2M,BAG2,BAG3,BAG4,BAG5,CALR,CANX,CCT2,CCT3,CCT4,CCT5,CCT6A,CCT6B,CCT7,CCT8,CDC37,CHCHD4,CHORDC1,CLPX,CRTAP,CSNK2A1,DERL1,DFFA,DNAJA1,DNAJA2,DNAJA3,DNAJB1,DNAJB11,DNAJB12,DNAJB14,DNAJB2,DNAJB4,DNAJB5,DNAJB6,DNAJC1,DNAJC10,DNAJC19,DNAJC21,DNAJC24,DNAJC25,DNAJC3,DNAJC4,DNAJC5,DNAJC7,DNLZ,ERP29,FKBP1A,FKBP1B,FKBP4,FKBP5,GAK,GNAI2,GNAI3,GNB1,GNB2,GNB4,GNB5,GRPEL1,GRPEL2,HSP90AA1,HSP90AB…
GO:1901657	5.67868e-07	2.30462	53.8657	83	143	glycosyl compound metabolic process	GO_BP	ABHD10,ADA,ADAL,ADK,AHCY,AK3,AKR1B1,AKR7A2,AMD1,APIP,APOBEC3C,APOBEC3F,APOBEC3G,APRT,ATIC,CAD,CASK,CBR4,CMPK1,CTPS2,DCK,DERA,DGUOK,DPYD,ENOPH1,ENTPD4,ERH,FUCA1,FUCA2,GAMT,GBA,GBA2,GLA,GMPR2,GMPS,GNAI3,GPHN,GUK1,GUSB,HPRT1,IMPDH1,IMPDH2,LCMT2,MBIP,MFN1,MOCOS,MOCS1,MOCS2,MPP1,MRI1,MTAP,MTRR,NFS1,NME1,NME2,NME3,NME4,NME6,NME7,NT5C,NT5C2,NT5E,NUDT18,OPA1,PEMT,PPAT,PRPS1,PRPS2,PRPSAP2,PRTFDC1,RAB23,RA…
GO:0090150	5.68197e-07	2.50326	44.3738	71	119	establishment of protein localization to membrane	GO_BP	ACSL3,ADORA1,AGK,ARL6IP1,ASNA1,ATG3,ATG4C,ATP1B1,BAD,BAX,BBC3,BBS1,BBS2,BID,BLZF1,C16orf70,CACNB3,CALM1,CALM3,CDK5,CHM,CHMP4A,CHMP4B,CIB1,CLIP1,CLSTN1,CSK,EGFR,ERBB2,EXOC4,FIS1,FYN,GDI1,GOLGA4,GOLGA7,GOLPH3,GOLPH3L,GOPC,GRIPAP1,HRAS,HSP90AA1,HSPA4,ICMT,INPP5K,ITGB1BP1,ITGB2,LYPLA1,MACF1,MFF,MICALL1,MOAP1,MYO1C,NDUFA13,NMT1,NPC1,NSF,OPTN,PAK1,PDCD5,PEX16,PEX19,PEX5,PKDCC,PRKCI,PRNP,RAB10,RAB11A,RA…
GO:0051303	5.82136e-07	3.2592	27.8745	49	74	establishment of chromosome localization	GO_BP	ACTR2,ACTR3,BECN1,CCNB1,CDC23,CDCA5,CDCA8,CENPE,CENPF,CHMP1A,CHMP1B,CHMP2A,CHMP2B,CHMP4A,CHMP4B,CHMP5,CHMP6,CHMP7,DLGAP5,DYNC1H1,FMN2,GEM,HNRNPU,KATNB1,KIF14,KIF18A,KIF22,KIF2C,KIFC1,KPNB1,MAD1L1,MIS12,MLH1,NDC80,NDE1,NDEL1,NUMA1,NUP62,PIBF1,PINX1,PSRC1,RAB11A,RRS1,SEH1L,TERF1,TTL,VPS4A,VPS4B,ZW10_x000D_
GO:0016241	5.89958e-07	3.81724	22.1098	41	59	regulation of macroautophagy	GO_BP	AKT1,ATP13A2,ATP6V0A1,ATP6V0A2,ATP6V0B,ATP6V0C,ATP6V0D1,ATP6V0E1,ATP6V0E2,ATP6V1A,ATP6V1B2,ATP6V1C1,ATP6V1D,ATP6V1E1,ATP6V1G1,ATP6V1H,BECN1,BNIP3,BNIP3L,CALCOCO2,CAPN1,CAPNS1,CASP3,CDC37,CDK5,CHMP4A,CHMP4B,CLEC16A,EPM2A,ERN1,EXOC1,EXOC4,EXOC7,FEZ1,FEZ2,FYCO1,GAPDH,GBA,GNAI3,GPSM1,HDAC6,HIF1A,HMOX1,HTRA2,HTT,IFT20,IFT88,IKBKG,LARP1,LRSAM1,MAP3K7,MAPK3,MFN2,MLST8,MTM1,MTMR3,NEDD4,NPC1,NRBP2,OPTN,PA…
GO:0032201	6.5338e-07	11.6153	9.04039	21	24	telomere maintenance via semi-conservative replication	GO_BP	ACD,FEN1,PCNA,POLA1,POLA2,POLD2,POLD3,POLD4,PRIM1,RFC1,RFC2,RFC3,RFC4,RFC5,RPA1,RPA2,RPA3,RTEL1,TERF1,TERF2,UPF1_x000D_
GO:0002504	6.60604e-07	2.68833	38.4217	63	102	antigen processing and presentation of peptide or polysaccharide antigen via MHC class II	GO_BP	ACTR10,ACTR1A,ACTR1B,AP1B1,AP1G1,AP1M1,AP1S1,AP1S2,AP2A1,AP2A2,AP2B1,AP2M1,AP2S1,ARF1,CANX,CAPZA2,CAPZB,CENPE,CLTA,CLTC,CTSD,CTSF,DCTN1,DCTN2,DCTN3,DCTN4,DCTN5,DCTN6,DNM2,DYNC1H1,DYNC1I2,DYNC1LI2,DYNLL1,DYNLL2,FCGR2B,HLA-DRA,HLA-DRB3,HLA-DRB4,KIF11,KIF18A,KIF22,KIF23,KIF2A,KIF2C,KIF3B,KIF3C,KIFAP3,KLC1,LGMN,OSBPL1A,PYCARD,RAB7A,RACGAP1,SAR1B,SEC13,SEC23A,SEC24A,SEC24B,SEC24C,SEC24D,SEC31A,THBS1,T…
GO:0019886	6.74124e-07	2.74337	36.9149	61	98	antigen processing and presentation of exogenous peptide antigen via MHC class II	GO_BP	ACTR10,ACTR1A,ACTR1B,AP1B1,AP1G1,AP1M1,AP1S1,AP1S2,AP2A1,AP2A2,AP2B1,AP2M1,AP2S1,ARF1,CANX,CAPZA2,CAPZB,CENPE,CLTA,CLTC,CTSD,CTSF,DCTN1,DCTN2,DCTN3,DCTN4,DCTN5,DCTN6,DNM2,DYNC1H1,DYNC1I2,DYNC1LI2,DYNLL1,DYNLL2,FCGR2B,HLA-DRA,HLA-DRB3,HLA-DRB4,KIF11,KIF18A,KIF22,KIF23,KIF2A,KIF2C,KIF3B,KIF3C,KIFAP3,KLC1,LGMN,OSBPL1A,RAB7A,RACGAP1,SAR1B,SEC13,SEC23A,SEC24A,SEC24B,SEC24C,SEC24D,SEC31A,TRAF6_x000D_
GO:0034333	6.76835e-07	2.91118	33.1481	56	88	adherens junction assembly	GO_BP	ABL1,ACTN1,ARHGEF7,CLASP1,CLASP2,COL16A1,CORO1C,CTNNB1,CTTN,DAPK3,DLC1,DLG5,DUSP22,DUSP3,EPB41L5,FERMT2,GREM1,IQGAP1,ITGB1BP1,LAMA5,LIMS1,MACF1,MAP4K4,MMP14,NRP1,PDPK1,PHLDB2,PIP5K1C,PPM1F,PTEN,PTK2,PTPRK,RAC1,RCC2,RHOA,RHOD,ROCK1,ROCK2,S100A10,SDC4,SFRP1,SLC9A1,SLK,SMAD3,SMAD7,SRC,TAOK2,TBCD,TEK,THBS1,THY1,TRIP6,TSC1,VCL,VEGFA,WHAMM_x000D_
GO:0010952	6.85191e-07	28.2937	6.76596	17	18	positive regulation of peptidase activity	GO_BP	ACER2,ADRM1,AIFM1,AKIRIN2,ANP32B,ANTXR1,APAF1,APP,ARL6IP5,ARRB1,ASPH,BAD,BAK1,BAX,BBC3,BCAP31,BCL10,BCL2L13,BID,BOK,CASP3,CASP4,CASP9,CAV1,CFLAR,CLPX,CRADD,CTGF,CYCS,CYFIP2,CYR61,DAP,DDRGK1,DDX3X,DIABLO,DLC1,EIF2AK3,EPHA4,F2R,F3,FADD,FAS,FBLN1,FIS1,FN1,FYN,GRAMD4,GSN,HSPD1,HSPE1,HTRA2,IFI16,IFI27L1,IFI27L2,KARS,LGMN,LYN,MAPK12,MAPK3,MTCH1,MUL1,MYC,NDUFA13,NGF,NKX3-1,PCOLCE,PCOLCE2,PDCD2,PDCD5,PDC…
GO:0007040	6.91875e-07	3.78555	22.2243	41	59	lysosome organization	GO_BP	ABCA1,ACP2,AKTIP,ARF1,ARSB,BECN1,CCDC115,CHMP5,CLN3,CLN5,CLN8,FAM160A2,GAA,GNPTAB,HEXB,HOOK2,HOOK3,HPS1,LAPTM4B,MBTPS1,MFSD8,NAGLU,NAGPA,PPT1,RAB34,RAB7A,SCARB2,SNAPIN,SPG11,SRPX,TMEM106B,TMEM165,TMEM175,TMEM199,TPCN2,TPP1,VPS11,VPS18,VPS33A,VPS35,ZKSCAN3_x000D_
GO:0006915	6.95105e-07	1.64245	147.678	195	402	apoptotic process	GO_BP	AARS,AATF,ABL1,ABR,ACAA2,ACER2,ACIN1,ACTN1,ACTN4,ACVR1,ACVR1B,ADA,ADAM10,ADAM17,ADAMTSL4,ADARB1,ADM,ADNP,ADORA1,AEN,AES,AHI1,AHR,AIF1,AIFM1,AIMP2,AKAP13,AKR1B1,AKT1,AKT1S1,AKTIP,ALDH1A3,ALKBH1,ANGPT1,ANGPTL4,ANKLE2,ANKRD13C,ANO6,ANP32B,ANXA1,ANXA5,ANXA6,APAF1,APEX1,API5,APIP,APLP1,APP,APPL1,ARAF,ARF4,ARHGAP10,ARHGDIA,ARHGEF1,ARHGEF12,ARHGEF17,ARHGEF18,ARHGEF2,ARHGEF3,ARHGEF6,ARHGEF7,ARL6IP1,ARL6I…
GO:0006369	8.02126e-07	6.40356	12.8072	27	34	termination of RNA polymerase II transcription	GO_BP	CLP1,CPSF1,CPSF2,CPSF3,CPSF4,CSTF2,CSTF3,FIP1L1,LSM10,MAZ,NCBP1,NCBP2,NUDT21,PABPN1,PAPOLA,PCF11,SETX,SLBP,SNRPB,SNRPD3,SNRPF,SNRPG,SSU72,SYMPK,TTF2,WDR33,ZNF473_x000D_
GO:0044092	8.08918e-07	1.35324	419.625	496	1114	negative regulation of molecular function	GO_BP	ABCE1,ABL1,ACTB,ADAM15,ADAR,ADARB1,ADNP,ADRA2A,AES,AIDA,AIP,AKT1,AKT1S1,ANGPTL4,ANKRD33,ANXA1,ANXA2,ANXA2P2,ANXA5,APBA3,APLP2,APP,ARFGEF1,ARL2,ARL6IP1,ARPP19,ARRB1,ATP2B4,AURKA,B2M,BAG2,BAG4,BAG5,BAX,BBS4,BCL2L12,BIN1,BIRC2,BIRC3,BIRC5,BIRC6,BMP4,BRMS1,BTAF1,CAB39,CABIN1,CACNB3,CALM1,CALM2,CALM3,CAMK1,CAMK2D,CAMK2N1,CAND1,CARM1,CASP3,CAST,CAV1,CBL,CBLB,CCDC22,CD2BP2,CD44,CDK5RAP1,CDK5RAP3,CDKN1A,…
GO:1901699	8.94472e-07	1.4912	230.53	288	612	cellular response to nitrogen compound	GO_BP	ABL1,ACTB,ACTR2,ADCY3,ADCY6,ADCY7,ADCY9,ADIPOR1,AGRN,AGTRAP,AHCYL1,AHR,AIF1,AIFM1,AKR1B1,AKT1,ANXA5,AP3S1,APEX1,APLP1,APP,APPL1,APRT,ARHGEF2,ASS1,ATF4,ATG7,ATP2B4,ATP6AP1,ATP6V0A1,ATP6V0A2,ATP6V0B,ATP6V0C,ATP6V0D1,ATP6V0E1,ATP6V0E2,ATP6V1A,ATP6V1B2,ATP6V1C1,ATP6V1D,ATP6V1E1,ATP6V1F,ATP6V1G1,ATP6V1H,BACE1,BAIAP2,BAIAP2L1,BCAR1,BCL2L1,CAPN2,CASP3,CASP4,CASP6,CASP7,CAV1,CAV2,CCNA2,CCND3,CDC5L,CDK2,C…
GO:0009057	9.02446e-07	1.91374	81.4501	117	228	macromolecule catabolic process	GO_BP	ABHD12,ADAM9,ADRA2A,ADRM1,AGAP3,AGL,AGRN,AIFM1,AKT1,ALAD,AMFR,ANAPC1,ANAPC10,ANAPC11,ANAPC4,ANAPC5,ANAPC7,ANGEL2,ANKIB1,ANKZF1,ANXA2,ANXA2P2,AP2A1,AP2A2,AP2B1,AP2M1,AP2S1,APAF1,APEX1,ARAF,ARIH1,ARIH2,ARMC8,ARNTL,ARRB1,ARSB,ATE1,ATG4B,ATG7,ATM,ATP13A2,ATXN3,AUP1,AURKA,AXIN1,AXIN2,AZIN1,BACE1,BACE2,BAG2,BAG5,BANP,BAP1,BARD1,BAX,BBS7,BCAP31,BECN1,BFAR,BGN,BIRC2,BIRC6,BNIP3,BNIP3L,BTG2,BUB3,C17orf97,…
GO:0045454	9.12752e-07	3.40022	25.2378	45	67	cell redox homeostasis	GO_BP	APEX1,DDIT3,DLD,DNAJC10,EGLN2,GCLC,GLRX,GLRX2,GLRX3,GLRX5,GPX1,GSR,KRIT1,NFE2L2,NHLRC2,NNT,NXN,P4HB,PDIA4,PDIA5,PDIA6,PRDX1,PRDX2,PRDX3,PRDX4,PRDX5,PRDX6,PTGES2,QSOX1,QSOX2,SCO2,SH3BGRL3,TMX1,TMX3,TMX4,TXN,TXN2,TXNDC11,TXNDC12,TXNDC15,TXNDC5,TXNDC9,TXNL1,TXNRD1,TXNRD2_x000D_
GO:0010389	1.00371e-06	2.60314	39.5009	64	105	regulation of G2/M transition of mitotic cell cycle	GO_BP	ACTR1A,APP,ATM,AURKA,BRSK1,CCNB1,CCND1,CDC25B,CDC7,CDK2,CDK4,CDK5RAP2,CDK5RAP3,CENPF,CENPJ,CEP135,CEP152,CEP164,CEP192,CEP63,CEP78,CETN2,CKAP5,CLASP1,CSNK1D,CSNK1E,CUL1,DCTN1,DCTN2,DCTN3,DONSON,DYNC1H1,DYNC1I2,DYNLL1,FBXL7,FBXO5,FGFR1OP,FHL1,FOXO4,HAUS4,HAUS8,HMMR,HSP90AA1,KIF14,MAPRE1,MECP2,MSH6,MTA3,NAE1,NBN,NDE1,NEDD1,ODF2,OFD1,PAFAH1B1,PCM1,PCNT,PINX1,PKIA,PLK1,PLK4,PPP2R1A,RAB11A,RAD17,RAD21…
GO:0045070	1.07765e-06	5.81097	13.5606	28	36	positive regulation of viral genome replication	GO_BP	ADAR,ADARB1,CCL5,CNOT7,DDB1,DDX3X,HSPA8,IFIT1,LARP1,NOTCH1,NUCKS1,PABPC1,PDE12,PKN2,PPIA,PPIE,PPIH,RAD23A,SRPK1,SRPK2,STAU1,STOM,TARBP2,TBC1D20,TOP2A,TOP2B,TRIM38,VAPA_x000D_
GO:0007030	1.13204e-06	2.36007	48.1671	75	128	Golgi organization	GO_BP	ARFGEF1,ARHGAP21,ARHGEF7,ARL1,ATL2,ATL3,ATP8B1,ATP8B2,BAG5,BLZF1,CDC42,CLASP1,CLASP2,COG1,COG2,COG3,COG4,COG7,CSNK1A1,CSNK1D,CUL7,DNM2,DYM,DYNC2H1,GAK,GBF1,GOLGA2,GOLGA5,GOLGA8B,GOLGB1,GOLPH3,GOLPH3L,GORASP1,GORASP2,HACE1,HTT,LMAN1,LMAN2,LMAN2L,MAP2K1,MAP2K2,MAPK1,MAPK3,MYO18A,NPLOC4,NSFL1C,OPTN,PDCD10,PI4K2A,PI4K2B,PLEKHM2,PRKD1,PRMT5,RAB1A,RAB2A,RAB30,RAB43,RINT1,SEC16A,SEC23A,SEC23B,SEC23IP,ST…
GO:0090174	1.13934e-06	2.72658	35.7849	59	95	organelle membrane fusion	GO_BP	ANKFY1,ANKRD27,ANXA1,ANXA2,ANXA2P2,BNIP1,CALR,CAV2,CHMP2B,GNAI3,GOSR1,GOSR2,KIF5B,MFN1,RAB34,RAB7A,RAB8A,RAB8B,SAMD9,SEC22B,SNAP23,SNAP29,SNAP47,SNAPIN,SPG11,STX10,STX12,STX16,STX1A,STX2,STX3,STX4,STX5,STX6,STX7,STX8,STXBP1,TAP1,TAP2,TAPBP,TBC1D4,TGFBRAP1,TMEM175,TRIM9,USO1,UVRAG,VAMP1,VAMP3,VAMP4,VAMP7,VCPIP1,VPS11,VPS16,VPS18,VPS39,VPS41,VPS4A,VPS8,VTI1B_x000D_
GO:0001732	1.14849e-06	Inf	5.27356	14	14	formation of cytoplasmic translation initiation complex	GO_BP	EIF3A,EIF3B,EIF3C,EIF3CL,EIF3D,EIF3E,EIF3F,EIF3G,EIF3H,EIF3I,EIF3J,EIF3K,EIF3L,EIF3M_x000D_
GO:0006733	1.22186e-06	2.13572	61.0227	91	162	oxidoreduction coenzyme metabolic process	GO_BP	ADPGK,AFMID,ALDOA,ALDOC,ARNT,BPGM,COQ10A,COQ10B,COQ2,COQ3,COQ5,COQ6,COQ9,DCXR,DDIT4,DERA,DLD,ECD,EIF6,ENO1,ENO2,G6PD,GALK1,GAPDH,GPD1L,GPI,H6PD,HIF1A,HK1,HK2,HMGCR,IDH1,IDH2,JMJD8,LDHA,MDH1,MDH2,ME1,ME2,NADK,NADSYN1,NAMPT,NCOR1,NDUFA9,NMNAT1,NMNAT2,NNMT,NNT,NT5E,OGDH,OGT,PARP10,PARP9,PDHA1,PDHB,PDHX,PDSS1,PDSS2,PFKFB3,PFKFB4,PFKL,PFKM,PFKP,PGAM1,PGAM4,PGD,PGK1,PGLS,PGM1,PGM2,PGM2L1,PRKAA1,PRKAG1,…
GO:0009408	1.25405e-06	2.22989	54.619	83	145	response to heat	GO_BP	AKT1,AKT1S1,ATM,ATP2A2,ATXN3,BAG2,BAG3,BAG4,BAG5,CDKN1A,CHORDC1,CREBBP,CXCL12,DAXX,DHX36,DNAJA1,DNAJA2,DNAJA3,DNAJB1,DNAJB4,DNAJB6,DNAJC7,EIF2B1,EIF2B2,EIF2B3,EIF2B4,EIF2B5,EIF2S1,EP300,FKBP4,GCLC,GSK3B,HDAC2,HMOX1,HSBP1,HSF2,HSP90AA1,HSP90AB1,HSPA13,HSPA14,HSPA1A,HSPA1B,HSPA5,HSPA8,HSPA9,HSPB8,HSPD1,HSPH1,HTRA2,IER5,IGFBP7,IRAK1,LRP11,LYN,MAPK1,MAPK3,MAPKAPK2,MICA,MICB,MLST8,MYOF,PDCD6,PEBP1,POL…
GO:0051726	1.2585e-06	2.2361	52.8044	81	144	regulation of cell cycle	GO_BP	AATF,ABL1,ACTB,ACTR1A,ADAMTS1,ADARB1,AHCTF1,AIF1,ANAPC1,ANAPC11,ANAPC4,ANAPC5,ANGEL2,ANKRD17,ANLN,ANXA1,APAF1,APEX1,APP,ARID3A,ARNTL,ASNS,ASPM,ATF2,ATF5,ATM,ATP2B4,ATRIP,AURKA,AURKAIP1,AXIN2,BAD,BAK1,BAP1,BARD1,BAX,BBS4,BCCIP,BCL2L1,BCL6,BECN1,BID,BIN1,BIRC2,BIRC6,BMI1,BMP4,BOP1,BRCC3,BRD7,BRSK1,BTG1,BTG2,BTG3,BUB3,C6orf89,CAB39,CAB39L,CABLES1,CALM1,CALM2,CALM3,CALR,CAMK2N1,CARM1,CASP2,CASP3,CAV2…
GO:0018193	1.36682e-06	1.42539	283.598	346	761	peptidyl-amino acid modification	GO_BP	ABI1,ABI2,ABL1,ABL2,ACTL6A,ACVR1,ACVR1B,ADAM17,ADH5,ADNP,ADORA1,ADRA2A,AGBL5,AGTPBP1,AKT1,ALG5,ANGPT1,APP,ARAF,ARHGEF2,ARID4A,ARID4B,ARL2BP,ARNT,ARRB1,ASH2L,ASPH,ASPHD2,ATF2,ATG5,ATM,ATP13A2,ATP2B4,AURKA,AUTS2,AXIN1,AXL,BAG4,BAK1,BAX,BAZ1A,BAZ1B,BCAR3,BCOR,BGN,BLOC1S1,BRD1,BRD7,BRD8,BRPF1,BRPF3,CAB39,CAD,CALM1,CALM2,CALM3,CAMK1,CAMK2D,CAMKK2,CAPRIN2,CARM1,CAV1,CBL,CBLB,CBX4,CCL5,CCNB1,CD44,CD81,C…
GO:0006297	1.52631e-06	11.0606	8.66371	20	23	nucleotide-excision repair, DNA gap filling	GO_BP	LIG1,LIG3,PCNA,POLD2,POLD3,POLD4,POLE,RFC1,RFC2,RFC3,RFC4,RFC5,RPA1,RPA2,RPA3,RPS27A,UBA52,UBB,UBC,XRCC1_x000D_
GO:0045017	1.54364e-06	1.78343	102.834	141	273	glycerolipid biosynthetic process	GO_BP	ABHD5,ACSL1,ACSL3,ACSL4,AGK,AGPAT1,AGPAT2,AGPAT4,AGPAT5,ANG,ARF1,ARF3,ATM,CDIPT,CDS2,CEPT1,CHKA,CHKB,CHPT1,CPNE1,CPNE3,CRLS1,DGAT1,DGKA,DGKQ,DPM1,DPM2,DPM3,ETNK1,FABP5,FAR1,FBXW7,FGF2,FIG4,GAB2,GK,GNPAT,GPAA1,GPAM,GPD1L,GRB2,IMPA1,INPP4B,INPP5E,INPP5F,INPP5K,INPPL1,IRS1,IRS2,LCLAT1,LDLR,LPCAT1,LPCAT4,LPIN1,LPIN2,MPPE1,MTM1,MTMR12,MTMR14,MTMR2,MTMR3,MTMR4,MTMR6,MTMR9,NR1H2,NR1H3,OCRL,PCK2,PCYT2,PE…
GO:0006368	1.61459e-06	3.32745	24.846	44	66	transcription elongation from RNA polymerase II promoter	GO_BP	ADRM1,AFF4,CCNH,CCNK,CCNT2,CDK7,CDK9,CTDP1,CTR9,EAF1,EAPP,ELL,ELL2,ELOF1,ELP2,ELP3,ELP4,ENY2,ERCC2,ERCC3,EZH2,GTF2F1,GTF2F2,GTF2H3,GTF2H4,GTF2H5,HNRNPU,IWS1,LEO1,MNAT1,NCBP1,NCBP2,PAF1,PBRM1,PCID2,POLR2A,POLR2B,POLR2C,POLR2D,POLR2F,POLR2G,POLR2H,POLR2I,POLR2J,POLR2L,RNF8,SETD2,SSRP1,SUPT16H,SUPT4H1,SUPT5H,SUPT6H,TCEA1,WDR61,ZMYND11_x000D_
GO:1903391	1.64576e-06	3.32418	24.8611	44	66	regulation of adherens junction organization	GO_BP	ABL1,ADD1,CLASP1,CLASP2,COL16A1,CORO1C,DAPK3,DLC1,DUSP22,DUSP3,EPB41L5,GREM1,IQGAP1,IQSEC1,ITGB1BP1,LIMS1,MACF1,MAP4K4,MAPRE2,MMP14,NRP1,PHLDB2,PPM1F,PTEN,PTK2,RAC1,RCC2,RDX,RHOA,RHOD,ROCK1,ROCK2,S100A10,SDC4,SFRP1,SLC9A1,SLK,SMAD3,SRC,TEK,THBS1,THY1,TSC1,VEGFA_x000D_
GO:0008380	1.68142e-06	3.57876	21.9118	40	59	RNA splicing	GO_BP	ACIN1,AHNAK,AHNAK2,AKAP8L,AQR,ARL6IP4,BCAS2,BUD13,BUD31,C1QBP,C9orf78,CASC3,CD2BP2,CDC40,CDC5L,CHERP,CIR1,CIRBP,CLK1,CLK2,CLK3,CLK4,CLNS1A,CLP1,CPSF1,CPSF2,CPSF3,CPSF4,CSTF2,CSTF3,CTNNBL1,CWC15,DAZAP1,DBR1,DCPS,DDX1,DDX17,DDX23,DDX41,DDX42,DDX46,DDX47,DDX5,DHX15,DHX16,DHX35,DHX38,DHX40,DHX9,DNAJC8,DYRK1A,ECD,EFTUD2,EIF4A3,ERN1,FAM172A,FASTK,FIP1L1,FRG1,FUS,GEMIN4,GEMIN5,GEMIN6,GEMIN8,GPKOW,GTF2F1…
GO:0072662	1.7149e-06	3.25211	25.6144	45	68	protein localization to peroxisome	GO_BP	ACAA1,ACOT2,ACOT8,ACOX1,ACOX2,ACOX3,AGPS,AMACR,CRAT,CROT,DECR2,DHRS4,ECH1,GNPAT,GSTK1,HACL1,HMGCL,HSD17B4,IDE,IDH1,LONP2,MPV17,NUDT7,PAOX,PECR,PEX1,PEX10,PEX13,PEX14,PEX16,PEX19,PEX5,PEX6,PEX7,PHYH,RAB8B,RPS27A,TYSND1,UBA52,UBB,UBC,UBE2D2,UBE2D3,USP9X,ZFAND6_x000D_
GO:0090503	1.7175e-06	4.9814	15.0673	30	40	RNA phosphodiester bond hydrolysis, exonucleolytic	GO_BP	CNOT1,CNOT2,CNOT6,CNOT7,CNOT8,DCP2,DCPS,DIS3L,DIS3L2,ERI1,ERI3,EXOSC1,EXOSC10,EXOSC2,EXOSC3,EXOSC4,EXOSC5,EXOSC6,EXOSC7,EXOSC8,EXOSC9,ISG20L2,PAN2,PAN3,PARN,PDE12,PNPT1,REXO2,XRN1,XRN2_x000D_
GO:0071428	1.78492e-06	26.5347	6.40361	16	17	rRNA-containing ribonucleoprotein complex export from nucleus	GO_BP	ABCE1,BCCIP,EIF6,LTV1,NMD3,NUP88,PA2G4,RAN,RIOK2,RPS15,RPSA,RRS1,SDAD1,TSC1,XPO1,ZNF593_x000D_
GO:0070534	2.0389e-06	4.68382	15.8122	31	42	protein K63-linked ubiquitination	GO_BP	ARIH2,BFAR,BIRC2,GPS2,HECTD1,ITCH,MAGEL2,NEDD4,OTUB1,PARP10,PELI1,PLAA,PRPF19,RNF115,RNF126,RNF4,RNF5,RNF8,SASH1,STUB1,TRAF6,TRIM27,TRIM5,TRIM56,TRIP12,UBE2D4,UBE2E2,UBE2E3,UBE2G1,UBE2N,UBE2O,UBE2T,UBE2V1,UBE2V2,UBR5,WWP2,ZFP91_x000D_
GO:0009615	2.07724e-06	1.70261	118.655	159	315	response to virus	GO_BP	ACTA2,ADAR,ADARB1,AGBL5,ANKRD17,AP1S1,APOBEC3C,APOBEC3F,APOBEC3G,ARF1,ATG7,BAD,BANF1,BCL2L1,BCL3,BECN1,BIRC2,BIRC3,BNIP3,BNIP3L,C19orf66,C1QBP,CCDC130,CCL5,CCT5,CDK6,CFL1,CHUK,CNOT7,CRCP,CREBZF,CXCL12,DCLK1,DDIT4,DDX1,DDX17,DDX21,DDX3X,DDX41,DDX60,DHX36,DHX9,DNAJC3,EEF1G,EIF2AK2,EIF2AK4,ELMOD2,ENO1,EXOC1,EXOSC4,EXOSC5,FADD,FAM111A,FOSL1,GBF1,GBP1,GPAM,GPATCH3,GTF2F1,HMGA1,HSPB1,HTRA1,HYAL2,IFI16,…
GO:0031397	2.31009e-06	3.60651	21.4463	39	57	negative regulation of protein ubiquitination	GO_BP	ABL1,AKT1,ARRB1,ATG5,BAG2,BAG5,CAV1,CDK5,CRY1,DNAJA1,FBXO5,FYN,GCLC,GLMN,GNL3L,GPS2,GTPBP4,HSPA1A,HSPA1B,ISG15,IVNS1ABP,LIMK1,MAD2L1,MAD2L2,MARCH7,N4BP1,NXN,OGT,OTUB1,PARK7,PARP10,PER2,PINX1,PLAA,PRMT3,PSEN1,RPL11,RPL23,RPL5,RPS3,RPS7,SENP2,SMAD7,SOX4,TNFAIP3,TRIM44,TRIP12,TSPO,U2AF2,UBR5,UBXN1,USP4,VPS28_x000D_
GO:1902400	2.38766e-06	3.59985	21.4709	39	57	intracellular signal transduction involved in G1 DNA damage checkpoint	GO_BP	ARID3A,ATM,AURKA,BAX,BTG2,CARM1,CASP2,CCNB1,CDK2,CDKN1A,CDKN1B,CHEK2,CNOT1,CNOT10,CNOT2,CNOT4,CNOT6,CNOT7,CNOT8,CRADD,E2F4,E2F7,EP300,GADD45A,MUC1,PCBP4,PCNA,PLAGL1,PLK2,PRKDC,PRMT1,RBL2,RPL26,SOX4,TFDP1,TFDP2,TNKS1BP1,TP53,TRIAP1_x000D_
GO:0072413	2.54906e-06	3.49803	22.2243	40	59	signal transduction involved in mitotic cell cycle checkpoint	GO_BP	ARID3A,ATM,AURKA,BAX,BTG2,CARM1,CASP2,CCNB1,CDK2,CDKN1A,CDKN1B,CHEK2,CNOT1,CNOT10,CNOT2,CNOT4,CNOT6,CNOT7,CNOT8,CRADD,E2F4,E2F7,EP300,GADD45A,MUC1,PCBP4,PCNA,PLAGL1,PLK2,PRKDC,PRMT1,RBL2,RINT1,RPL26,SOX4,TFDP1,TFDP2,TNKS1BP1,TP53,TRIAP1_x000D_
GO:1902402	2.54906e-06	3.49803	22.2243	40	59	signal transduction involved in mitotic DNA damage checkpoint	GO_BP	ARID3A,ATM,AURKA,BAX,BTG2,CARM1,CASP2,CCNB1,CDK2,CDKN1A,CDKN1B,CHEK2,CNOT1,CNOT10,CNOT2,CNOT4,CNOT6,CNOT7,CNOT8,CRADD,E2F4,E2F7,EP300,GADD45A,MUC1,PCBP4,PCNA,PLAGL1,PLK2,PRKDC,PRMT1,RBL2,RINT1,RPL26,SOX4,TFDP1,TFDP2,TNKS1BP1,TP53,TRIAP1_x000D_
GO:0010639	2.564e-06	2.78716	31.7827	53	85	negative regulation of organelle organization	GO_BP	ACAA2,ACD,ADD1,ADD3,AKT1,ANKRD27,ARAP1,ARFGEF1,ARHGEF2,ASF1A,ATAD2,ATG5,ATG7,ATM,AURKAIP1,BAG3,BAG4,BBS4,BCL2L1,BCOR,BECN1,BMP4,BNIP3,BOK,BUB3,C16orf45,CAMSAP1,CAPG,CAPZA2,CAPZB,CCNB1,CCNF,CDC20,CDK10,CDK5RAP2,CENPF,CHEK1,CHMP2A,CHMP4A,CHMP4B,CIB1,CKAP2,CLASP1,CLASP2,CLEC16A,CLIP3,CORO1B,CTBP1,DCP2,DLC1,DNM1L,DNM2,DNMT1,DUSP1,DYRK1A,EPS8,ERCC1,EVI5L,EXOSC10,FBXO5,FEZ1,FEZ2,FKBP4,GMFB,GNL3L,GPX1,G…
GO:1904356	2.69655e-06	3.4064	22.9777	41	61	regulation of telomere maintenance via telomere lengthening	GO_BP	ACD,ATM,CCT2,CCT3,CCT4,CCT5,CCT6A,CCT7,CCT8,CTNNB1,DCP2,DHX36,DKC1,EXOSC10,FBXO4,GNL3L,HMBOX1,HNRNPA1,HNRNPA2B1,HNRNPC,HNRNPU,MAP3K4,MAPK1,MAPK3,MAPKAPK5,NAF1,NAT10,PARN,PARP1,PIF1,PINX1,PNKP,RTEL1,SMG5,SRC,TCP1,TERF1,TERF2,TINF2,XRCC5,XRN1_x000D_
GO:0016575	3.04212e-06	3.12111	25.9665	45	69	histone deacetylation	GO_BP	AKAP8,AKAP8L,ARID4A,ARID4B,ATXN3,BCL6,BRMS1,BRMS1L,C6orf89,CAMK2D,CHD3,CHD4,CTBP1,HDAC1,HDAC2,HDAC3,HDAC6,HDAC7,HMG20B,ING2,JDP2,MBD3,MIER1,MIER2,MORF4L1,MORF4L2,MSL3,MTA1,MTA2,MTA3,NACC2,NIPBL,PER2,PHB,PHF21A,PINK1,PRKD1,PRKD2,RBBP4,RBBP7,RBM14,SAP18,SAP30,SAP30L,SFPQ,SIN3A,SIN3B,SIRT1,SIRT2,SIRT7,SKI,SMARCAD1,SREBF1,TADA3,TBL1X,TBL1XR1,VEGFA,ZNHIT1_x000D_
GO:1901700	3.11582e-06	1.29934	504.658	583	1346	response to oxygen-containing compound	GO_BP	AACS,ABCA1,ABHD2,ABL1,ABL2,ABR,ACACA,ACER2,ACSL1,ACTB,ACTR2,ADA,ADAM15,ADAM17,ADAM9,ADCY3,ADCY6,ADCY7,ADCY9,ADH5,ADIPOR1,ADM,ADNP,ADNP2,ADPRHL2,ADRA2A,AGAP3,AGRN,AGTRAP,AHCYL1,AHR,AIF1,AIFM1,AKAP8,AKIRIN2,AKR1B1,AKT1,ALAD,ANKZF1,ANXA1,ANXA5,AP3S1,APEX1,APLP1,APP,APPL1,APRT,APTX,ARHGEF2,ARNT2,ARPC1B,ARRB1,ASNS,ASS1,ASXL1,ATF2,ATF4,ATG7,ATM,ATP1A1,ATP2A2,ATP2B1,ATP2B4,ATP6AP1,ATP6V0A1,ATP6V0A2,ATP6…
GO:0042278	3.2599e-06	3.00481	27.4979	47	73	purine nucleoside metabolic process	GO_BP	ADA,ADAL,ADK,AHCY,AK3,AMD1,APIP,APRT,CASK,DGUOK,ENOPH1,GAMT,GMPR2,GMPS,GNAI3,GPHN,GUK1,HPRT1,IMPDH1,IMPDH2,MBIP,MFN1,MOCOS,MOCS1,MOCS2,MPP1,MRI1,MTAP,MTRR,NFS1,NME1,NME2,NME3,NME4,NME6,NME7,NT5C2,NT5E,NUDT18,OPA1,PEMT,PRTFDC1,RAB23,RAN,RHOA,RHOQ,TJP2_x000D_
GO:0072401	3.2599e-06	3.00481	27.4979	47	73	signal transduction involved in DNA integrity checkpoint	GO_BP	ARID3A,ATM,AURKA,BAX,BRCC3,BTG2,CARM1,CASP2,CCNB1,CDC14B,CDC5L,CDK2,CDKN1A,CDKN1B,CHEK1,CHEK2,CNOT1,CNOT10,CNOT2,CNOT4,CNOT6,CNOT7,CNOT8,CRADD,E2F4,E2F7,EP300,GADD45A,MUC1,PCBP4,PCNA,PLAGL1,PLK1,PLK2,PRKDC,PRMT1,PRPF19,RBL2,RINT1,RPL26,SOX4,TFDP1,TFDP2,TNKS1BP1,TP53,TRIAP1,UIMC1_x000D_
GO:0009108	3.27969e-06	1.92137	75.2544	107	200	coenzyme biosynthetic process	GO_BP	ACACA,ACAT1,ACLY,ACOT7,ACSL1,ACSL3,ACSL4,ACSS2,ADPGK,AFMID,AKR1A1,ALDOA,ALDOC,ARNT,ATIC,BPGM,COASY,COQ10A,COQ10B,COQ2,COQ3,COQ5,COQ6,COQ9,DCAKD,DDIT4,DLAT,DLD,ECD,EIF6,ELOVL1,ELOVL4,ELOVL5,ELOVL6,ENO1,ENO2,FASN,FLAD1,GALK1,GAPDH,GART,GCDH,GPHN,GPI,GSTZ1,HIF1A,HK1,HK2,HSD17B12,IDH2,JMJD8,LDHA,LIAS,MAT2A,MAT2B,ME1,MMADHC,MOCOS,MOCS1,MOCS2,MTHFD1,MTHFD1L,MTHFS,NADK,NADSYN1,NAMPT,NCOR1,NDUFA9,NFS1,NM…
GO:0007346	3.46429e-06	2.38798	41.9953	66	113	regulation of mitotic cell cycle	GO_BP	AATF,ABL1,ACTR1A,ADAMTS1,AIF1,ANAPC1,ANAPC11,ANAPC4,ANAPC5,ANGEL2,ANKRD17,ANLN,ANXA1,APEX1,APP,ARID3A,ASNS,ATF2,ATM,AURKA,AURKAIP1,BAX,BCL2L1,BCL6,BECN1,BID,BMP4,BRD7,BRSK1,BTG1,BTG2,BTG3,BUB3,CARM1,CASP2,CAV2,CCL2,CCNA2,CCNB1,CCNB2,CCND1,CCND2,CCND3,CCNE1,CCNF,CCNG1,CCNG2,CCNI,CDC14B,CDC16,CDC20,CDC23,CDC25B,CDC26,CDC7,CDCA5,CDK10,CDK2,CDK2AP2,CDK4,CDK5RAP2,CDK5RAP3,CDKN1A,CDKN1B,CDKN2B,CENPE,CE…
GO:0070671	3.47662e-06	3.87554	18.8342	35	50	response to interleukin-12	GO_BP	AIP,ANXA2,ARF1,BOLA2,CD47,CDC42,CFL1,CNN2,GSTO1,HNRNPA2B1,HNRNPF,HSPA9,IL10,JAK1,MIF,MSN,MTAP,P4HB,PAK2,PDCD4,PITPNA,PPIA,PSME2,RALA,RAP1B,RIPK2,RPLP0,SIRPA,SNRPA1,SOD1,SOD2,STAT4,TALDO1,TCP1,TYK2_x000D_
GO:0000027	3.59625e-06	5.92751	12.0539	25	32	ribosomal large subunit assembly	GO_BP	BOP1,BRIX1,DDX28,DHX30,FASTKD2,MRPL11,MRPL20,MRTO4,NOP2,PPAN,RPF1,RPF2,RPL11,RPL12,RPL23A,RPL24,RPL3,RPL38,RPL5,RPL6,RPLP0,RRS1,RSL24D1,TRAF7,WDR18_x000D_
GO:2000134	3.72454e-06	2.3721	42.9419	67	114	negative regulation of G1/S transition of mitotic cell cycle	GO_BP	ARID3A,ATM,AURKA,BAX,BRD7,BTG2,CARM1,CASP2,CCL2,CCNB1,CCND1,CDK2,CDK2AP2,CDKN1A,CDKN1B,CDKN2B,CHEK2,CNOT1,CNOT10,CNOT2,CNOT4,CNOT6,CNOT7,CNOT8,CRADD,CTDSP1,CTDSP2,CTDSPL,DACT1,DCUN1D3,E2F4,E2F7,EP300,EZH2,FBXO31,FBXO7,FHL1,GADD45A,GJC2,GPNMB,KANK2,KLF4,MUC1,NACC2,PCBP4,PCNA,PKD2,PLAGL1,PLK2,PRKDC,PRMT1,PRMT2,PTEN,RB1,RBL2,RFWD3,RPA2,RPL26,RPS27L,SOX4,TFDP1,TFDP2,TNKS1BP1,TP53,TRIAP1,WEE1,ZNF655_x…
GO:0030521	3.95027e-06	4.53875	15.4216	30	41	androgen receptor signaling pathway	GO_BP	ARID1A,BUD31,CCNE1,CDK7,CTNNB1,DAB2,DAXX,DDX17,DDX5,DNAJA1,EP300,FHL2,FKBP4,FOXP1,HDAC1,HDAC6,KAT5,MED1,MED12,MED14,MED16,MED24,MED30,MED4,NCOA1,NCOA3,NCOA4,NCOR1,NCOR2,NKX3-1,NRIP1,PARK7,PHB,PIAS1,PIAS2,PMEPA1,PRMT2,RAN,RB1,RHOA,RNF14,RNF4,RWDD1,SAFB2,SFRP1,SIRT1,SMARCA4,TGFB1I1,THRAP3,TRIM68,ZBTB7A_x000D_
GO:0070507	4.05133e-06	2.46505	39.0833	62	104	regulation of microtubule cytoskeleton organization	GO_BP	ABL1,ARHGEF2,ARL2,ATF5,AURKA,BICD2,C16orf45,CAMSAP1,CCNF,CDK2AP2,CDK5RAP2,CENPJ,CETN2,CHEK1,CHMP1A,CHMP1B,CHMP2A,CHMP2B,CHMP4B,CHMP5,CHORDC1,CIB1,CKAP2,CLASP1,CLASP2,CLIP1,CLIP3,CLTC,CTNNB1,CYLD,DCTN1,DIXDC1,DYNC1H1,DYRK1A,FBXW5,FES,FKBP4,GPSM2,GSK3B,HDAC6,HNRNPU,HSPA1A,HSPA1B,KAT2A,KAT2B,KATNB1,KIF11,KIF18A,MAP6D1,MAPRE1,MAPRE2,MAPRE3,MCPH1,MECP2,MET,MID1,MID1IP1,NAV3,NIN,NSFL1C,NUBP1,NUMA1,NUP6…
GO:0006383	4.24137e-06	14.1335	7.14559	17	19	transcription by RNA polymerase III	GO_BP	BRF2,CHD8,CRCP,DHX36,ELL,ERBB2,GTF3A,GTF3C1,GTF3C2,GTF3C3,GTF3C5,GTF3C6,IVNS1ABP,MAF1,NAB2,POLR1C,POLR2F,POLR2H,POLR2L,POLR3A,POLR3B,POLR3C,POLR3D,POLR3E,POLR3F,POLR3G,POLR3GL,POLR3H,POLR3K,PRDX5,RPTOR,SNAPC1,SNAPC2,SNAPC3,SNAPC4,SNAPC5,TBP,TBPL1,TROVE2,ZC3H8,ZNF143,ZNF76_x000D_
GO:0006997	4.28746e-06	2.48162	38.357	61	102	nucleus organization	GO_BP	AHCTF1,AKAP8L,ANKLE2,BANF1,BIN1,CCNB1,CCNB2,CHMP1A,CHMP1B,CHMP2A,CHMP2B,CHMP4A,CHMP4B,CHMP5,CHMP6,CHMP7,DCTN1,DYRK3,EMD,EMG1,ETS1,FAM118B,GOLM1,H3F3A,H3F3B,HIPK2,HMGB2,LEMD2,LEMD3,LMNA,LPIN1,NDEL1,NEK6,NOL12,NOLC1,NSFL1C,NUMA1,NUP107,NUP133,NUP153,NUP155,NUP205,NUP35,NUP54,NUP93,PAFAH1B1,PES1,PITPNB,PLK1,POLR1B,PRKCA,PSME4,REEP4,RNF8,RPS19,RRN3,RTN4,SEC13,SEH1L,SF1,SPAST,SRPK1,SRPK2,TARDBP,TBPL1,…
GO:0006977	4.38629e-06	3.50704	21.0943	38	56	DNA damage response, signal transduction by p53 class mediator resulting in cell cycle arrest	GO_BP	ARID3A,ATM,AURKA,BAX,BTG2,CARM1,CASP2,CCNB1,CDK2,CDKN1A,CDKN1B,CHEK2,CNOT1,CNOT10,CNOT2,CNOT4,CNOT6,CNOT7,CNOT8,CRADD,E2F4,E2F7,EP300,GADD45A,MUC1,PCBP4,PCNA,PLAGL1,PLK2,PRMT1,RBL2,RPL26,SOX4,TFDP1,TFDP2,TNKS1BP1,TP53,TRIAP1_x000D_
GO:0032239	4.47513e-06	24.8727	6.02693	15	16	regulation of nucleobase-containing compound transport	GO_BP	ADORA1,AKAP8L,DHX9,IWS1,KHDRBS1,NCBP2,NUP153,RBM26,RBM27,RIOK2,RIPK1,SETD2,SUPT6H,TPR,ZC3H3_x000D_
GO:0034440	4.7027e-06	2.495	37.6683	60	100	lipid oxidation	GO_BP	ABCD3,ACAA1,ACAA2,ACAD10,ACAD11,ACADM,ACADVL,ACAT1,ACAT2,ACOT8,ACOX1,ACOX2,ACOX3,ADIPOR1,ADIPOR2,AKT1,ALDH3A2,AMACR,AUH,CPT1A,CPT1C,CPT2,CRAT,CROT,CYGB,CYP4V2,DECR1,DECR2,ECH1,ECHDC2,ECHS1,ETFA,ETFB,ETFDH,GCDH,HACL1,HADH,HADHA,HADHB,HIBCH,HSD17B4,IRS1,IRS2,IVD,LEP,LONP2,MCAT,PECR,PEX13,PEX7,PHYH,PLIN5,POR,PPARD,PRKAA1,PRKAG2,SESN2,SLC25A17,TWIST1,TYSND1_x000D_
GO:0090109	4.86786e-06	3.32284	22.601	40	60	regulation of cell-substrate junction assembly	GO_BP	ABL1,CLASP1,CLASP2,COL16A1,CORO1C,DAPK3,DLC1,DUSP22,DUSP3,EPB41L5,GREM1,IQGAP1,ITGB1BP1,LIMS1,MACF1,MAP4K4,MMP14,NRP1,PHLDB2,PPM1F,PTEN,PTK2,RAC1,RCC2,RHOA,RHOD,ROCK1,ROCK2,S100A10,SDC4,SFRP1,SLC9A1,SLK,SMAD3,SRC,TEK,THBS1,THY1,TSC1,VEGFA_x000D_
GO:0009119	4.96197e-06	2.53848	36.1616	58	96	ribonucleoside metabolic process	GO_BP	ADA,ADAL,ADK,AHCY,AK3,AMD1,APIP,APOBEC3C,APOBEC3F,APOBEC3G,APRT,CAD,CASK,CMPK1,CTPS2,DGUOK,ENOPH1,ENTPD4,GAMT,GMPR2,GMPS,GNAI3,GPHN,GUK1,HPRT1,IMPDH1,IMPDH2,MBIP,MFN1,MOCOS,MOCS1,MOCS2,MPP1,MRI1,MTAP,MTRR,NFS1,NME1,NME2,NME3,NME4,NME6,NME7,NT5C2,NT5E,NUDT18,OPA1,PEMT,PRTFDC1,RAB23,RAN,RHOA,RHOQ,TJP2,UCK2,UCKL1,UPP1,UPRT_x000D_
GO:0033865	4.99797e-06	2.16421	51.9823	78	138	nucleoside bisphosphate metabolic process	GO_BP	AADAT,AASS,ABHD14B,ACACA,ACAT1,ACBD6,ACLY,ACOT1,ACOT2,ACOT7,ACOT8,ACOT9,ACSF2,ACSL1,ACSL3,ACSL4,ACSS2,BPNT1,COASY,CROT,DBI,DCAKD,DGAT1,DLAT,DLD,DLST,ELOVL1,ELOVL4,ELOVL5,ELOVL6,ENPP1,FAR1,FAR2,FASN,GCDH,GPAM,GSTZ1,HMGCL,HMGCR,HMGCS1,HSD17B12,HSD17B4,IMPAD1,MCEE,MVD,NUDT7,OGDH,OXSM,PANK1,PANK2,PANK3,PANK4,PAPSS1,PAPSS2,PDHA1,PDHB,PDHX,PDPR,PMVK,PPCS,PPT1,PPT2,SCD,SCD5,SLC25A1,SLC26A2,SLC35B2,SLC35…
GO:0031668	5.30586e-06	1.76446	95.2582	130	253	cellular response to extracellular stimulus	GO_BP	ADNP,AES,AIF1,AIFM1,ASNS,ATF3,ATF4,ATG5,ATG7,ATP2B1,AXL,BAIAP2,BECN1,BMPR2,CACNB3,CADPS2,CBL,CBS,CDKN1A,CDKN2B,CLEC16A,COL1A1,COMT,CYBA,DAP,DCTPP1,DNAJC15,DNM1L,EIF2AK2,EIF2AK3,EIF2AK4,EIF2S1,EIF4G1,FADS1,FAS,FBXO22,FNIP1,FOSL1,FYN,GABARAPL1,GABARAPL2,GAS6,GBA,GLRX2,GSDMD,GSTP1,HIGD1A,HMOX1,HNRNPA1,HNRNPL,HSP90B1,HSPA5,HSPA8,IFI16,IREB2,ITFG2,JUN,KANK2,KLF10,LAMP2,LARS,LEP,LYN,MAP1LC3A,MAP1LC3B,M…
GO:0051253	5.46168e-06	2.79175	29.2504	49	79	negative regulation of RNA metabolic process	GO_BP	ABCE1,ACTRT1,AEBP1,AEBP2,AES,AHR,AKIRIN2,ALX1,ANGEL2,ANKRD33,APEX1,ARID1A,ARID4A,ARID5B,ARNTL,ASF1A,ATAD2,ATF2,ATF3,ATF5,ATN1,ATP8B1,ATXN1,ATXN1L,AXIN2,BAG3,BARD1,BASP1,BCDIN3D,BCL3,BCL6,BCLAF1,BCOR,BEND6,BIRC5,BMI1,BMP4,BPTF,BRD7,BRMS1,BRMS1L,BTAF1,BTG2,C1QBP,CALR,CAV1,CBFA2T2,CBFB,CBX1,CBX3,CBX4,CBX5,CBX6,CBY1,CC2D1B,CCDC85B,CCND1,CCND3,CCNE1,CDK2,CDK5,CDK9,CDKN1B,CDYL,CEBPB,CENPF,CGGBP1,CHCHD3…
GO:0042147	5.5599e-06	2.70167	31.6414	52	84	retrograde transport, endosome to Golgi	GO_BP	ANKFY1,AP1S1,ARL1,BET1L,CLN5,CLTC,CLTCL1,DCTN1,DENND5A,ERC1,EVI5,GBF1,GOSR1,GOSR2,HEATR5A,HEATR5B,MAGEL2,PLEKHJ1,PQLC1,RAB6A,RAB7A,RAB9A,RHOBTB3,RNF126,SGSM2,SNX1,SNX2,SNX5,SNX6,SNX8,SPAG9,STX10,STX16,STX5,STX6,TBC1D10A,TBC1D10B,TBC1D14,TBC1D17,TBC1D23,TMEM87A,TMEM87B,TRIM27,UBE2O,VAMP3,VPS26A,VPS26B,VPS29,VPS35,VPS52,VPS54,VTI1B_x000D_
GO:0048013	5.66163e-06	2.77063	30.1346	50	80	ephrin receptor signaling pathway	GO_BP	ACTB,ACTG1,ACTR2,ACTR3,ANKS1A,AP2A1,AP2A2,AP2B1,AP2M1,AP2S1,ARHGEF7,ARPC1A,ARPC1B,ARPC2,ARPC3,ARPC4,ARPC5,CDC42,CHN1,CRK,EFNA4,EPHA10,EPHA2,EPHA4,EPHB4,FYN,GIT1,HRAS,ITSN1,LYN,MMP2,NCK1,NCK2,PAK1,PTK2,PTPN11,RAC1,RASA1,RBPJ,RHOA,ROCK1,ROCK2,SDC2,SDCBP,SIPA1L1,SRC,SS18,VAV2,WASL,YES1_x000D_
GO:0072350	5.68865e-06	4.98327	13.5545	27	36	tricarboxylic acid metabolic process	GO_BP	ACLY,ACO1,ACO2,ASS1,CS,DLAT,DLST,FAHD1,FH,GLUD1,IDH1,IDH2,IDH3A,IDH3B,IDH3G,IREB2,MDH1,MDH2,ME2,ME3,NNT,OGDH,PDHA1,PDHB,SDHA,SDHAF2,SDHB,SDHC,SDHD,SUCLA2,SUCLG1,SUCLG2_x000D_
GO:0043543	5.86035e-06	1.78193	91.1573	125	242	protein acylation	GO_BP	ACTL6A,ARNTL,ARRB1,ATF2,ATG5,AUTS2,BAZ1A,BLOC1S1,BRD1,BRD7,BRD8,BRPF1,BRPF3,CAMK1,CDYL,CHEK1,CLIP3,CLOCK,CPA4,CREBBP,CTBP1,CTCF,DLD,DLST,DMAP1,DPF2,DR1,DSCC1,EID1,ELP3,EP300,EP400,GOLGA7,GSK3B,GTF2B,HAT1,HCFC1,HDAC2,HINT2,ING3,ING4,IWS1,KAT2A,KAT2B,KAT5,MAP3K7,MAP6D1,MAPK3,MBD3,MBIP,MCRS1,MDH2,MECP2,MORF4L1,MORF4L2,MSL1,MSL3,MUC1,NCOA1,NCOA3,NMT1,NMT2,NOC2L,OGDH,OGT,PARK7,PAXIP1,PCGF2,PHF10,PHF20…
GO:0048524	6.73562e-06	3.64383	19.1754	35	51	positive regulation of viral process	GO_BP	ADAR,ADARB1,ANXA2,ANXA2P2,CAV2,CCL5,CDK9,CFL1,CHD1,CHMP2A,CHMP2B,CHMP4B,CNOT7,CTDP1,DDB1,DDX3X,DHX9,EP300,GTF2B,HSPA8,IFIT1,JUN,LARP1,LGALS1,MDFIC,NOTCH1,NUCKS1,P4HB,PABPC1,PC,PDE12,PKN2,PPIA,PPIE,PPIH,RAB7A,RAD23A,RRP1B,RSF1,SMARCA4,SMARCB1,SMC3,SNW1,SP1,SRPK1,SRPK2,STAU1,STOM,TARBP2,TBC1D20,TOP2A,TOP2B,TRIM11,TRIM21,TRIM38,TSG101,VAPA,VPS37B,VPS4A,VPS4B,ZNF502_x000D_
GO:0022613	7.11454e-06	1.86822	75.2653	106	203	ribonucleoprotein complex biogenesis	GO_BP	AAMP,AATF,ABCE1,ABT1,ADAR,ATM,ATXN2,BCCIP,BMS1,BOP1,BRIX1,BYSL,C1QBP,CD2BP2,CIRBP,CLNS1A,CLP1,CNOT1,CNOT2,CNOT6,CNOT7,DDX1,DDX17,DDX21,DDX23,DDX27,DDX28,DDX31,DDX3X,DDX47,DDX49,DDX51,DDX52,DDX56,DENR,DHX30,DHX37,DHX9,DICER1,DIS3L,DIS3L2,DKC1,DYNC1H1,EBNA1BP2,EDC3,EIF2A,EIF2S1,EIF2S3,EIF3A,EIF3B,EIF3C,EIF3CL,EIF3D,EIF3E,EIF3F,EIF3G,EIF3H,EIF3I,EIF3J,EIF3K,EIF3L,EIF3M,EIF4A3,EIF4B,EIF4H,EIF5,EIF6,E…
GO:0070317	8.02659e-06	4.37658	15.0673	29	40	negative regulation of G0 to G1 transition	GO_BP	APAF1,BMI1,CBX3,CBX5,CDC7,CHEK1,E2F6,EED,EZH2,FOXO4,L3MBTL2,MAX,MGA,PCGF2,PCGF6,PHC1,PHC3,PPP2R5B,RAD51,RBBP4,RBBP7,RBBP8,RING1,RYBP,SUZ12,TFDP1,TFDP2,UXT,YAF2_x000D_
GO:0051640	8.14241e-06	2.04977	56.4392	83	152	organelle localization	GO_BP	ABCE1,ACTN4,ACTR1A,ACTR2,ACTR3,AHI1,ANKRD28,AP3B1,AP3D1,AP3M1,AP3M2,AP3S1,AP3S2,ARCN1,ARF1,ARFGAP2,ARFGAP3,ARHGAP21,ARHGEF2,ARL8B,ASPM,ATP2A2,ATP6AP1,AURKA,B9D1,B9D2,BACE1,BBS2,BBS4,BBS7,BCCIP,BECN1,BET1,BICD2,BIN1,BLOC1S1,BLOC1S2,BRSK1,BVES,C12orf4,CADPS2,CALM1,CALM3,CASK,CAV2,CBL,CC2D2A,CCNB1,CD59,CDC23,CDC42,CDCA5,CDCA8,CDH2,CDK5,CDK5RAP2,CENPA,CENPE,CENPF,CENPJ,CEP135,CEP152,CEP164,CEP192,CEP…
GO:0008033	8.15473e-06	7.01261	9.75495	21	26	tRNA processing	GO_BP	AARS,AARS2,ADAT1,ALKBH1,ANKRD16,C9orf64,CDK5RAP1,CLP1,CTU2,DDX1,DPH3,DUS1L,DUS3L,DUS4L,ELAC2,ELP2,ELP3,ELP4,FARS2,FTSJ1,GRSF1,GTPBP3,HSD17B10,KARS,KIAA0391,LAGE3,LCMT2,METTL1,MTFMT,MTO1,NAT10,NSUN2,NSUN3,NSUN6,OSGEP,OSGEPL1,POLR3K,POP1,POP4,POP5,POP7,PTCD1,PUS1,PUS3,PUS7,PUSL1,QTRT1,RPP14,RPP21,RPP38,RPP40,RPPH1,RPUSD4,SARS,SEPHS1,SEPHS2,SSB,TARBP1,THADA,THG1L,THUMPD1,THUMPD2,THUMPD3,TP53RK,TPRKB…
GO:0039702	8.17796e-06	9.95164	7.91034	18	21	viral budding via host ESCRT complex	GO_BP	CHMP1A,CHMP1B,CHMP2A,CHMP2B,CHMP4A,CHMP4B,CHMP6,CHMP7,PDCD6IP,SNF8,TSG101,VPS28,VPS37A,VPS37B,VPS37C,VPS37D,VPS4A,VPS4B_x000D_
GO:0048010	8.51098e-06	2.54025	34.2782	55	91	vascular endothelial growth factor receptor signaling pathway	GO_BP	ABI1,ARNT,AXL,BAIAP2,BCAR1,CDC42,CRK,CYBA,CYFIP1,CYFIP2,DOCK1,ELMO1,ELMO2,EPN2,FAM129B,FOXC1,FYN,FZD4,GRB10,HGS,HIF1A,HSP90AA1,HSPB1,ITGA5,ITGAV,MAPKAPK2,MAPKAPK3,MYOF,NCK1,NCK2,NCKAP1,NEDD4,NRP1,PAK2,PDCD6,PIK3CA,PIK3R1,PIK3R2,PRKD1,PRKD2,PTK2,PTPN1,PXN,RAC1,RHOA,ROCK1,ROCK2,SHB,SRC,SULF1,VAV2,VEGFA,VEGFB,VEGFC,WASF2_x000D_
GO:0002479	8.76838e-06	6.96795	9.79376	21	26	antigen processing and presentation of exogenous peptide antigen via MHC class I, TAP-dependent	GO_BP	B2M,CALR,CHUK,HLA-A,HLA-B,HLA-C,HLA-E,HLA-F,HLA-G,HLA-H,IKBKB,IKBKG,ITGAV,ITGB5,SEC22B,SNAP23,TAP1,TAP2,TAPBP,VAMP3,VAMP8_x000D_
GO:0071345	9.21773e-06	1.34818	339.166	401	903	cellular response to cytokine stimulus	GO_BP	ABCE1,ACSL1,ACTG1,ACTR2,ACTR3,ADAM17,ADAR,ADIPOR1,ADIPOR2,AGPAT1,AGPAT2,AIF1,AIP,AKT1,ALAD,ANGPT1,ANXA1,ANXA2,ARF1,ARHGEF2,ARID5B,ASS1,AXL,B2M,B3GNT2,BAD,BAG4,BBS2,BBS4,BCAT2,BCL2L1,BCL6,BCLAF1,BIRC2,BIRC3,BIRC5,BOLA2,BRWD1,CAMK2D,CAMK2G,CANX,CARD14,CASP3,CASP4,CAV1,CBFB,CBL,CCL2,CCL5,CCND1,CCR6,CD44,CD47,CD58,CDC34,CDC37,CDC42,CDC42EP2,CDC42EP4,CDC5L,CDK4,CDK9,CDKN1A,CEBPB,CEBPD,CFL1,CHI3L1,CHUK…
GO:0046034	9.25408e-06	2.10273	52.6019	78	140	ATP metabolic process	GO_BP	ADPGK,AK1,AK2,ALDOA,ALDOC,ARNT,ATP1B1,ATP6V1A,ATP6V1B2,BAD,BID,BPGM,CCNB1,CHCHD10,CLPX,COQ9,COX10,COX15,COX4I1,COX5A,COX5B,COX6A1,COX7A2,COX7A2L,COX7C,CTNS,CYC1,CYCS,DDIT4,DLD,DNAJC15,DNM1L,ECD,EIF6,ENO1,ENO2,ENPP1,FAM20C,FIGNL1,GALK1,GAPDH,GPI,GUK1,HIF1A,HK1,HK2,HSPA1A,HSPA1B,HSPA8,JMJD8,LDHA,MECP2,NADK,NCOR1,NDUFA1,NDUFA10,NDUFA12,NDUFA2,NDUFA3,NDUFA4,NDUFA6,NDUFA7,NDUFA8,NDUFA9,NDUFAB1,NDUFAF1…
GO:0006370	9.50704e-06	5.18612	12.4305	25	33	7-methylguanosine mRNA capping	GO_BP	CCNH,CDK7,ERCC2,ERCC3,GTF2F1,GTF2F2,GTF2H3,GTF2H4,GTF2H5,MNAT1,NCBP1,NCBP2,POLR2A,POLR2B,POLR2C,POLR2D,POLR2F,POLR2G,POLR2H,POLR2I,POLR2J,POLR2L,RNGTT,RNMT,SUPT5H_x000D_
GO:0001841	1.08958e-05	2.35934	39.175	61	104	neural tube formation	GO_BP	ABL1,ADM,ALX1,APAF1,ARID1A,BBS4,BCL10,BMP4,CC2D2A,CFL1,CTHRC1,DEAF1,DLC1,DVL1,DVL2,DVL3,FZD1,FZD2,GLMN,HIF1A,IFT122,IFT172,IFT52,KAT2A,KIF20B,LIAS,LMO4,LUZP1,MED12,MTHFD1,MTHFD1L,NPHP3,PFN1,PHACTR4,PLXNB2,PRICKLE1,PTK7,RALA,RARA,RPS7,SCRIB,SDC4,SEC24B,SETD2,SFRP1,SKI,SOX4,STIL,STK3,STK4,TCTN1,TEAD2,TMED2,TRAF6,TSC1,TSC2,TULP3,TWIST1,VASP,WNT5A,ZEB2_x000D_
GO:0033750	1.11783e-05	23.2112	5.65025	14	15	ribosome localization	GO_BP	ABCE1,BCCIP,EIF6,LTV1,NMD3,NUP88,PA2G4,RAN,RIOK2,RPS15,RRS1,SDAD1,XPO1,ZNF593_x000D_
GO:0071025	1.11783e-05	23.2112	5.65025	14	15	RNA surveillance	GO_BP	EXOSC10,EXOSC2,EXOSC3,EXOSC4,EXOSC5,EXOSC6,EXOSC7,EXOSC8,EXOSC9,PCID2,PELO,PRPF18,SUPV3L1,XRN1_x000D_
GO:0002474	1.12365e-05	3.79513	17.3274	32	46	antigen processing and presentation of peptide antigen via MHC class I	GO_BP	B2M,BCAP31,CALR,CANX,CHUK,HLA-A,HLA-B,HLA-C,HLA-E,HLA-F,HLA-G,HLA-H,IKBKB,IKBKG,ITGAV,ITGB5,LNPEP,SAR1B,SEC13,SEC22B,SEC23A,SEC24A,SEC24B,SEC24C,SEC24D,SEC31A,SNAP23,TAP1,TAP2,TAPBP,VAMP3,VAMP8_x000D_
GO:0002478	1.12949e-05	6.11768	10.5105	22	28	antigen processing and presentation of exogenous peptide antigen	GO_BP	ACTR10,ACTR1A,ACTR1B,AP1B1,AP1G1,AP1M1,AP1S1,AP1S2,AP2A1,AP2A2,AP2B1,AP2M1,AP2S1,ARF1,B2M,CALR,CANX,CAPZA2,CAPZB,CENPE,CHUK,CLTA,CLTC,CTSD,CTSF,DCTN1,DCTN2,DCTN3,DCTN4,DCTN5,DCTN6,DNM2,DYNC1H1,DYNC1I2,DYNC1LI2,DYNLL1,DYNLL2,FCGR2B,HLA-A,HLA-B,HLA-C,HLA-DRA,HLA-DRB3,HLA-DRB4,HLA-E,HLA-F,HLA-G,HLA-H,IKBKB,IKBKG,ITGAV,ITGB5,KIF11,KIF18A,KIF22,KIF23,KIF2A,KIF2C,KIF3B,KIF3C,KIFAP3,KLC1,LGMN,LNPEP,OSBP…
GO:0017038	1.12951e-05	3.56126	18.7272	34	50	protein import	GO_BP	AGAP3,AGK,AKT1,ANGPT1,ARNTL,BAG3,BCL3,BCL6,BMP4,CBLB,CHCHD4,CSE1L,DMAP1,DNAJC15,DNAJC19,DNLZ,ECT2,EFCAB7,FLNA,GAS6,GLI3,GRPEL1,GRPEL2,HDAC3,HEATR3,HSP90AA1,HSP90AB1,HSPA4,HSPA8,HSPD1,HYAL2,IPO11,IPO13,IPO4,IPO5,IPO7,IPO8,IPO9,KPNA1,KPNA2,KPNA3,KPNA4,KPNA6,KPNB1,LAMP2,LEP,LMNA,LONP2,MAPK1,MBTPS1,MDFIC,MED1,NCKIPSD,NDUFA13,NFKBIA,NOLC1,NUP107,NUP133,NUP153,NUP155,NUP188,NUP214,NUP35,NUP50,NUP54,NUP…
GO:0080135	1.17779e-05	1.57699	136.251	176	366	regulation of cellular response to stress	GO_BP	ABL1,ACTR2,AIDA,AKT1,AKT1S1,APP,ARHGEF2,ARL6IP5,ARNTL,ATF4,ATF6,ATF6B,ATG7,ATM,ATXN3,AXIN1,AXIN2,BAD,BAG2,BAG3,BAG4,BAG5,BAK1,BAX,BCAP31,BCL2L1,BCL2L12,BCL6,BCLAF1,BFAR,BID,BMPR1A,BOK,BRCC3,CASP9,CAV1,CD44,CDC42,CDK6,CDK9,CDKN2D,CEBPG,CHCHD2,CHEK1,CHEK2,CHORDC1,COPS5,CREB3,CREBBP,CRY1,CTGF,CTNNB1,CUL4A,CXCL12,CYLD,DACT1,DAXX,DBNL,DDAH1,DDIT3,DDX5,DEK,DERL2,DHX9,DKK1,DNAJA1,DNAJB1,DNAJB6,DNAJB9,DN…
GO:0016239	1.18368e-05	3.65978	18.0601	33	48	positive regulation of macroautophagy	GO_BP	BECN1,BNIP3,BNIP3L,CALCOCO2,CDC37,CLEC16A,EPM2A,FYCO1,GNAI3,GPSM1,HDAC6,HIF1A,HMOX1,HTT,IKBKG,LARP1,LRSAM1,MAP3K7,MAPK3,MFN2,OPTN,PAFAH1B2,PINK1,PIP4K2A,PIP4K2B,PIP4K2C,RAB3GAP1,RAB3GAP2,RALB,RIPK2,SCOC,SESN1,SESN2,SH3GLB1,SIRT1,SPTLC1,SPTLC2,SUPT5H,TBK1,TOMM7,TRIM13,TSC1,TSC2,ULK1,UVRAG,VPS13C,WAC_x000D_
GO:0007015	1.19217e-05	1.55571	146.077	187	388	actin filament organization	GO_BP	ABI1,ABI2,ABL1,ACTN1,ACTN4,ACTR2,ACTR3,ADD1,ADD3,AIF1,AIF1L,ALDOA,ANG,ARAP1,ARF1,ARFGEF1,ARHGAP12,ARHGAP17,ARHGEF10,ARHGEF2,ARPC1A,ARPC1B,ARPC2,ARPC3,ARPC4,ARPC5,ARPC5L,ARRB1,ASAP3,BAG4,BAIAP2,BAIAP2L1,BBS4,BCAR1,BIN1,BIN3,CAP1,CAP2,CAPG,CAPZA2,CAPZB,CD2AP,CD47,CDC42,CDC42EP1,CDC42EP2,CDC42EP3,CDC42EP4,CDC42EP5,CFL1,CFL2,CLASP1,CLASP2,CLRN1,CORO1B,CORO7,CTGF,CTNNA1,CTTN,CXCL12,CYFIP1,DBN1,DIAPH1,…
GO:0000956	1.20818e-05	3.07184	23.1098	40	62	nuclear-transcribed mRNA catabolic process	GO_BP	ATM,BTG2,CASC3,CNOT1,CNOT10,CNOT2,CNOT4,CNOT6,CNOT7,CNOT8,CPEB3,CSDE1,DCP1A,DCP2,DCPS,DDX5,DHX34,DHX36,DIS3L2,EDC3,EDC4,EIF3E,EIF4A3,EIF4G1,ETF1,EXOSC1,EXOSC10,EXOSC2,EXOSC3,EXOSC4,EXOSC5,EXOSC6,EXOSC7,EXOSC8,EXOSC9,GSPT1,GSPT2,LSM1,LSM2,LSM3,LSM4,LSM5,LSM7,MAGOH,MLH1,MRTO4,NANOS3,NBAS,NCBP1,NCBP2,PABPC1,PAN2,PAN3,PARN,PATL1,PCID2,PDE12,PELO,PNRC2,POLR2D,POLR2G,PPP2CA,PPP2R1A,PPP2R2A,PRPF18,RNPS1…
GO:0010499	1.31306e-05	7.87883	8.66371	19	23	proteasomal ubiquitin-independent protein catabolic process	GO_BP	ENC1,KEAP1,NFE2L2,PSMA1,PSMA2,PSMA3,PSMA4,PSMA5,PSMA6,PSMB1,PSMB10,PSMB2,PSMB3,PSMB4,PSMB5,PSMB6,PSMB7,PSMB8,PSME4_x000D_
GO:0051293	1.36089e-05	4.48132	13.9373	27	37	establishment of spindle localization	GO_BP	ARHGEF2,BCCIP,CDK5RAP2,CENPA,CLASP1,DCTN1,DYNC1H1,DYNLT1,FMN2,GPSM2,HTT,KPNB1,LLGL1,MAP4,MCPH1,MYH9,NDC80,NDE1,NDEL1,NSFL1C,NUMA1,NUSAP1,PAFAH1B1,SPIRE1,SPRY2,UBXN2B,ZW10_x000D_
GO:0010970	1.37927e-05	2.54961	32.3375	52	86	transport along microtubule	GO_BP	AP3B1,AP3D1,AP3M1,AP3M2,AP3S1,AP3S2,APP,ARHGAP21,BICD2,BLOC1S1,BLOC1S2,CDC42,CLN3,CLUAP1,COPG2,DTNBP1,DYNC1H1,DYNC2H1,DYNC2LI1,DYNLL1,DYNLL2,DYNLRB1,FLOT2,FYCO1,HIF1A,HNRNPU,HSPA8,HSPB1,HTT,ICK,IFT122,IFT172,IFT20,IFT52,IFT74,IFT80,IFT88,KIF1B,KIF1C,KIF23,KIF3B,KIF3C,KIF5B,KIFAP3,LAMP1,LRPPRC,MAP1A,MAP1B,MAP1S,MAPK8IP3,NDE1,NDEL1,NEFH,OPA1,PAFAH1B1,PCM1,PEX14,PURA,RAB1A,RAB21,RAB6A,RABL2B,RHOT1,R…
GO:1903828	1.44591e-05	2.2649	41.8118	64	111	negative regulation of cellular protein localization	GO_BP	ANGPT1,AP2M1,ASTN2,BAG3,BAG4,BARD1,BCL2L1,CDK5,CLTC,COMMD1,CSK,DAB2,DCLK1,DERL2,DNAJA1,FBXO4,GAS6,GBP1,GDI1,GOPC,GSK3B,H2AFY,INPP5K,INSIG1,ITGB1BP1,LEPROT,LEPROTL1,LMAN1,LYPD1,LYPLA1,LZTFL1,LZTS2,MAP1A,MDFIC,NSFL1C,NUMB,OS9,PARK7,PICALM,PID1,PKDCC,PKIA,PKIG,PPFIA1,PPP2R5A,RAB23,RANGAP1,RHOQ,ROCK2,SIN3A,SNX33,SP100,TAX1BP3,TERF1,TMBIM1,TMEM59,TP53INP2,TXN,UBAC2,UBE2G2,UBE2J1,UBXN2B,VPS35,YOD1_x000…
GO:1903363	1.49706e-05	2.56883	31.6414	51	84	negative regulation of cellular protein catabolic process	GO_BP	ALAD,ANXA2,ANXA2P2,ATP13A2,BAG5,CDK5RAP3,CLEC16A,CSNK2A1,CSNK2A2,DDRGK1,DERL2,EPHA4,FURIN,GABARAPL2,GIPC1,HIPK2,HSP90AB1,LAPTM4B,MAP1A,MARCH7,MTM1,N4BP1,OGT,OS9,PARK7,PBK,PDCL3,PSEN1,PSMF1,RPL11,RPL23,RPL5,RPS7,RYBP,SCO1,SDCBP,SGTA,SMARCC1,TAF9,TLK2,TRIM39,UBAC2,UBE2G2,UBE2J1,UBXN1,UCHL5,USP14,USP7,VPS35,WAC,YOD1_x000D_
GO:0045786	1.49927e-05	2.28739	40.1748	62	108	negative regulation of cell cycle	GO_BP	ABL1,ANGEL2,APAF1,ARID3A,ATF2,ATF5,ATM,ATRIP,AURKA,AURKAIP1,BARD1,BAX,BCL2L1,BCL6,BIN1,BMI1,BMP4,BRCC3,BRD7,BRSK1,BTG1,BTG2,BTG3,BUB3,CAB39,CAB39L,CALR,CAMK2N1,CARM1,CASP2,CASP3,CBX3,CBX5,CCL2,CCNB1,CCND1,CCNF,CCNK,CDC123,CDC14B,CDC20,CDC5L,CDC7,CDK2,CDK2AP2,CDK4,CDK5,CDK5RAP1,CDK5RAP2,CDK5RAP3,CDK6,CDK7,CDK9,CDKN1A,CDKN1B,CDKN2B,CDKN2D,CDKN3,CENPF,CEP63,CGRRF1,CHEK1,CHEK2,CHFR,CHMP1A,CHMP2A,CLOC…
GO:0044784	1.50224e-05	3.23428	21.0943	37	56	metaphase/anaphase transition of cell cycle	GO_BP	ANAPC1,ANAPC11,ANAPC4,ANAPC5,ATM,BUB3,CCNB1,CDC20,CDC23,CDC26,CDK5RAP2,CENPE,CENPF,DLGAP5,DUSP1,FBXO5,IK,KLHL22,LCMT1,MAD1L1,MAD2L1,MAD2L2,NDC80,NEK6,NSMCE2,PCID2,PLK1,PSMG2,RAD21,RB1,RIOK2,TPR,TRIP13,TTK,XRCC3,ZNF207,ZW10_x000D_
GO:0048872	1.52734e-05	1.72207	93.4174	126	248	homeostasis of number of cells	GO_BP	ABL1,ACIN1,ACVR1B,ACVR2A,ADA,ADAM17,ADD1,AKT1,ANKRD54,ANXA1,ARID4A,ARNT,ASXL1,AXL,B2M,BAK1,BAP1,BAX,BCL10,BCL6,BMP4,BPGM,CASP3,CCNB2,CDH2,CDK6,CEBPG,CYLD,DNAJA3,DNASE2,DOCK10,DOCK11,DYRK3,EPAS1,ERCC2,ETS1,EXOC5,EZH2,F2R,FADD,FH,FOXO3,G6PD,GPAM,GPI,HIF1A,HIPK2,HMGB2,HMOX1,HSPA1A,HSPA1B,HSPA9,ID2,IL6,IL7R,IREB2,ISG15,JAM3,JMJD6,KITLG,KLF13,KLF2,KRAS,L3MBTL3,LGR4,LIPA,LYAR,LYN,MAEA,MED1,MIF,MTHFD1,N…
GO:0031398	1.54126e-05	2.77907	27.0624	45	72	positive regulation of protein ubiquitination	GO_BP	AIMP2,ANGPT1,ARRB1,ARRDC3,AVPR2,AXIN1,BCL10,BIRC2,BIRC3,BMI1,CAV1,CDC14B,CDC20,CDK5RAP3,CDK9,CHFR,COMMD1,CTR9,DCUN1D1,DCUN1D3,DCUN1D4,DCUN1D5,DERL1,FBXO4,FBXW7,FKBP1A,GOLGA2,GORASP1,HSPA5,HSPBP1,MALT1,MAPK9,MARCH7,MASTL,MTA1,NDFIP1,NDFIP2,NMI,PAXIP1,PDCD6,PEF1,PELI1,PHF23,PIN1,PINK1,PLK1,PRICKLE1,PSMD10,PTEN,PTTG1IP,RAB1A,RASSF5,RIPK2,RNF20,RNF40,RPS2,SENP2,SKP2,SMAD7,SPHK1,STUB1,TBC1D7,TICAM1,TO…
GO:0070979	1.56157e-05	5.45174	11.3005	23	30	protein K11-linked ubiquitination	GO_BP	ANAPC1,ANAPC10,ANAPC11,ANAPC13,ANAPC4,ANAPC5,ANAPC7,CDC16,CDC23,CDC26,RNF26,RNF4,UBE2A,UBE2C,UBE2D2,UBE2D3,UBE2D4,UBE2E2,UBE2E3,UBE2H,UBE2L3,UBE2T,UBE2W_x000D_
GO:0044786	1.61622e-05	3.02024	23.3544	40	62	cell cycle DNA replication	GO_BP	ACD,BCL6,CDC7,CHEK2,DONSON,E2F7,FBXO5,FBXW7,FEN1,INO80,LIG1,MSH6,PCNA,POLA1,POLA2,POLD2,POLD3,POLD4,PRIM1,RAD51,RFC1,RFC2,RFC3,RFC4,RFC5,RPA1,RPA2,RPA3,RTEL1,SENP2,SLBP,SMC3,STAG2,TERF1,TERF2,TIPIN,UPF1,WDR18,ZMPSTE24,ZNF830_x000D_
GO:0051865	1.63656e-05	2.96132	24.1077	41	64	protein autoubiquitination	GO_BP	AMFR,BFAR,CNOT4,ERCC8,ITCH,KLHL24,LRSAM1,MARCH5,MARCH7,MTA1,RNF10,RNF11,RNF115,RNF13,RNF141,RNF146,RNF181,RNF185,RNF187,RNF213,RNF220,RNF4,RNF41,RNF8,SASH1,SH3RF1,STUB1,TRAF6,TRIM13,TRIM21,TRIM37,TRIM68,UBE2A,UBE2D2,UBE2D3,UBE2T,UBE3A,UBE4B,UHRF1,UHRF2,WWP2_x000D_
GO:1903747	1.65187e-05	2.81179	26.3678	44	70	regulation of establishment of protein localization to mitochondrion	GO_BP	ARIH2,BAD,BAG3,BAG4,BAP1,BBC3,BID,BNIP3L,CSNK2A2,DNAJA1,FBXW7,HAX1,HTRA2,HUWE1,LEPROT,LMAN1,NMT1,NPEPPS,PARL,PDCD5,PINK1,PRKAA1,RAC2,RNF31,SAE1,SH3GLB1,SREBF1,TFDP1,TFDP2,TOMM7,TP53,TP53BP2,UBE2D3,UBE2J2,UBE2L3,UBL5,USP36,VPS11,YWHAB,YWHAE,YWHAG,YWHAH,YWHAQ,YWHAZ_x000D_
GO:0046390	1.66802e-05	1.70856	95.2633	128	253	ribose phosphate biosynthetic process	GO_BP	ACACA,ACAT1,ACLY,ACOT7,ACSL1,ACSL3,ACSL4,ACSS2,ADCY3,ADCY6,ADCY7,ADCY9,ADK,ADM,ADPGK,ADSL,ADSS,AK1,AK2,AK3,ALDOA,ALDOC,APRT,ARNT,ATIC,BPGM,CAD,CHCHD10,CMPK1,COASY,COX5B,CTPS2,CYC1,DCAKD,DDIT4,DLAT,DLD,ECD,EIF6,ELOVL1,ELOVL4,ELOVL5,ELOVL6,ENO1,ENO2,FASN,G6PD,GALK1,GAPDH,GART,GCDH,GMPS,GPI,GSTZ1,GUK1,HIF1A,HK1,HK2,HPRT1,HSD17B12,IMPDH1,IMPDH2,JMJD8,LDHA,NCOR1,NME1,NME2,NME3,NME4,NME6,NME7,NPR2,OGDH…
GO:0009987	1.67994e-05	1.28115	2283.69	2355	7381	cellular process	GO_BP	A4GALT,AACS,AADAT,AAK1,AAMP,AARS,AARS2,AARSD1,AASDH,AASDHPPT,AASS,AATF,AATK,ABCA1,ABCB6,ABCB7,ABCC1,ABCC4,ABCC5,ABCD3,ABCE1,ABCF1,ABHD10,ABHD12,ABHD14B,ABHD15,ABHD2,ABHD4,ABHD5,ABHD6,ABI1,ABI2,ABI3BP,ABL1,ABL2,ABR,ABT1,ABTB1,ACAA1,ACAA2,ACACA,ACAD10,ACAD11,ACAD8,ACAD9,ACADM,ACADVL,ACAP2,ACAT1,ACAT2,ACBD6,ACCS,ACD,ACER2,ACIN1,ACLY,ACO1,ACO2,ACOT1,ACOT2,ACOT7,ACOT8,ACOT9,ACOX1,ACOX2,ACOX3,ACP1,ACP2…
GO:0009755	1.74315e-05	1.74071	88.4809	120	235	hormone-mediated signaling pathway	GO_BP	ABHD2,ACSL1,ADIPOR1,ADIPOR2,AKAP13,ARID1A,ARNTL,AXIN1,BMP4,BUD31,CALCOCO1,CALR,CARM1,CBFB,CCNE1,CDK7,CLOCK,CNOT1,CNOT2,CRIPAK,CRY1,CRY2,CSNK2B,CTNNB1,DAB2,DAXX,DDRGK1,DDX17,DDX5,DNAJA1,EGLN2,EP300,ESRRA,FHL2,FKBP4,FOXP1,GPAM,HDAC1,HDAC6,KANK2,KAT5,KCTD6,LANCL2,LATS2,LBH,LGR4,MED1,MED12,MED14,MED16,MED24,MED30,MED4,NCOA1,NCOA3,NCOA4,NCOA6,NCOR1,NCOR2,NEDD4,NKX3-1,NR1D2,NR1H2,NR1H3,NR2C1,NR2C2,NR2F…
GO:0034599	1.84356e-05	2.47074	33.327	53	89	cellular response to oxidative stress	GO_BP	ABL1,ADNP2,ADPRHL2,AGAP3,AIF1,AIFM1,AKT1,ALDH3B1,ANKZF1,ANXA1,APEX1,ARL6IP5,ARNT,ARNTL,ATF4,ATG7,ATP13A2,ATP2A2,AXL,BAG5,BECN1,BNIP3,BRF2,CAMKK2,CCNA2,CCS,CDK2,CFLAR,CHD6,CHUK,CPEB2,CRK,CTNNB1,CYBA,CYCS,CYP1B1,DIABLO,DNM2,ECT2,EGFR,EIF2S1,ENDOG,EPAS1,ETS1,ETV5,EZH2,FBLN5,FBXO7,FBXW7,FER,FOXO3,FUT8,FYN,FZD1,G6PD,GLRX2,GPX1,GPX3,GPX7,GPX8,GSR,HDAC2,HDAC6,HIF1A,HMOX1,HNRNPD,HSPA1A,HSPA1B,HSPB1,HTRA2…
GO:0006979	1.86724e-05	2.02086	54.1369	79	145	response to oxidative stress	GO_BP	ABL1,ACOX2,ADA,ADAM9,ADNP2,ADPRHL2,AGAP3,AIF1,AIFM1,AKT1,ALAD,ALDH3B1,ALS2,ANKZF1,ANXA1,APEX1,APP,APTX,ARL6IP5,ARNT,ARNTL,ATF4,ATG7,ATOX1,ATP13A2,ATP2A2,ATRN,AXL,BAD,BAG5,BAK1,BECN1,BNIP3,BRF2,BTG1,C19orf12,CAMKK2,CASP3,CCNA2,CCS,CDK2,CFLAR,CHD6,CHUK,CLN8,COL1A1,CPEB2,CRK,CTNNB1,CYBA,CYCS,CYGB,CYP1B1,DHCR24,DIABLO,DNM2,DUSP1,ECT2,EEF2,EGFR,EGLN1,EIF2S1,ENDOG,EPAS1,ERCC1,ERCC2,ERCC3,ERCC8,ETFDH,ET…
GO:0042276	1.87353e-05	9.39742	7.53366	17	20	error-prone translesion synthesis	GO_BP	MAD2L2,PCNA,POLE2,POLH,REV1,RFC1,RFC2,RFC3,RFC4,RFC5,RPA1,RPA2,RPA3,RPS27A,UBA52,UBB,UBC_x000D_
GO:0070584	1.87353e-05	9.39742	7.53366	17	20	mitochondrion morphogenesis	GO_BP	BAX,BCL2L1,COL4A3BP,DNM1L,FIS1,MFF,MTM1,NUBPL,OPA1,OPA3,PANK2,PID1,PNPT1,POLDIP2,POLG2,SSBP1,SUPV3L1_x000D_
GO:0005975	2.05529e-05	1.42329	218.853	267	581	carbohydrate metabolic process	GO_BP	ABHD10,ADIPOR1,ADPGK,AGL,AKR1A1,AKR1B1,AKR7A2,AKT1,ALDH1B1,ALDH2,ALDOA,ALDOC,AMDHD2,AMY1A,AMY1B,AMY1C,AP2A1,ARNT,ARPP19,ATF3,ATF4,B3GALNT1,B3GNT2,B3GNT6,B4GALT1,B4GALT2,B4GALT3,B4GALT4,B4GALT5,B4GALT7,BAD,BPGM,C1QTNF1,CHI3L1,CHST12,CHST14,CHST3,CHST7,CLK2,CLTC,CNOT7,COQ2,COQ3,CPT1A,CRY1,CRYL1,CS,CTBS,CYB5A,CYB5R3,DCXR,DDIT4,DERA,DGKQ,DLAT,DPM3,DUSP12,DYRK2,ECD,EIF6,ENO1,ENO2,ENOSF1,ENPP1,EPM2AIP1…
GO:0009113	2.15575e-05	Inf	4.14351	11	11	purine nucleobase biosynthetic process	GO_BP	ADA,APRT,GART,GMPS,HPRT1,MTHFD1,MTHFD1L,PAICS,PPAT,PRPS1,SHMT1_x000D_
GO:0042157	2.16009e-05	2.1093	47.8387	71	127	lipoprotein metabolic process	GO_BP	ABCA1,ABHD12,APOLD1,ATG10,ATG12,ATG16L1,ATG5,ATG7,CLIP3,DPM1,DPM2,DPM3,GBA,GOLGA7,GPAA1,ITGAV,LDLR,LEP,LRP1,LYPLA1,LYPLA2,LYPLAL1,MAP6D1,MPPE1,NMT1,NMT2,PEMT,PGAP3,PIGA,PIGB,PIGC,PIGF,PIGG,PIGH,PIGK,PIGM,PIGN,PIGO,PIGP,PIGQ,PIGS,PIGT,PIGU,PIGV,PIGW,PIGX,PIGY,PIK3C3,PORCN,PPM1A,PPM1B,PPT1,RAB3GAP1,RAB3GAP2,WDR45,WIPI1,WIPI2,ZDHHC1,ZDHHC12,ZDHHC16,ZDHHC17,ZDHHC18,ZDHHC2,ZDHHC24,ZDHHC3,ZDHHC4,ZDHHC5…
GO:0018394	2.22281e-05	1.93226	61.0008	87	162	peptidyl-lysine acetylation	GO_BP	ACTL6A,ARRB1,ATF2,ATG5,AUTS2,BAZ1A,BLOC1S1,BRD1,BRD7,BRD8,BRPF1,BRPF3,CHEK1,CLOCK,CPA4,CREBBP,CTBP1,CTCF,DMAP1,DPF2,DR1,EID1,ELP3,EP300,EP400,GTF2B,HAT1,HCFC1,HDAC2,HINT2,ING3,ING4,IWS1,KAT2A,KAT2B,KAT5,MAP3K7,MAPK3,MBD3,MBIP,MCRS1,MECP2,MORF4L1,MORF4L2,MSL1,MSL3,MUC1,NCOA1,NCOA3,NOC2L,OGT,PAXIP1,PCGF2,PHF10,PHF20,PIH1D1,POLE3,POLE4,POR,PRKAA1,RPS6KA4,RSF1,RUVBL1,RUVBL2,SET,SETD5,SIN3A,SIRT1,SMAD…
GO:0035722	2.24929e-05	3.54181	17.7041	32	47	interleukin-12-mediated signaling pathway	GO_BP	AIP,ANXA2,ARF1,BOLA2,CDC42,CFL1,CNN2,GSTO1,HNRNPA2B1,HNRNPF,HSPA9,IL10,JAK1,MIF,MSN,MTAP,P4HB,PAK2,PDCD4,PITPNA,PPIA,PSME2,RALA,RAP1B,RPLP0,SNRPA1,SOD1,SOD2,STAT4,TALDO1,TCP1,TYK2_x000D_
GO:0140014	2.27838e-05	3.10728	21.3208	37	57	mitotic nuclear division	GO_BP	AKAP8,AKAP8L,ANAPC1,ANAPC11,ANAPC4,ANAPC5,ANLN,ARHGEF10,ATM,AURKA,AURKAIP1,BCCIP,BECN1,BMP4,BUB3,CAV2,CCNA2,CCNB1,CCNB2,CCND1,CCND2,CCND3,CCNE1,CCNF,CCNG1,CCNG2,CCNI,CDC14B,CDC16,CDC20,CDC23,CDC26,CDCA5,CDCA8,CDK5RAP2,CENPE,CENPF,CEP192,CHEK1,CHEK2,CHMP1A,CHMP1B,CHMP2A,CHMP2B,CHMP4A,CHMP4B,CHMP5,CHMP6,CHMP7,CLASP1,CLASP2,CTDP1,CUL7,CUL9,DIS3L2,DLGAP5,DSCC1,DSN1,DUSP1,EPS8,FBXO5,FBXW5,FLNA,GOLGA2,…
GO:0036260	2.30309e-05	4.60949	12.8072	25	34	RNA capping	GO_BP	CCNH,CDK7,ERCC2,ERCC3,GTF2F1,GTF2F2,GTF2H3,GTF2H4,GTF2H5,MNAT1,NCBP1,NCBP2,POLR2A,POLR2B,POLR2C,POLR2D,POLR2F,POLR2G,POLR2H,POLR2I,POLR2J,POLR2L,RNGTT,RNMT,SUPT5H_x000D_
GO:1901137	2.43119e-05	2.24659	39.843	61	107	carbohydrate derivative biosynthetic process	GO_BP	A4GALT,AATF,ABCC5,ACACA,ACAT1,ACER2,ACLY,ACOT7,ACOT8,ACSL1,ACSL3,ACSL4,ACSS2,ADA,ADAL,ADCY3,ADCY6,ADCY7,ADCY9,ADK,ADM,ADPGK,ADSL,ADSS,AGRN,AK1,AK2,AK3,AKR1A1,ALDOA,ALDOC,ALG1,ALG10B,ALG11,ALG13,ALG14,ALG3,ALG5,ALG6,ALG8,ALG9,AMD1,AMDHD2,ANGPT1,AP2A1,APRT,ARFGEF1,ARNT,ATIC,B3GALNT1,B3GALNT2,B3GALT6,B3GAT3,B3GNT2,B3GNT6,B4GALT1,B4GALT2,B4GALT3,B4GALT4,B4GALT5,B4GALT7,BACE2,BGN,BMPR2,BPGM,C1GALT1,C1…
GO:0000028	2.46517e-05	12.4353	6.40361	15	17	ribosomal small subunit assembly	GO_BP	ABT1,ERAL1,MRPS11,MRPS7,RPL38,RPS10,RPS14,RPS15,RPS19,RPS27,RPS27L,RPS28,RPS5,RPSA,RRP7A_x000D_
GO:0061952	2.46517e-05	12.4353	6.40361	15	17	midbody abscission	GO_BP	CEP55,CHMP1A,CHMP1B,CHMP2A,CHMP2B,CHMP4A,CHMP4B,CHMP5,CHMP6,CHMP7,KIF20A,MITD1,PDCD6IP,VPS4A,VPS4B_x000D_
GO:0071901	2.59023e-05	2.05204	50.4755	74	134	negative regulation of protein serine/threonine kinase activity	GO_BP	ABL1,AIDA,AKT1,BMP4,CASP3,CAV1,CDK5RAP1,CDK5RAP3,CDKN1A,CDKN1B,CHORDC1,CIB1,DNAJA1,DTNBP1,DUSP1,DUSP10,DUSP14,DUSP16,DUSP18,DUSP19,DUSP2,DUSP22,DUSP3,DUSP5,DUSP6,DUSP8,FBXO7,GBA,GPS1,GPS2,GSTP1,H2AFY,HMGCR,HSPB1,HYAL2,INPP5K,IPO5,IPO7,KAT2B,LATS2,LRP5,LYN,MBIP,MEN1,NR2F2,NUP62,PAQR3,PDCD4,PKIA,PKIG,PLK1,PPP2CA,PPP2R1A,PRKAG2,PRKAR1A,PRKAR2A,PRKCD,PTPN1,PYCARD,RGS2,RPTOR,SFRP1,SIRT1,SMPD1,SPRED1,S…
GO:0006625	2.62971e-05	3.14941	20.7054	36	55	protein targeting to peroxisome	GO_BP	ACAA1,ACOT2,ACOT8,ACOX1,ACOX2,ACOX3,AGPS,AMACR,CRAT,CROT,DECR2,DHRS4,ECH1,GNPAT,GSTK1,HACL1,HMGCL,HSD17B4,IDE,IDH1,LONP2,MPV17,NUDT7,PAOX,PECR,PEX1,PEX10,PEX13,PEX14,PEX16,PEX19,PEX5,PEX6,PEX7,PHYH,RAB8B,RPS27A,TYSND1,UBA52,UBB,UBC,UBE2D2,UBE2D3,USP9X,ZFAND6_x000D_
GO:0070498	2.66923e-05	3.14641	20.7176	36	55	interleukin-1-mediated signaling pathway	GO_BP	CHUK,CUL1,EGR1,FBXW11,IKBKB,IKBKG,IL1RAP,IL6,IRAK1,IRAK2,IRAK4,MAP3K3,MAP3K7,MAP3K8,MAPK3,MYD88,NFKB1,NFKBIA,OTUD4,PELI1,RBX1,RELA,RIPK2,RPS27A,RPS6KA4,SKP1,SQSTM1,TNIP2,TOLLIP,TRAF6,UBA52,UBB,UBC,UBE2N,UBE2V1,VRK2_x000D_
GO:0009163	2.75523e-05	21.5755	5.26971	13	14	nucleoside biosynthetic process	GO_BP	ADA,ADAL,ADK,AMD1,APRT,CAD,CMPK1,CTPS2,DCK,GMPS,GUK1,HPRT1,IMPDH1,IMPDH2,MTAP,NME1,NME2,NME3,NME4,NME6,NME7,NT5E,PRTFDC1,TK1,TK2,UCK2,UCKL1,UPP1,UPRT_x000D_
GO:1904814	2.78047e-05	21.5501	5.27356	13	14	regulation of protein localization to chromosome, telomeric region	GO_BP	CCT2,CCT3,CCT4,CCT5,CCT6A,CCT7,CCT8,DKC1,GNL3,GNL3L,H2AFY,TCP1,TERF1_x000D_
GO:1902275	2.84483e-05	2.16629	43.2662	65	115	regulation of chromatin organization	GO_BP	AKAP8,AKAP8L,ARRB1,ASF1A,ATAD2,ATG5,ATM,AUTS2,BCL6,BCOR,BRD7,C6orf89,CAMK2D,CCNB1,CDK9,CHEK1,CTBP1,CTCF,CTNNB1,CTR9,DNMT1,EED,EID1,H1F0,H1FX,H2AFY,HIST1H1C,HMGA1,HNRNPU,ING2,IWS1,JARID2,JDP2,KAT2A,LMNA,MAP1S,MAPK3,MECP2,MIER1,MLLT6,MUC1,NIPBL,NOC2L,NSD1,OGT,OTUB1,PAF1,PARP10,PAXIP1,PHF1,PHF19,PHF2,PIH1D1,PINK1,PRKD1,PRKD2,PRMT6,RIF1,RNF20,RNF40,RPS6KA4,RUVBL2,SET,SETD1A,SETD5,SETDB1,SIN3A,SIRT1,S…
GO:0033674	2.90075e-05	1.42596	207.929	254	552	positive regulation of kinase activity	GO_BP	ABI1,ABL1,ACSL1,ADAM17,ADAM9,ADNP,ADORA1,ADRA2A,AKAP13,AKT1,ALS2,ANG,ANGPT1,ARRB1,ATP2B4,AVPI1,AXIN1,BAD,BCL10,BMP4,CAB39,CALM1,CALM2,CALM3,CAMK1,CARD10,CARD14,CCL5,CCNB1,CCND1,CCND2,CCND3,CCNY,CCNYL1,CD81,CDC25B,CDK5,CDKN1A,CENPE,CHI3L1,CIB1,CKS1B,CKS2,COPS8,CRK,CRKL,CSK,CSPG4,CYR61,DAG1,DAXX,DAZAP2,DBNL,DDR2,DDX3X,DGKQ,DKK1,DLG4,DSTYK,DUSP12,DUSP19,DUSP5,DUSP6,DVL2,DVL3,ECT2,EGFR,EGR1,EIF2AK2,E…
GO:0007050	3.05452e-05	2.09752	46.5607	69	124	cell cycle arrest	GO_BP	ABL1,ARID3A,ATM,AURKA,BARD1,BAX,BIN1,BTG2,CAB39,CAB39L,CALR,CARM1,CASP2,CCNB1,CCND1,CCNK,CDC123,CDC14B,CDK2,CDK4,CDK5,CDK6,CDK7,CDK9,CDKN1A,CDKN1B,CDKN2B,CDKN2D,CDKN3,CGRRF1,CHEK2,CNOT1,CNOT10,CNOT2,CNOT4,CNOT6,CNOT7,CNOT8,CRADD,CRLF3,CUL1,CUL2,CUL4A,CUL5,DDIT3,DHCR24,DUSP1,E2F4,E2F7,E4F1,EIF2AK4,EIF4G2,EP300,ERN1,FAP,FOXM1,FOXO4,GADD45A,GAS1,GAS6,HBP1,HRAS,HSP90AB1,ID2,ILK,ING4,IRF1,KAT2B,KHDRBS…
GO:0006475	3.06514e-05	1.90556	61.3993	87	163	internal protein amino acid acetylation	GO_BP	ACTL6A,ARRB1,ATF2,ATG5,AUTS2,BAZ1A,BRD1,BRD7,BRD8,BRPF1,BRPF3,CHEK1,CLOCK,CPA4,CREBBP,CTBP1,CTCF,DMAP1,DPF2,DR1,EID1,ELP3,EP300,EP400,GTF2B,HAT1,HCFC1,ING3,ING4,IWS1,KAT2A,KAT2B,KAT5,MAP3K7,MAPK3,MBD3,MBIP,MCRS1,MDH2,MECP2,MORF4L1,MORF4L2,MSL1,MSL3,MUC1,NCOA1,NCOA3,NOC2L,OGT,PAXIP1,PCGF2,PHF10,PHF20,PIH1D1,POLE3,POLE4,POR,RPS6KA4,RSF1,RUVBL1,RUVBL2,SET,SETD5,SIN3A,SIRT1,SMAD4,SMARCB1,SNAI2,SUPT3H…
GO:0044281	3.16435e-05	1.44363	187.958	232	514	small molecule metabolic process	GO_BP	AACS,AADAT,AARS,AARS2,AARSD1,AASDH,AASDHPPT,AASS,ABCA1,ABCC1,ABCC5,ABCD3,ABHD10,ABHD14B,ABHD2,ABHD5,ACAA1,ACAA2,ACACA,ACAD10,ACAD11,ACAD8,ACAD9,ACADM,ACADVL,ACAT1,ACAT2,ACBD6,ACCS,ACER2,ACLY,ACO1,ACO2,ACOT1,ACOT2,ACOT7,ACOT8,ACOT9,ACOX1,ACOX2,ACOX3,ACSF2,ACSL1,ACSL3,ACSL4,ACSS2,ACY1,ADA,ADAL,ADCY3,ADCY6,ADCY7,ADCY9,ADH5,ADIPOR1,ADIPOR2,ADK,ADM,ADO,ADPGK,ADSL,ADSS,AFMID,AGPAT1,AGPAT2,AGPAT4,AGPAT5…
GO:0030029	3.27787e-05	1.36043	275.732	328	732	actin filament-based process	GO_BP	ABI1,ABI2,ABL1,ABL2,ABR,ACTB,ACTG1,ACTN1,ACTN4,ACTR2,ACTR3,ADD1,ADD3,ADORA1,ADRA2A,AIF1,AIF1L,AKAP13,ALDOA,AMOTL2,ANG,ANLN,ANTXR1,ANXA1,ARAP1,ARF1,ARFGEF1,ARHGAP12,ARHGAP17,ARHGDIA,ARHGEF10,ARHGEF17,ARHGEF18,ARHGEF2,ARPC1A,ARPC1B,ARPC2,ARPC3,ARPC4,ARPC5,ARPC5L,ARRB1,ASAP3,ATP1A1,ATP2C1,ATXN3,AUTS2,BAG4,BAIAP2,BAIAP2L1,BBS4,BCAR1,BCL6,BIN1,BIN3,CALR,CAMK2D,CAP1,CAP2,CAPG,CAPZA2,CAPZB,CAV1,CD2AP,CD…
GO:0006400	3.52685e-05	3.71031	15.8004	29	42	tRNA modification	GO_BP	AARS,AARS2,ALKBH1,ANKRD16,C9orf64,CDK5RAP1,CTU2,DPH3,DUS1L,DUS3L,DUS4L,ELP2,ELP3,ELP4,FTSJ1,GTPBP3,HSD17B10,LCMT2,METTL1,MTFMT,MTO1,NAT10,NSUN2,NSUN3,NSUN6,OSGEP,OSGEPL1,PUS1,PUS3,PUS7,PUSL1,QTRT1,SEPHS1,SEPHS2,SSB,TARBP1,THADA,THG1L,THUMPD1,THUMPD2,THUMPD3,TPRKB,TRIT1,TRMT1,TRMT11,TRMT112,TRMT12,TRMT5,TRMT61A,TRMU,TYW3,URM1,WDR4_x000D_
GO:0001666	3.64532e-05	1.58539	118.278	153	314	response to hypoxia	GO_BP	ACAA2,ACTN4,ADA,ADAM15,ADAM17,ADM,ADORA1,ADSL,AGTRAP,AHCY,AKT1,ALAD,ALKBH5,ANG,ANGPTL4,APAF1,APOLD1,ARNT,ARNT2,ATM,ATP1B1,BAD,BECN1,BIRC2,BNIP3,BNIP3L,CAPN2,CASP3,CAV1,CCNA2,CCNB1,CFLAR,CHCHD2,CITED2,CPEB2,CREB1,CREBBP,CUL2,CXCL12,CYBA,CYGB,DDAH1,DDIT4,DNM1L,EGLN1,EGLN2,EGR1,ENDOG,ENO1,EP300,EPAS1,ERCC2,ERCC3,ETS1,FIS1,FMN2,FOXO3,FUNDC1,GNB1,HIF1A,HIF1AN,HIGD1A,HIPK2,HK2,HMOX1,HP1BP3,HSP90B1,HSPD…
GO:0045859	3.67623e-05	1.42483	202.097	247	540	regulation of protein kinase activity	GO_BP	ABI1,ABL1,ACSL1,ACTB,ADAM17,ADAM9,ADAR,ADARB1,ADNP,ADORA1,ADRA2A,AIDA,AKAP13,AKT1,AKT1S1,ALS2,ANG,ANGPT1,ANKRD54,APP,ARRB1,ATP2B4,AVPI1,AXIN1,BCCIP,BMP4,CAB39,CALM1,CALM2,CALM3,CAMK1,CAMK2N1,CAMKK2,CARD10,CARD14,CASP3,CAV1,CBL,CBLB,CCL5,CCNA2,CCNB1,CCNB2,CCND1,CCND2,CCND3,CCNE1,CCNF,CCNG1,CCNG2,CCNH,CCNI,CCNK,CCNT2,CCNY,CCNYL1,CD81,CDC25B,CDC37,CDK5,CDK5RAP1,CDK5RAP3,CDK7,CDKN1A,CDKN1B,CDKN2B,CDK…
GO:0006284	3.88897e-05	3.55691	16.5741	30	44	base-excision repair	GO_BP	APEX1,APEX2,FEN1,HMGA1,HUWE1,LIG1,LIG3,MBD4,MUTYH,NEIL2,NTHL1,OGG1,PARP2,POLB,POLE,POLG,POLQ,PRMT6,RPA1,RPA2,RPA3,RPS3,SMUG1,TDG,TP53,UNG,USP47,WRN,XPA,XRCC1_x000D_
GO:0032091	4.01045e-05	2.22928	38.7984	59	103	negative regulation of protein binding	GO_BP	ACTB,ADAM15,ADNP,AES,AKT1,AURKA,B2M,BAG2,BAX,CAMK1,CARM1,CAV1,CSNK1E,CTNNBIP1,CTSZ,DAB2,DACT1,DKK1,DNAJB2,DTNBP1,DVL1,EIF2S1,EPB41L5,GNL3L,GOLGA2,GPSM1,GSK3B,GTF2F1,HSPA5,ID1,IFIT1,IFIT2,IL10,ITGA4,ITGB1BP1,LRPAP1,MAPK3,MET,MITD1,NES,NKX3-1,PARK7,PEX14,PIN1,PPP1CA,PRKCD,PTPRF,RALB,ROCK1,RUVBL2,SENP2,STMN1,STUB1,SYMPK,TDG,TFIP11,TMBIM6,USP33,ZFPM1_x000D_
GO:2001251	4.05044e-05	3.33479	18.0316	32	48	negative regulation of chromosome organization	GO_BP	ACD,ASF1A,ATAD2,ATG5,ATM,BCOR,BUB3,CCNB1,CDC20,CDK5RAP2,CENPF,CTBP1,DCP2,DNMT1,DUSP1,ERCC1,EXOSC10,FBXO5,GNL3L,H1F0,H1FX,H2AFY,H3F3A,H3F3B,HIST1H1C,HMGA1,HNRNPA1,HNRNPC,HNRNPU,IK,JARID2,KLHL22,LCMT1,MAD1L1,MAD2L1,MAD2L2,MCM2,MECP2,MLLT6,MNAT1,NAT10,NBN,NDC80,NOC2L,OTUB1,PARP1,PCID2,PHF1,PHF2,PIF1,PIH1D1,PINX1,PLK1,PRMT6,PSMG2,PTTG1,PTTG3P,RAD21,RAD50,RTEL1,SET,SETMAR,SIN3A,SIRT1,SKI,SMARCB1,SRC,S…
GO:1901068	4.11783e-05	3.43064	17.3274	31	46	guanosine-containing compound metabolic process	GO_BP	AK3,CASK,DGUOK,GMPR2,GMPS,GNAI3,GPHN,GUK1,HPRT1,IMPDH1,IMPDH2,MBIP,MFN1,MOCOS,MOCS1,MOCS2,MPP1,NFS1,NME1,NME2,NME3,NME4,NME6,NME7,NUDT18,OPA1,RAB23,RAN,RHOA,RHOQ,TJP2_x000D_
GO:0070987	4.25875e-05	8.84336	7.15698	16	19	error-free translesion synthesis	GO_BP	NPLOC4,PCNA,POLH,RFC1,RFC2,RFC3,RFC4,RFC5,RPA1,RPA2,RPA3,RPS27A,UBA52,UBB,UBC,VCP_x000D_
GO:1903599	4.25875e-05	8.84336	7.15698	16	19	positive regulation of autophagy of mitochondrion	GO_BP	BNIP3,CAMKK2,CDC37,FBXO7,GBA,HDAC6,HIF1A,HK2,HTT,MFN2,MUL1,OPTN,PARK7,PINK1,TOMM7,VPS13C_x000D_
GO:0030030	4.38127e-05	1.34119	293.091	346	783	cell projection organization	GO_BP	ABCC4,ABL1,ABL2,ACSL4,ACTR1A,ACTR2,ACTR3,ADAM10,ADARB1,ADCY6,ADM,ADNP,AFG3L2,AGRN,AHI1,AIF1,AIF1L,AKIRIN1,AKT1,ALCAM,ALKBH1,ALS2,ANKRD27,ANLN,ANO6,AP2A1,APP,ARAP1,ARF1,ARF4,ARFGEF1,ARHGDIA,ARHGEF6,ARHGEF7,ARL13B,ARPC2,ARPC5,ARSB,ASAP1,ATF1,ATG3,ATG5,ATL1,ATMIN,ATP6V0D1,ATP6V1D,ATP8B1,ATXN10,AURKA,AUTS2,B2M,B3GNT2,B9D1,B9D2,BAG4,BAG5,BAIAP2,BBS1,BBS10,BBS2,BBS4,BBS7,BBS9,BHLHB9,BIN3,BLOC1S1,BLOC1S…
GO:0018105	4.5029e-05	1.9427	55.2031	79	147	peptidyl-serine phosphorylation	GO_BP	AKT1,ANGPT1,APP,ARAF,ARRB1,ATM,ATP2B4,AURKA,AXIN1,BAG4,BAK1,BAX,BCAR3,CAB39,CAMK1,CAMK2D,CAPRIN2,CAV1,CCNB1,CD44,CDC7,CDK2,CDK5,CHEK2,CHUK,CLK1,CNKSR3,CSNK1A1,CSNK1D,CSNK1E,CSNK1G1,CSNK1G2,CSNK1G3,CSNK2A1,CSNK2A2,DCLK1,DDIT4,DGKQ,DKK1,DOCK7,DYRK1A,EGFR,EIF2AK3,EIF4G1,ERN1,FNIP1,FNIP2,GAS6,GGNBP2,GPD1L,GSK3B,HAX1,HDAC6,HIPK2,HSP90AA1,HSP90AB1,IKBKB,IKBKE,IL11,IL24,IL6,ILK,INPP5F,INPP5K,LATS2,MAD2L…
GO:0007088	4.78776e-05	1.89255	59.4488	84	158	regulation of mitotic nuclear division	GO_BP	ANAPC1,ANAPC11,ANAPC4,ANAPC5,ANLN,ATM,AURKA,AURKAIP1,BECN1,BMP4,BUB3,CAV2,CCNA2,CCNB1,CCNB2,CCND1,CCND2,CCND3,CCNE1,CCNF,CCNG1,CCNG2,CCNI,CDC14B,CDC16,CDC20,CDC23,CDC26,CDCA5,CDK5RAP2,CENPE,CENPF,CHEK1,CHMP1A,CHMP1B,CHMP2A,CHMP2B,CHMP4B,CHMP5,CUL7,CUL9,DLGAP5,DUSP1,FBXO5,FBXW5,H2AFY,HNRNPU,HSPA1A,HSPA1B,IK,KIF11,KIF20B,KLHL22,KNTC1,LCMT1,LRP5,MAD1L1,MAD2L1,MAD2L1BP,MAD2L2,NDC80,NEK6,NIPBL,NME6,NS…
GO:0051651	4.82296e-05	2.28543	35.7849	55	95	maintenance of location in cell	GO_BP	AKT1,ANKRD13C,ARHGAP21,ARL2,ARL2BP,ASPM,BARD1,BBS4,BCL3,CAV1,CDK5,DAG1,DBN1,EZR,FLNB,FTH1,FTL,GAA,GOLPH3,GPAA1,GPSM2,GSN,HK1,HK2,HNRNPU,HSPA5,INSIG1,KDELR1,KDELR2,KDELR3,MORC3,OS9,PAFAH1B1,PARK7,PINK1,RANGAP1,RER1,SKP1,SP100,SRGN,SRI,TAPT1,TBCCD1,TLN1,TLN2,TMSB10,TMSB4X,TOPORS,TSPO,TWF1,TWF2,TXN,UVRAG,VPS13A,VPS13C_x000D_
GO:0035891	5.17221e-05	4.14818	13.1839	25	35	exit from host cell	GO_BP	CAV2,CHMP2A,CHMP2B,CHMP4B,DDB1,PC,PPIA,RAB7A,SMC3,TRIM11,TRIM13,TRIM21,TRIM25,TRIM26,TRIM27,TRIM28,TRIM32,TRIM5,TRIM8,TSG101,VAPA,VPS37B,VPS4A,VPS4B,ZNF502_x000D_
GO:0052126	5.17221e-05	4.14818	13.1839	25	35	movement in host environment	GO_BP	CAV2,CHMP2A,CHMP2B,CHMP4B,DDB1,PC,PPIA,RAB7A,SMC3,TRIM11,TRIM13,TRIM21,TRIM25,TRIM26,TRIM27,TRIM28,TRIM32,TRIM5,TRIM8,TSG101,VAPA,VPS37B,VPS4A,VPS4B,ZNF502_x000D_
GO:0070911	5.29408e-05	5.52884	9.79376	20	26	global genome nucleotide-excision repair	GO_BP	CETN2,CHD1L,CUL4A,CUL4B,DDB1,ERCC1,ERCC2,ERCC3,GTF2H3,GTF2H4,GTF2H5,PARP1,RAD23B,RBX1,RPS27A,UBA52,UBB,UBC,XPA,XPC_x000D_
GO:0006626	5.41369e-05	3.94134	13.8951	26	37	protein targeting to mitochondrion	GO_BP	AGK,AIP,ARIH2,BAG3,BAG4,BAP1,BID,BNIP3L,CHCHD4,CSNK2A2,DNAJC15,DNAJC19,DNLZ,FBXO7,FBXW7,FIS1,GRPEL1,GRPEL2,HAX1,HSP90AA1,HSPA4,HSPD1,HTRA2,HUWE1,IMMP2L,LEPROT,LMAN1,MFF,MFN2,MIPEP,NDUFA13,NPEPPS,PARL,PDCD5,PINK1,PITRM1,PMPCA,PMPCB,PRKAA1,RAC2,RNF31,ROMO1,SAE1,SAMM50,SH3GLB1,SLC25A6,SREBF1,TIMM10,TIMM17B,TIMM22,TIMM23,TIMM23B,TIMM44,TIMM8B,TIMM9,TOMM20,TOMM22,TOMM34,TOMM40,TOMM40L,TOMM5,TOMM7,TSPO…
GO:0009165	5.66326e-05	1.59356	109.425	142	291	nucleotide biosynthetic process	GO_BP	ACACA,ACAT1,ACLY,ACOT7,ACSL1,ACSL3,ACSL4,ACSS2,ADA,ADCY3,ADCY6,ADCY7,ADCY9,ADK,ADM,ADPGK,ADSL,ADSS,AFMID,AGPAT1,AGPAT2,AGPAT4,AGPAT5,AK1,AK2,AK3,ALDOA,ALDOC,APRT,ARNT,ATIC,BPGM,CAD,CDS2,CHCHD10,CMPK1,COASY,COX5B,CTPS2,CYC1,DCAKD,DCK,DCTD,DDIT4,DGUOK,DLAT,DLD,DUT,ECD,EIF6,ELOVL1,ELOVL4,ELOVL5,ELOVL6,ENO1,ENO2,ERH,FASN,FLAD1,FUK,GALK1,GAPDH,GARS,GART,GCDH,GMPS,GPAM,GPI,GSTZ1,GUK1,HDDC2,HIF1A,HK1,HK…
GO:0048523	5.68167e-05	1.23061	596.752	669	1661	negative regulation of cellular process	GO_BP	AARS,AATF,ABCA1,ABCE1,ABHD2,ABHD6,ABI1,ABL1,ABR,ACAA2,ACADVL,ACD,ACER2,ACOT8,ACTN1,ACTN4,ACTRT1,ACVR1,ACVR1B,ADA,ADAM10,ADAM15,ADAM17,ADAMTS1,ADAR,ADARB1,ADCY6,ADD1,ADD3,ADIPOR1,ADIPOR2,ADM,ADNP,ADNP2,ADORA1,ADRA2A,AEBP1,AEBP2,AES,AHI1,AHR,AIDA,AIF1,AIMP2,AKIRIN1,AKIRIN2,AKR1B1,AKT1,AKT1S1,ALAD,ALKBH1,ALX1,ANG,ANGEL2,ANGPT1,ANGPTL4,ANKLE2,ANKRD17,ANKRD26,ANKRD27,ANKRD33,ANP32B,ANTXR1,ANXA1,ANXA2,…
GO:0034427	5.72811e-05	Inf	3.76683	10	10	nuclear-transcribed mRNA catabolic process, exonucleolytic, 3'-5'	GO_BP	DIS3L2,EXOSC2,EXOSC3,EXOSC4,EXOSC5,EXOSC6,EXOSC7,EXOSC8,EXOSC9,SKIV2L_x000D_
GO:0044260	6.0207e-05	1.64274	82.0112	112	273	cellular macromolecule metabolic process	GO_BP	A4GALT,AAK1,AARS,AARS2,AARSD1,AATF,AATK,ABCA1,ABCE1,ABCF1,ABHD12,ABHD14B,ABI1,ABI2,ABL1,ABL2,ABT1,ABTB1,ACD,ACER2,ACO1,ACOT8,ACP1,ACSL1,ACTA2,ACTB,ACTL6A,ACTR2,ACTR3,ACTR8,ACTRT1,ACVR1,ACVR1B,ACVR2A,ADAM10,ADAM17,ADAM9,ADAR,ADARB1,ADCK1,ADCK2,ADCK5,ADD1,ADH5,ADM,ADM2,ADNP,ADNP2,ADORA1,ADRA2A,ADRM1,AEBP1,AEBP2,AES,AFF1,AFF4,AFG3L2,AGA,AGAP3,AGBL5,AGL,AGRN,AGTPBP1,AHCTF1,AHI1,AHR,AIDA,AIF1,AIFM1,AI…
GO:0042254	6.0257e-05	4.6671	11.1408	22	30	ribosome biogenesis	GO_BP	AAMP,AATF,ABCE1,ABT1,BCCIP,BMS1,BOP1,BRIX1,BYSL,C1QBP,DDX17,DDX21,DDX27,DDX28,DDX31,DDX3X,DDX47,DDX49,DDX51,DDX52,DDX56,DHX30,DHX37,DIS3L,DIS3L2,DKC1,EBNA1BP2,EIF2A,EIF4A3,EIF6,EMG1,ERAL1,ERI1,ERI3,EXOSC1,EXOSC10,EXOSC2,EXOSC3,EXOSC4,EXOSC5,EXOSC6,EXOSC7,EXOSC8,EXOSC9,FASTKD2,FBL,FCF1,FRG1,FTSJ3,GAR1,GEMIN4,GNL2,GNL3L,GTF2H5,GTF3A,GTPBP10,GTPBP4,HEATR1,HEATR3,IMP3,IMP4,ISG20L2,LAS1L,LTV1,LYAR,MPH…
GO:0006650	6.0278e-05	1.52614	132.452	168	352	glycerophospholipid metabolic process	GO_BP	ABHD12,ABHD4,ABHD5,ACSL3,AGK,AGPAT1,AGPAT2,AGPAT4,AGPAT5,ARF1,ARF3,ATM,BPNT1,CDIPT,CDS2,CEPT1,CHKA,CHKB,CHPT1,CPNE1,CPNE3,CRLS1,DBI,DGKA,DGKQ,DPM1,DPM2,DPM3,EFR3A,EGFR,ERBB2,ETNK1,FABP5,FAM126B,FAR1,FGF2,FIG4,FYN,GAB2,GDE1,GNPAT,GPAA1,GPAM,GPD1L,GRB2,HBEGF,IMPA1,IMPA2,IMPAD1,INPP1,INPP4B,INPP5A,INPP5B,INPP5E,INPP5F,INPP5K,INPPL1,IP6K1,IP6K2,IRS1,IRS2,KITLG,LCLAT1,LDLR,LPCAT1,LPCAT3,LPCAT4,LPGAT1,…
GO:0046496	6.0542e-05	3.74434	14.665	27	39	nicotinamide nucleotide metabolic process	GO_BP	ADPGK,AFMID,ALDOA,ALDOC,ARNT,BPGM,DCXR,DDIT4,DERA,DLD,ECD,EIF6,ENO1,ENO2,G6PD,GALK1,GAPDH,GPD1L,GPI,H6PD,HIF1A,HK1,HK2,IDH1,IDH2,JMJD8,LDHA,MDH1,MDH2,ME1,ME2,NADK,NADSYN1,NAMPT,NCOR1,NMNAT1,NMNAT2,NNMT,NNT,NT5E,OGDH,OGT,PARP10,PARP9,PDHA1,PDHB,PDHX,PFKFB3,PFKFB4,PFKL,PFKM,PFKP,PGAM1,PGAM4,PGD,PGK1,PGLS,PGM1,PGM2,PGM2L1,PRKAA1,PRKAG1,PRKAG2,PTGS2,QPRT,RBKS,RPE,RPIA,SHPK,SLC25A12,SLC5A8,STAT3,TALDO…
GO:1901998	6.27321e-05	3.73379	14.6906	27	39	toxin transport	GO_BP	ANTXR1,ANTXR2,ARID1A,ATP6V0A1,BNIP3,CCT2,CCT3,CCT4,CCT5,CCT6B,CCT7,CCT8,COPB2,COPZ1,DNAJA1,DNAJC17,GGA1,HSPA5,LRP5,MTMR12,NRP1,RAB28,RAB40B,RAB43,SCFD1,TCP1,TRIP4_x000D_
GO:0006293	6.36042e-05	7.04745	7.91034	17	21	nucleotide-excision repair, preincision complex stabilization	GO_BP	CHD1L,CUL4A,CUL4B,DDB1,ERCC1,ERCC2,ERCC3,ERCC5,GTF2H3,GTF2H4,GTF2H5,PARP1,RBX1,RPA1,RPA2,RPA3,XPA_x000D_
GO:0043044	6.39039e-05	2.41667	30.5113	48	81	ATP-dependent chromatin remodeling	GO_BP	ACTB,ACTL6A,ARID1A,CENPA,CENPH,CENPK,CENPL,CENPM,CENPN,CENPO,CENPT,CHD4,CHD8,GATAD2B,HDAC1,HDAC2,HIST1H4C,HIST1H4K,HIST2H4A,HJURP,HNRNPC,INO80,ITGB3BP,MBD2,MBD3,MTA2,NASP,OIP5,PBRM1,POLE3,PSME4,RBBP4,RBBP7,RNF8,RSF1,RUVBL1,SMARCA1,SMARCA4,SMARCA5,SMARCAD1,SMARCB1,SMARCC1,SMARCC2,SMARCD2,SMARCE1,SPTY2D1,VPS72,ZNHIT1_x000D_
GO:0072524	6.45839e-05	3.58609	15.4129	28	41	pyridine-containing compound metabolic process	GO_BP	ADPGK,AFMID,ALDOA,ALDOC,ARNT,BPGM,DCXR,DDIT4,DERA,DLD,ECD,EIF6,ENO1,ENO2,G6PD,GALK1,GAPDH,GPD1L,GPI,H6PD,HIF1A,HK1,HK2,IDH1,IDH2,JMJD8,LDHA,MDH1,MDH2,ME1,ME2,NADK,NADSYN1,NAMPT,NCOR1,NMNAT1,NMNAT2,NNMT,NNT,NT5E,OGDH,OGT,PARP10,PARP9,PDHA1,PDHB,PDHX,PDXK,PDXP,PFKFB3,PFKFB4,PFKL,PFKM,PFKP,PGAM1,PGAM4,PGD,PGK1,PGLS,PGM1,PGM2,PGM2L1,PNPO,PRKAA1,PRKAG1,PRKAG2,PSAT1,PTGS2,QPRT,RBKS,RPE,RPIA,SHPK,SLC25A…
GO:0045944	6.52949e-05	1.27382	420.023	481	1118	positive regulation of transcription by RNA polymerase II	GO_BP	AATF,ABHD14B,ACTR2,ACTR3,ACVR1,ACVR1B,ACVR2A,AGRN,AHI1,AIRE,AKAP8L,AKIRIN2,AKNA,AKT1,ALX1,APP,ARF4,ARHGEF2,ARID3A,ARID4A,ARID4B,ARMCX3,ARNT,ARNT2,ARNTL,ARRB1,ASH2L,ASXL1,ASXL2,ATAD2,ATF1,ATF2,ATF3,ATF4,ATF5,ATF6,ATF6B,ATM,AUTS2,BCL2L12,BCL3,BCL9,BCL9L,BEX1,BMP4,BMPR1A,BMPR2,BPTF,BRD8,CALCOCO1,CAMK1,CAND1,CAPRIN2,CARM1,CASK,CBFB,CCNC,CCNH,CCNK,CCNT2,CCPG1,CD81,CDC5L,CDH13,CDK5RAP3,CDK7,CDK8,CDK9,C…
GO:0033014	6.53658e-05	4.97624	10.5471	21	28	tetrapyrrole biosynthetic process	GO_BP	ABCB6,ALAD,COX10,COX15,CPOX,FECH,HMBS,IREB2,MMAA,MMACHC,NFE2L1,PPOX,RSAD1,SLC11A2,SLC25A38,SLC25A39,SUCLA2,TMEM14C,TSPO,UROD,UROS_x000D_
GO:0071480	6.53658e-05	4.97624	10.5471	21	28	cellular response to gamma radiation	GO_BP	ATM,BCL2L1,CHEK2,CYBA,EGR1,ELK1,GTF2H5,H2AFX,HRAS,HSPA5,POLE3,RPL26,TLK2,TMEM109,TP53,TSPYL5,WRN,XRCC5,XRCC6,YAP1,ZMPSTE24_x000D_
GO:0000463	6.88305e-05	19.8896	4.89688	12	13	maturation of LSU-rRNA from tricistronic rRNA transcript (SSU-rRNA, 5.8S rRNA, LSU-rRNA)	GO_BP	BOP1,FTSJ3,GTPBP4,PES1,RPF2,RPL35,RPL7,RPL7L1,URB1,WDR12,ZNHIT3,ZNHIT6_x000D_
GO:0043248	6.88305e-05	19.8896	4.89688	12	13	proteasome assembly	GO_BP	ADRM1,OTUD6B,POMP,PSMD10,PSMD11,PSMD13,PSMD4,PSMD5,PSMD9,PSMG1,PSMG2,PSMG4_x000D_
GO:0009205	6.93697e-05	4.60798	11.2301	22	30	purine ribonucleoside triphosphate metabolic process	GO_BP	ADPGK,AK1,AK2,AK3,ALDOA,ALDOC,ARNT,ATP1B1,ATP6V1A,ATP6V1B2,BAD,BID,BPGM,CCNB1,CHCHD10,CLPX,COQ9,COX10,COX15,COX4I1,COX5A,COX5B,COX6A1,COX7A2,COX7A2L,COX7C,CTNS,CYC1,CYCS,DDIT4,DLD,DNAJC15,DNM1L,ECD,EIF6,ENO1,ENO2,ENPP1,FAM20C,FIGNL1,GALK1,GAPDH,GNAI3,GPHN,GPI,GUK1,HIF1A,HK1,HK2,HSPA1A,HSPA1B,HSPA8,IMPDH1,IMPDH2,ITPA,JMJD8,LDHA,MBIP,MECP2,MFN1,MOCOS,MOCS1,MOCS2,NADK,NCOR1,NDUFA1,NDUFA10,NDUFA12,ND…
GO:0090068	7.17888e-05	1.60878	101.988	133	271	positive regulation of cell cycle process	GO_BP	ADAMTS1,AIF1,ANAPC11,ANAPC4,ANAPC5,ANKRD17,ANXA1,APEX1,APP,ARID3A,ATM,AURKA,BAX,BECN1,BTG2,CARM1,CASP2,CCNB1,CCND1,CCND2,CCND3,CDC25B,CDC42,CDC7,CDCA5,CDK10,CDK2,CDK4,CDKN1A,CDKN1B,CENPJ,CENPV,CHEK2,CNOT1,CNOT10,CNOT2,CNOT4,CNOT6,CNOT7,CNOT8,CRADD,CRLF3,CSPP1,CTGF,CUL4A,CUL4B,DDRGK1,DDX3X,DLGAP5,DYNC1H1,DYRK3,E2F4,E2F7,ECT2,EIF4G1,EP300,EZH2,FAP,FBXO5,FEN1,FOXO4,GADD45A,GIPC1,GPSM2,H2AFY,HNRNPU,I…
GO:0033157	7.27941e-05	2.87045	21.3587	36	57	regulation of intracellular protein transport	GO_BP	AKAP8L,ANGPT1,ANP32B,ARIH2,ATP13A2,B3GAT3,BAG3,BAG4,BAP1,BARD1,BCAP31,BMP4,BNIP3L,CACNB3,CAMK1,CDC42,CDK5,CIB1,CSNK2A2,CTDSPL2,DERL2,DMAP1,DNAJC27,ECT2,EDEM1,EDEM2,EFCAB7,EMD,ERBB2,FBXW7,FIS1,FLNA,FYN,GAS6,GDI1,GLI3,GRIPAP1,GSK3B,HAX1,HDAC3,HRAS,HSP90AB1,HTRA2,HUWE1,HYAL2,INPP5K,INSIG1,IPO5,ITGB1BP1,ITGB2,IWS1,KIF20B,KIF5B,LEP,LEPROT,LMAN1,MAPK1,MDFIC,MED1,MFF,MYO1C,NDEL1,NOLC1,NPEPPS,NUCB1,NUP54…
GO:0006470	7.32084e-05	1.88839	56.6229	80	151	protein dephosphorylation	GO_BP	ACP1,ADORA1,ANKLE2,ARPP19,B3GAT3,CABIN1,CALM1,CALM2,CALM3,CAMK2G,CDC14B,CDC25B,CDKN3,CRY2,CTDP1,CTDSP1,CTDSP2,CTDSPL,CTDSPL2,CTTNBP2NL,CYCS,DAPP1,DLC1,DLGAP5,DUSP1,DUSP10,DUSP11,DUSP12,DUSP14,DUSP16,DUSP18,DUSP19,DUSP2,DUSP22,DUSP23,DUSP28,DUSP3,DUSP5,DUSP6,DUSP8,EIF2AK2,ENSA,FAM122A,FBXW11,FKBP1A,FKBP1B,GBA,GNAI2,GSK3B,HSP90AB1,HSP90B1,HTT,IGBP1,IGFBP3,IKBKB,ILKAP,LGALS3,LHPP,MASTL,MDP1,MINPP1,M…
GO:0031325	7.34938e-05	1.2802	388.209	447	1077	positive regulation of cellular metabolic process	GO_BP	AATF,ABHD14B,ABHD5,ABI1,ABL1,ABT1,ACACA,ACD,ACER2,ACLY,ACSL1,ACSL3,ACTA2,ACTL6A,ACTN1,ACTN4,ACTR2,ACTR3,ACVR1,ACVR1B,ACVR2A,ADAM17,ADAM9,ADNP,ADORA1,ADRA2A,ADRM1,AGPAT1,AGRN,AHI1,AHR,AIF1,AIFM1,AIMP2,AIP,AIRE,AKAP13,AKAP8,AKAP8L,AKIRIN2,AKNA,AKT1,AKTIP,ALG10B,ALS2,ALX1,ANG,ANGPT1,ANKIB1,ANKLE2,ANKRD49,ANP32B,ANTXR1,ANXA1,ANXA2,ANXA2P2,APAF1,APEX1,APP,ARAF,ARAP1,ARF4,ARFGEF1,ARHGEF2,ARID1A,ARID3A,…
GO:0031110	7.45255e-05	2.5508	26.7445	43	71	regulation of microtubule polymerization or depolymerization	GO_BP	ABL1,ARHGEF2,ARL2,C16orf45,CAMSAP1,CDK5RAP2,CIB1,CKAP2,CLASP1,CLASP2,CLIP1,CLIP3,DCTN1,DYRK1A,FES,FKBP4,HDAC6,HSPA1A,HSPA1B,KATNB1,MAP6D1,MAPRE1,MAPRE2,MAPRE3,MECP2,MET,MID1,MID1IP1,NAV3,NIN,NUMA1,PAK1,PSRC1,RAC1,RPS3,SKA1,SKA2,SLAIN2,SPAST,STMN1,STMN3,TAOK1,TBCD_x000D_
GO:0007093	7.46058e-05	2.81063	22.1354	37	59	mitotic cell cycle checkpoint	GO_BP	ARID3A,ATF2,ATM,AURKA,BAX,BCL2L1,BRSK1,BTG2,BUB3,CARM1,CASP2,CCNB1,CCND1,CDC20,CDK2,CDK5RAP2,CDK5RAP3,CDKN1A,CDKN1B,CDKN2B,CENPF,CHEK2,CHFR,CNOT1,CNOT10,CNOT2,CNOT4,CNOT6,CNOT7,CNOT8,CRADD,DONSON,DUSP1,E2F4,E2F7,EP300,FBXO31,FOXO4,GADD45A,HRAS,IK,INTS3,KLHL22,KNTC1,LCMT1,MAD1L1,MAD2L1,MAD2L1BP,MAD2L2,MDC1,MSH6,MUC1,MUS81,NAE1,NBN,NDC80,PCBP4,PCID2,PCNA,PLAGL1,PLK1,PLK2,PPP1R10,PRCC,PRKDC,PRMT1,PS…
GO:0008219	7.49248e-05	1.34909	259.503	308	705	cell death	GO_BP	AARS,AATF,ABL1,ABR,ACAA2,ACER2,ACIN1,ACOX2,ACTN1,ACTN4,ACVR1,ACVR1B,ADA,ADAM10,ADAM17,ADAMTSL4,ADARB1,ADM,ADNP,ADNP2,ADORA1,AEN,AES,AHI1,AHR,AIF1,AIFM1,AIMP2,AKAP13,AKR1B1,AKT1,AKT1S1,AKTIP,ALDH1A3,ALKBH1,ALKBH7,ALS2,ANGPT1,ANGPTL4,ANKLE2,ANKRD13C,ANO6,ANP32B,ANXA1,ANXA5,ANXA6,AP2B1,APAF1,APEX1,API5,APIP,APLP1,APP,APPL1,ARAF,ARF4,ARHGAP10,ARHGDIA,ARHGEF1,ARHGEF12,ARHGEF17,ARHGEF18,ARHGEF2,ARHGEF3…
GO:0018107	7.50619e-05	2.62516	25.2008	41	67	peptidyl-threonine phosphorylation	GO_BP	ACVR1,ACVR1B,AKT1,APP,AXIN1,CAB39,CAD,CALM1,CALM2,CALM3,CAMK2D,CDC7,CDK10,CDK5,CHEK1,CHI3L1,CLK1,CSNK1A1,CSNK1D,CSNK1E,CSNK1G1,CSNK1G2,CSNK1G3,CSNK2A1,CSNK2B,DDIT4,DGKQ,DYRK1A,EIF4G1,GSK3B,HIPK2,INPP5K,MAP2K1,MAP3K12,MAPK1,OSR1,OXSR1,PDPK1,PKN1,PLK1,PPP2R5D,PRKAG2,PRKCA,PRKCD,PRKD1,PRKD2,RIPK2,ROCK2,RPTOR,SIRT2,SMAD7,SPHK1,SPRED1,SPRED2,SPRY2,STK39,TBK1,TGFBR2,TNKS1BP1,TRIM6,TTK,ULK1,VRK1,VRK2,VR…
GO:0034340	7.52598e-05	2.24355	35.4082	54	94	response to type I interferon	GO_BP	ABCE1,ADAR,C19orf66,CDC37,CNOT7,EGR1,FADD,GBP2,HLA-A,HLA-B,HLA-C,HLA-E,HLA-F,HLA-G,HLA-H,HSP90AB1,IFI35,IFI6,IFIT1,IFIT2,IFITM1,IFITM2,IFITM3,IFNAR1,IFNAR2,IKBKE,IP6K2,IRAK1,IRF1,IRF3,IRF7,IRF9,ISG15,JAK1,LSM14A,MUL1,MX1,MYD88,PSMB8,PTPN1,PTPN11,PTPN2,RNASEL,SCRIB,SETD2,SHMT2,SP100,STAT1,STAT2,TRIM56,TRIM6,TYK2,WNT5A,XAF1_x000D_
GO:1902115	7.55515e-05	1.87795	57.5149	81	153	regulation of organelle assembly	GO_BP	AKAP13,ARHGEF2,ASAP1,ATG3,ATG5,ATMIN,ATXN2,BBS4,BECN1,CDK10,CDK5RAP2,CENPJ,CEP135,CHMP1A,CHMP1B,CHMP2A,CHMP2B,CHMP4A,CHMP4B,CHMP5,CNOT1,CNOT2,CNOT6,CYLD,DNM2,DYNC1H1,DYNC2LI1,DYNLL1,DZIP1,EVI5L,EZR,FEZ1,FEZ2,FSCN1,GPSM2,GSN,HNRNPU,HSPA1A,HSPA1B,HTT,IFT20,IFT88,IL1RAP,KAT2A,KAT2B,KCTD17,LRFN4,LRSAM1,MAP4,MAPK9,MNS1,MSN,MTM1,MTMR3,NUMA1,NUP62,ODF2L,PAN2,PAN3,PDCD6IP,PHF23,PINK1,PIP4K2A,PIP4K2B,PIP4…
GO:0032781	7.87913e-05	3.12657	18.4502	32	49	positive regulation of ATPase activity	GO_BP	AHSA1,ATP1B1,ATP1B3,DHX9,DNAJA1,DNAJA2,DNAJB1,DNAJB11,DNAJB2,DNAJB4,DNAJB6,DNAJC1,DNAJC10,DNAJC15,DNAJC19,DNAJC24,DNAJC7,DNAJC9,DNAL4,DNM2,DYNLL1,DYNLL2,GABARAPL2,GTF2H4,HNRNPU,HSCB,NAPA,PFN1,PFN2,PLSCR1,RAB4A,SETMAR,TMSB4X,TOR1AIP1,TOR1AIP2,TPM1,UHRF1_x000D_
GO:0071156	8.08262e-05	2.12211	40.3051	60	107	regulation of cell cycle arrest	GO_BP	ARID3A,ATM,AURKA,BAX,BIN1,BTG2,CALR,CARM1,CASP2,CCNB1,CCND1,CCNK,CDK2,CDK4,CDK5,CDK9,CDKN1A,CDKN1B,CHEK2,CNOT1,CNOT10,CNOT2,CNOT4,CNOT6,CNOT7,CNOT8,CRADD,CRLF3,E2F4,E2F7,EP300,FAP,FOXM1,FOXO4,GADD45A,HSP90AB1,ID2,MED25,MIF,MUC1,PCBP4,PCNA,PKD2,PLAGL1,PLK2,PPP2R5B,PRMT1,RBL2,RPL23,RPL26,RRP8,SETMAR,SOX4,TFDP1,TFDP2,TNKS1BP1,TP53,TRIAP1,UHRF2,ZBTB17_x000D_
GO:0042273	8.21487e-05	6.00069	8.63607	18	23	ribosomal large subunit biogenesis	GO_BP	AAMP,BOP1,BRIX1,DDX28,DHX30,EBNA1BP2,EIF6,FASTKD2,FTSJ3,GTF3A,GTPBP4,HEATR3,LAS1L,MRPL1,MRPL11,MRPL20,MRTO4,NHP2,NIP7,NOC2L,NOP16,NOP2,NVL,PAK1IP1,PES1,PPAN,RPF1,RPF2,RPL10A,RPL11,RPL12,RPL14,RPL23A,RPL24,RPL26,RPL26L1,RPL3,RPL35,RPL35A,RPL38,RPL5,RPL6,RPL7,RPL7A,RPL7L1,RPLP0,RRS1,RSL1D1,RSL24D1,SDAD1,SURF6,TRAF7,URB1,WDR12,WDR18,WDR74,ZNF622,ZNHIT3,ZNHIT6_x000D_
GO:0000132	8.62625e-05	5.96995	8.66371	18	23	establishment of mitotic spindle orientation	GO_BP	ARHGEF2,BCCIP,CDK5RAP2,CENPA,DCTN1,DYNLT1,GPSM2,HTT,MCPH1,NDC80,NDE1,NDEL1,NSFL1C,NUMA1,PAFAH1B1,SPRY2,UBXN2B,ZW10_x000D_
GO:0016578	8.62625e-05	5.96995	8.66371	18	23	histone deubiquitination	GO_BP	ASXL1,ATXN7L3,BAP1,BRCC3,ENY2,KAT2A,SUPT3H,TAF10,TRRAP,UIMC1,USP15,USP16,USP21,USP22,USP3,USP36,USP49,USP7_x000D_
GO:0051495	9.61089e-05	2.0683	42.1013	62	112	positive regulation of cytoskeleton organization	GO_BP	ABI2,ABL1,ACTR2,ACTR3,ARF1,ARHGEF10,ARL2,ARPC1A,ARPC1B,ARPC2,ARPC3,ARPC4,ARPC5,ARPC5L,BAG4,BAIAP2,BAIAP2L1,BIN1,CD47,CDC42,CDC42EP1,CDC42EP2,CDC42EP3,CDC42EP4,CDC42EP5,CDK5,CDK5RAP2,CENPJ,CFL1,CFL2,CLASP1,CLIP1,CORO1B,CTGF,CTTN,CYFIP1,DCTN1,DSTN,DYNC1H1,EVL,FER,FES,FHOD1,FLNA,GMFB,GPSM2,GRB2,GSN,HAX1,HRAS,HSPA1A,HSPA1B,ID1,ITGB1BP1,KATNB1,LIMK1,LMOD3,LPAR1,MAGEL2,MAPRE1,MECP2,MET,MLST8,MYO1C,NAV3…
GO:2001252	9.74363e-05	2.18508	36.4467	55	97	positive regulation of chromosome organization	GO_BP	ACD,AKAP8,AKAP8L,ANAPC11,ANAPC4,ANAPC5,ARRB1,ATM,AUTS2,BCL6,BECN1,BRD7,C6orf89,CCNB1,CCT2,CCT3,CCT4,CCT5,CCT6A,CCT7,CCT8,CDK9,CTBP1,CTNNB1,CTR9,DHX36,DKC1,DLGAP5,DNMT1,EED,ERCC1,FBXO4,FEN1,GNL3,H2AFY,HMBOX1,HNRNPA1,HNRNPA2B1,HNRNPD,HNRNPU,ING2,JARID2,JDP2,KAT2A,LMNA,MAP3K4,MAPK1,MAPK3,MAPKAPK5,MECP2,MIER1,MUC1,NAF1,NBN,NIPBL,NSMCE2,NUMA1,OGT,PAF1,PARN,PAXIP1,PHF1,PHF19,PIH1D1,PINK1,PNKP,PPP1R10,P…
GO:0072595	9.85039e-05	3.98455	12.8015	24	34	maintenance of protein localization in organelle	GO_BP	AKT1,ANKRD13C,ARL2,ARL2BP,BARD1,BBS4,BCL3,CDK5,GPAA1,HK1,HK2,HNRNPU,HSPA5,INSIG1,KDELR1,KDELR2,KDELR3,MORC3,OS9,PARK7,PINK1,RANGAP1,RER1,SKP1,SP100,TAPT1,TOPORS,TSPO,TXN_x000D_
GO:0006378	0.000107805	3.77335	13.5548	25	36	mRNA polyadenylation	GO_BP	AHCYL1,APP,CDK9,CLP1,CPEB3,CPSF1,CPSF2,CPSF3,CSTF2,CSTF3,CTR9,FIP1L1,GRSF1,LEO1,NUDT21,PABPC1,PABPC1L,PAF1,PAPOLA,PCF11,PNPT1,RNF20,RNF40,SNRPA,SSU72,SUPT5H,SYMPK,TUT1,WDR33,ZC3H14,ZC3H3_x000D_
GO:0000462	0.000108557	5.25527	9.41304	19	25	maturation of SSU-rRNA from tricistronic rRNA transcript (SSU-rRNA, 5.8S rRNA, LSU-rRNA)	GO_BP	ABT1,BMS1,BYSL,DHX37,HEATR1,MRPS11,MRPS9,NGDN,NOL10,NOP14,RCL1,RPS14,RPS16,RPS19,RPS21,RPS8,RPSA,RRS1,TBL3,TSR1,TSR2,UTP23,UTP3,UTP6,WDR46_x000D_
GO:0045841	0.000108683	3.77074	13.5606	25	36	negative regulation of mitotic metaphase/anaphase transition	GO_BP	ATM,BUB3,CCNB1,CDC20,CDK5RAP2,CENPF,DUSP1,FBXO5,IK,KLHL22,LCMT1,MAD1L1,MAD2L1,MAD2L2,NDC80,PCID2,PLK1,PSMG2,RAD21,TPR,TRIP13,TTK,XRCC3,ZNF207,ZW10_x000D_
GO:0097352	0.000108683	3.77074	13.5606	25	36	autophagosome maturation	GO_BP	CALCOCO2,CLEC16A,CLN3,FYCO1,GABARAPL1,GABARAPL2,LAMP2,LIX1L,MAP1LC3A,MAP1LC3B,MCOLN1,PHF23,SNAP29,SNAPIN,SNX14,TBC1D25,TECPR1,TSG101,UBQLN1,UBQLN4,UVRAG,VAMP8,VCP,VPS16,VPS33A_x000D_
GO:0051894	0.000109292	5.25164	9.41708	19	25	positive regulation of focal adhesion assembly	GO_BP	ABL1,COL16A1,EPB41L5,IQGAP1,ITGB1BP1,LIMS1,MAP4K4,NRP1,PPM1F,RAC1,ROCK1,S100A10,SDC4,SFRP1,SMAD3,TEK,THY1,TSC1,VEGFA_x000D_
GO:0034404	0.000112959	1.89565	53.0145	75	141	nucleobase-containing small molecule biosynthetic process	GO_BP	ACAT1,ACOT7,ADA,ADAL,ADK,ADPGK,ALDOA,ALDOC,AMD1,APRT,ARNT,BPGM,CAD,CMPK1,CTPS2,DCK,DCTPP1,DDIT4,DERA,DUT,ECD,EIF6,ENO1,ENO2,ENPP1,ENTPD3,ENTPD4,GALK1,GAPDH,GMPS,GPI,GPX1,GUK1,HIF1A,HINT1,HK1,HK2,HPRT1,IMPDH1,IMPDH2,ITPA,JMJD8,LDHA,MBD4,MTAP,NCOR1,NEIL2,NME1,NME2,NME3,NME4,NME6,NME7,NT5C,NT5C2,NT5E,NTHL1,NUDT1,NUDT11,NUDT15,NUDT16,NUDT18,NUDT3,NUDT5,NUDT7,NUDT9,OGDH,OGG1,OGT,PDE4A,PDE4C,PDE7A,PDE7…
GO:0030010	0.000113114	2.07989	40.6557	60	108	establishment of cell polarity	GO_BP	AMOTL2,ARFGEF1,ARHGEF2,BCCIP,BRSK1,CDC42,CDK5RAP2,CENPA,CFL1,CLASP1,CYTH1,CYTH3,DCTN1,DOCK7,DYNLT1,FAM89B,FLOT2,FRMD4A,FSCN1,GBF1,GOLPH3,GPSM2,GSK3B,GSN,HSP90AA1,HSP90AB1,HTT,JAM3,KANK1,KIF20B,KRIT1,LLGL1,MAP1B,MAP4,MARK3,MCPH1,MPP5,MSN,MYH9,MYO18A,MYO9A,NDC80,NDE1,NDEL1,NEK3,NSFL1C,NUMA1,PAFAH1B1,PAK1,PKD1,PRKCI,PTK2,PTK7,RAB10,RAB11FIP2,RAP1B,RHOA,RNF41,ROCK1,ROCK2,RUFY3,SCRIB,SDCCAG8,SLC9A3R1,…
GO:1905819	0.000123789	3.44627	15.0673	27	40	negative regulation of chromosome separation	GO_BP	ATM,BUB3,CCNB1,CDC20,CDK5RAP2,CENPF,DUSP1,FBXO5,IK,KLHL22,LCMT1,MAD1L1,MAD2L1,MAD2L2,NDC80,PCID2,PLK1,PSMG2,PTTG1,PTTG3P,RAD21,TPR,TRIP13,TTK,XRCC3,ZNF207,ZW10_x000D_
GO:0000086	0.000124109	3.13614	17.2437	30	46	G2/M transition of mitotic cell cycle	GO_BP	ACTR1A,APP,ARPP19,ATM,AURKA,BRSK1,CALM2,CALM3,CCNA2,CCNB1,CCNB2,CCND1,CCNY,CDC25B,CDC7,CDK2,CDK4,CDK5RAP2,CDK5RAP3,CDKN1A,CDKN2B,CENPF,CENPJ,CEP135,CEP152,CEP164,CEP192,CEP63,CEP78,CETN2,CHEK2,CKAP5,CLASP1,CSNK1D,CSNK1E,CUL1,DCTN1,DCTN2,DCTN3,DNM2,DONSON,DYNC1H1,DYNC1I2,DYNLL1,ENSA,FBXL12,FBXL15,FBXL18,FBXL7,FBXO5,FBXW11,FGFR1OP,FHL1,FOXM1,FOXO4,HAUS4,HAUS8,HMMR,HSP90AA1,KHDRBS1,KIF14,LCMT1,MAPRE…
GO:0043624	0.000125187	2.06245	40.7209	60	109	cellular protein complex disassembly	GO_BP	ABCE1,ADD1,ADD3,APEH,ARHGEF2,ASPH,AURKAIP1,C12orf65,C16orf45,CAMSAP1,CAPG,CAPZA2,CAPZB,CFL1,CFL2,CHCHD1,CIB1,CKAP2,CKAP5,CLASP1,CLASP2,DAP3,DSTN,EIF5A,EIF5A2,EPS8,ERAL1,ETF1,GAK,GFM2,GLE1,GSN,GSPT1,GSPT2,HDAC6,HSPA8,KATNB1,KIF18A,KIF2A,KIF2C,LIMA1,LMOD3,MAP6D1,MICAL1,MICAL2,MID1,MID1IP1,MRPL1,MRPL10,MRPL11,MRPL12,MRPL13,MRPL14,MRPL15,MRPL16,MRPL17,MRPL18,MRPL19,MRPL2,MRPL20,MRPL21,MRPL22,MRPL23,M…
GO:0008630	0.000128897	3.21821	16.5427	29	44	intrinsic apoptotic signaling pathway in response to DNA damage	GO_BP	ABL1,AEN,ATM,BAD,BAK1,BAX,BCL2L1,BCL2L12,BCL2L2,BCL3,BID,BOK,CASP2,CASP9,CD44,CDKN2D,CHEK2,CRIP1,CXCL12,DDIT4,DYRK2,EP300,EPHA2,FNIP2,HIC1,HIPK2,HMOX1,HNRNPK,HTRA2,IFI16,IKBKE,ING2,MARCH7,MCL1,MIF,MLH1,MOAP1,MSH6,MUC1,NACC2,PHLDA3,PIAS4,PIK3R1,POLB,PRKDC,PYCARD,RPL26,RPS27L,RPS3,SHISA5,SIRT1,SKIL,SNAI2,SNW1,TAF9,TMEM109,TNFRSF1A,TOPORS,TP53,TPT1,TRIAP1,TRIM32,USP47,XPA_x000D_
GO:0006664	0.000129308	2.09555	39.175	58	104	glycolipid metabolic process	GO_BP	A4GALT,ARSA,ASAH1,B3GALNT1,B4GALT3,BAX,CERK,CLN3,CTSA,DPM1,DPM2,DPM3,FUCA1,GAL3ST4,GALC,GBA,GBA2,GLA,GLB1,GLTP,GPAA1,HEXA,HEXB,MPPE1,NDUFAB1,NEU1,PGAP3,PIGA,PIGB,PIGC,PIGF,PIGG,PIGH,PIGK,PIGM,PIGN,PIGO,PIGP,PIGQ,PIGS,PIGT,PIGU,PIGV,PIGW,PIGX,PIGY,PRKAA1,PRKCD,PSAP,SCCPDH,SMPD1,ST3GAL4,ST3GAL5,ST6GALNAC4,ST6GALNAC6,SUMF1,SUMF2,UGCG_x000D_
GO:0009314	0.000129364	1.91142	50.6742	72	135	response to radiation	GO_BP	AEN,AKT1,ALAD,ANXA1,APP,ARRB1,ASNS,ATF4,ATM,B4GALT2,BACE1,BAK1,BAX,BCL2L1,BCL3,BRCC3,BRSK1,C9orf116,CALM1,CASP3,CASP9,CBL,CCDC66,CCND1,CDK5,CDKN1A,CDKN2D,CHEK1,CHEK2,CIRBP,CLK2,CLOCK,COL3A1,COPS3,CREB1,CREBBP,CRIP1,CRY1,CRY2,CTNS,CUL4B,CXCL12,CYBA,CYP2R1,DCLRE1C,DCUN1D3,DDB1,DDHD2,DEAF1,DHX36,DNM2,DUSP1,DYNLRB1,ECT2,EEF1D,EGFR,EGR1,EIF2AK4,EIF2S1,ELK1,ELOVL4,EP300,ERCC1,ERCC2,ERCC3,ERCC5,ERCC8,FA…
GO:0006635	0.000134087	3.11768	17.307	30	46	fatty acid beta-oxidation	GO_BP	ABCD3,ACAA1,ACAA2,ACAD10,ACAD11,ACADM,ACADVL,ACAT1,ACAT2,ACOT8,ACOX1,ACOX2,ACOX3,AKT1,AMACR,AUH,CPT1A,CPT1C,CPT2,CRAT,CROT,DECR1,DECR2,ECH1,ECHDC2,ECHS1,ETFA,ETFB,ETFDH,GCDH,HADH,HADHA,HADHB,HIBCH,HSD17B4,IRS1,IRS2,IVD,LEP,LONP2,MCAT,PEX7,PLIN5,PPARD,SESN2,SLC25A17,TWIST1,TYSND1_x000D_
GO:0000963	0.000135876	10.7741	5.65025	13	15	mitochondrial RNA processing	GO_BP	CDK5RAP1,ELAC2,FASTKD5,HSD17B10,KIAA0391,MTO1,PNPT1,PUS1,SUPV3L1,TBRG4,TRIT1,TRMT5,TRNT1_x000D_
GO:0016254	0.000135876	10.7741	5.65025	13	15	preassembly of GPI anchor in ER membrane	GO_BP	DPM2,PIGA,PIGB,PIGC,PIGF,PIGG,PIGH,PIGN,PIGP,PIGQ,PIGV,PIGW,PIGY_x000D_
GO:0045116	0.000135876	10.7741	5.65025	13	15	protein neddylation	GO_BP	DCUN1D1,DCUN1D3,DCUN1D4,DCUN1D5,NAE1,NEDD8,RBX1,RNF7,RPL11,RPL5,UBA3,UBE2F,UBE2M_x000D_
GO:1903543	0.000135876	10.7741	5.65025	13	15	positive regulation of exosomal secretion	GO_BP	ATP13A2,CHMP2A,HGS,PDCD6IP,RAB7A,SDC1,SDC4,SDCBP,SNF8,STAM,TSG101,VPS4A,VPS4B_x000D_
GO:0070301	0.000136636	2.72009	21.8305	36	58	cellular response to hydrogen peroxide	GO_BP	ABL1,AIFM1,ANKZF1,ANXA1,APEX1,AXL,BECN1,BNIP3,CYP1B1,ECT2,ENDOG,ETS1,EZH2,FOXO3,HDAC2,HDAC6,IL10,IL6,KLF2,KLF4,MAP1LC3A,MAPK13,MAPK7,MET,NET1,NFE2L2,NQO1,NUP93,PARK7,PAWR,PCGF2,PCNA,PDCD10,PDE8A,PINK1,PLEKHA1,PRKAA1,PRKCD,PSAP,PYCR1,RELA,RHOB,RIPK1,RPS3,SETX,SIGMAR1,SIRPA,SIRT1,STAT6,STK25,TNFAIP3,TRAP1,TXN,ZNF277,ZNF580_x000D_
GO:0097734	0.000137996	6.63194	7.53366	16	20	extracellular exosome biogenesis	GO_BP	ATP13A2,CHMP2A,COPS5,HGS,PDCD6IP,RAB11A,RAB27A,RAB7A,SDC1,SDC4,SDCBP,SNF8,STAM,TSG101,VPS4A,VPS4B_x000D_
GO:0000731	0.000141264	2.95074	18.8342	32	50	DNA synthesis involved in DNA repair	GO_BP	CDKN2D,ISG15,MAD2L2,NPLOC4,PCNA,POLA1,POLD2,POLD3,POLD4,POLE,POLE2,POLH,REV1,RFC1,RFC2,RFC3,RFC4,RFC5,RPA1,RPA2,RPA3,RPS27A,SIRT1,TRIM25,UBA52,UBB,UBC,UBE2L6,USP10,VCP,WRN,WRNIP1_x000D_
GO:0006520	0.000145189	1.56926	103.237	133	275	cellular amino acid metabolic process	GO_BP	AADAT,AARS,AARS2,AARSD1,AASDH,AASDHPPT,AASS,ACAD8,ACAT1,ACCS,ACY1,ADO,ADSS,AFMID,AHCY,AIMP2,ALDH18A1,ALDH4A1,ALDH6A1,ALDH7A1,APIP,ASL,ASNS,ASNSD1,ASS1,ATF4,ATP2B4,AUH,AZIN1,BCAT1,BCAT2,BCKDHA,BCKDHB,BCKDK,BLMH,BPHL,CAD,CARS,CARS2,CBS,CDO1,CKB,CLN3,COMT,CPOX,CPS1,CRTAP,CTH,CTNS,CTPS2,DALRD3,DARS,DARS2,DDAH1,DDAH2,DLST,DPYD,EARS2,EEF1E1,EGLN1,EGLN2,ENOPH1,ENOSF1,EPRS,FAH,FARS2,FARSA,GAMT,GARS,GART,…
GO:0008286	0.000149187	2.12801	36.8874	55	98	insulin receptor signaling pathway	GO_BP	ADIPOR1,AKT1,AP3S1,APPL1,ATP6AP1,ATP6V0A1,ATP6V0A2,ATP6V0B,ATP6V0C,ATP6V0D1,ATP6V0E1,ATP6V0E2,ATP6V1A,ATP6V1B2,ATP6V1C1,ATP6V1D,ATP6V1E1,ATP6V1F,ATP6V1G1,ATP6V1H,BAIAP2,BAIAP2L1,BCAR1,CAV2,CCND3,CDK4,EIF4EBP1,EIF4EBP2,ENPP1,FER,FOXC2,FOXO3,FOXO4,GNAI2,GRB10,GRB2,IDE,INPP5K,IRS1,IRS2,KANK1,LEP,NCK1,NCOA5,NDEL1,NUCKS1,OGT,OSBPL8,PHIP,PID1,PIK3C2A,PIK3CA,PIK3R1,PIK3R2,PRKCD,PTPN1,PTPN11,PTPN2,PTPRA,…
GO:0061077	0.000149663	4.36224	10.9107	21	29	chaperone-mediated protein folding	GO_BP	CALR,CANX,CCT2,CHORDC1,CRTAP,CSNK2A1,DFFA,DNAJB1,DNAJB12,DNAJB14,DNAJB2,DNAJB4,DNAJB5,DNAJC24,DNAJC5,DNAJC7,FKBP1A,FKBP1B,FKBP4,FKBP5,GAK,HSPA13,HSPA14,HSPA1A,HSPA1B,HSPA5,HSPA8,HSPA9,HSPB1,HSPE1,HSPH1,PDCD5,PDIA4,PEX19,PTGES3,SGTA,ST13,TOR1A,TOR1B,TRAP1,UNC45A_x000D_
GO:0045185	0.000151004	2.29958	30.4835	47	81	maintenance of protein location	GO_BP	AKT1,ANKRD13C,ARL2,ARL2BP,BARD1,BBS4,BCL3,CAV1,CCDC22,CDK5,DAG1,DBN1,DZIP1,EZR,FAF1,FBN1,FBN2,FLNA,FLNB,G3BP2,GOLPH3,GOPC,GPAA1,GSN,HK1,HK2,HNRNPU,HSPA5,IL10,INSIG1,KDELR1,KDELR2,KDELR3,KEAP1,MORC3,NBL1,NFKBIA,OS9,PARK7,PINK1,PKD1,PKD2,PSMD10,RANGAP1,RER1,SKP1,SP100,SRGN,SRI,TAPT1,TLN1,TLN2,TMSB10,TMSB4X,TOPORS,TSPO,TWF1,TWF2,TXN,VPS13A,VPS13C,YWHAB_x000D_
GO:0002480	0.00015219	Inf	3.39015	9	9	antigen processing and presentation of exogenous peptide antigen via MHC class I, TAP-independent	GO_BP	B2M,HLA-A,HLA-B,HLA-C,HLA-E,HLA-F,HLA-G,HLA-H,LNPEP_x000D_
GO:1904871	0.00015219	Inf	3.39015	9	9	positive regulation of protein localization to Cajal body	GO_BP	CCT2,CCT3,CCT4,CCT5,CCT6A,CCT7,CCT8,DKC1,TCP1_x000D_
GO:1903533	0.000154866	2.2962	30.5113	47	81	regulation of protein targeting	GO_BP	ARIH2,BAG3,BAG4,BAP1,BNIP3L,CACNB3,CDK5,CIB1,CSNK2A2,ERBB2,FBXW7,FIS1,FYN,GDI1,HAX1,HRAS,HTRA2,HUWE1,INPP5K,ITGB1BP1,ITGB2,LEPROT,LMAN1,MFF,MYO1C,NPEPPS,NUCB1,PAK1,PARL,PDCD5,PINK1,PRKAA1,PRNP,RAC2,RNF31,SAE1,SH3GLB1,SREBF1,STOM,TOMM7,UBE2D3,UBE2J2,UBE2L3,UBL5,USP36,VAMP7,VPS11_x000D_
[truncated: 2,188 more rows]
